# Supplementary material for: Proteomics reveals that quinoa bioester promotes replenishing effects in epidermal tissue
Source: Sci Rep. 2020 Nov 10;10:19392. doi: 10.1038/s41598-020-76325-6 (PMC7655866; doi:10.1038/s41598-020-76325-6)
Supplement: Supplementary file 1 — Supplementary Tables. [file 41598_2020_76325_MOESM1_ESM.xlsx]

## Sheet: Title Page
Proteomics reveals that quinoa bioester promotes replenishing effects in epidermal tissue
Amanda C. Camillo-Andrade1, a, Marlon D. M. Santos2, a, Juliana S. G. Fischer2, Bruna B. Swinka3, Bruna Bosquetti3, Desirée C. Schuck3, Marcia R. Pincerati1, Marcio Lorencini3, *, Paulo C. Carvalho2, *
1 Master Program in Industrial Biotechnology, Positivo University, Curitiba, Paraná, Brazil
2 Laboratory for structural and computational proteomics - Carlos Chagas Institute, Fiocruz Paraná, Brazil
3 Research and Development Department, Grupo Boticário, São José dos Pinhais, Paraná, Brazil
a Equals Contribution
*Corresponding authors

## Sheet: Supplementary Table I
Search Engine Processor v Version=4.1.1.25
Input directory: Fusion SEPro file ofF:\sharedData\AmandaC\Fusion\0h_1.sepr,F:\sharedData\AmandaC\Fusion\0h_2.sepr,F:\sharedData\AmandaC\Fusion\0h_2N.sepr,F:\sharedData\AmandaC\Fusion\0h_3.sepr,F:\sharedData\AmandaC\Fusion\0h_3N.sepr,F:\sharedData\AmandaC\Fusion\12h_1.sepr,F:\sharedData\AmandaC\Fusion\12h_2.sepr,F:\sharedData\AmandaC\Fusion\12h_3.sepr,F:\sharedData\AmandaC\Fusion\12_1N.sepr,F:\sh…
Database searched: F:\sharedData\AmandaC\Homo_sapiens_09_06_2020.T-R
TRUE	Composite score considers primary score
TRUE	Composite score considers deltaCN
TRUE	Composite score considers peaks matched
TRUE	Compostie score considers deltaMass
0.03	Spectra max FDR
0.02	Peptide max FDR
0.01	Protein max FDR
5	QualityFilterMinSequenceLength
30	QualityFilterDeltaMassPPM
0	QualityFilterPrimaryScore
0	QualityFilterDiscardNonTryptic
FALSE	QualityFilterIncludeOnlyLociWithUniquePeptide
1	QualityFilterIncludeOnlyLociWithTwoOrMorePeptides
#Identified Proteins :3981, Identified Peptides :32897
#Locus	Group	Length	MolWt (MH)	SequenceCount	SpectrumCount	NSAF	Coverage	ProteinScore (i.e., sum of XCorr)	Description
#	PeptideSequence	SpecCount	Redundancy	MaximumPrimaryScore	FileName.ScanNumber.ChargeState-At Maximum Primary Score
Q14697	1	944	106789	70	2429	0.0008	0.67	6461.11	Neutral alpha-glucosidase AB OS=Homo sapiens OX=9606 GN=GANAB PE=1 SV=3
	DVHNIYGLYVH	42	1	3.0385	20200422_12220_Amanda_1_1.sqt.12042.3
	PAAVVLQTK	36	1	2.6138	20200422_12520_Amanda_4_1.sqt.4211.2
	GINVASDWSIHLR	62	1	3.2844	20200422_13420_Amanda_13_1.sqt.11621.2
	LVAIVDPH	66	1	2.6183	20200528_20020_Amanda_31_1.sqt.8755.2
	MMDYLQGSGETPQTDVR	23	1	4.3742	20200528_20120_Amanda_32_1.sqt.11487.2
	DPAEGDGAQPEETPR	72	1	4.1604	20200528_20020_Amanda_31_2.sqt.1983.2
	EGIPVMRPL	2	1	1.6302	20200422_12220_Amanda_1_1.sqt.13414.2
	FGAVWTGDNTAEWDHLK	102	1	3.7526	20200528_20320_Amanda_34_2.sqt.15795.3
	DENSVELTMAEGPYK	66	1	4.0151	20200528_18920_Amanda_20_5.sqt.12842.2
	YSLLPFWYTLLYQAHR	63	1	2.6752	20200422_12620_Amanda_5_3.sqt.20464.2
	VVIIGAGKPAAVVLQTK	33	1	4.1181	20200422_12220_Amanda_1_1.sqt.12495.3
	LSFQHDPETSVLVLR	90	1	4.026	20200422_13420_Amanda_13_2.sqt.11296.3
	NPEPELLVR	14	1	1.9849	20200528_20420_Amanda_35_2.sqt.9510.2
	SIRPGLSPYR	123	1	2.6073	20200528_20320_Amanda_34_1.sqt.4591.3
	GLLEFEHQR	97	1	2.3605	20200422_12420_Amanda_3_2.sqt.7433.2
	SLLLSVNAR	63	1	2.3948	20200528_19620_Amanda_27_1.sqt.11386.2
	FSFSGNTLVSSSADPEGHFETPIWIER	38	1	4.9129	20200528_19420_Amanda_25_2.sqt.21126.3
	THSDSKPYGPMSVGLDFSLPGMEHVYGIPEHADNLR	36	1	5.6382	20200422_13820_Amanda_17_1.sqt.15388.5
	YFTWDPSR	68	1	2.1011	20200422_13020_Amanda_9_1.sqt.8344.2
	LDLLEDR	64	1	2.1579	20200422_12820_Amanda_7_1.sqt.7315.2
	FRIDELEPR	29	1	2.8382	20200528_19120_Amanda_22_2.sqt.11889.3
	LYNLDVFQYELYNPMALYGSVPVLLAHNPHR	20	1	5.5582	20200422_12220_Amanda_1_1.sqt.26403.4
	REPWLLPSQHNDIIR	55	1	3.7511	20200528_19920_Amanda_30_2.sqt.12528.3
	KLVAIVDPHIK	3	1	3.0014	20200422_12220_Amanda_1_2.sqt.7738.3
	AEKDEPGAWEETFK	71	1	3.4538	20200528_20420_Amanda_35_1.sqt.8925.3
	VSQGSKDPAEGDGAQPEETPR	77	1	4.6915	20200528_19420_Amanda_25_2.sqt.1959.3
	LVAIVDPHIK	3	1	2.1281	20200528_20420_Amanda_35_1.sqt.10140.2
	ALLDSLQLGPDSLTVHLIHEVTK	99	1	3.7464	20200528_20220_Amanda_33_2.sqt.24369.4
	YRVPDVLVADPPIAR	37	1	3.3687	20200528_19220_Amanda_23_3.sqt.15860.3
	QGSKDPAEGDGAQPEETPR	19	1	3.5725	20200528_20020_Amanda_31_2.sqt.1404.3
	VALSPQGTAQGELFLDDGHTFNYQTR	29	1	3.642	20200528_19520_Amanda_26_1.sqt.17146.3
	EPWLLPSQHNDIIR	6	1	1.9228	20200528_19620_Amanda_27_3.sqt.15292.2
	DVLVADPPIAR	19	1	2.7562	20200422_13920_Amanda_18_1.sqt.9390.2
	VLLVLELQGLQK	68	1	3.734	20200528_20520_Amanda_36_1.sqt.21538.2
	HHGPQTLYLPVTL	24	1	2.3585	20200528_19220_Amanda_23_3.sqt.17530.3
	VPDVLVADPPIAR	52	1	2.9938	20200528_18920_Amanda_20_4.sqt.15647.2
	TLVSSSADPEGHFETPIWIER	55	1	4.4182	20200528_19720_Amanda_28_1.sqt.18312.3
	TCEESSFCK	81	1	2.0668	20200528_19320_Amanda_24_2.sqt.1540.2
	QYASLTGTQALPPLFSLGYHQSR	53	1	4.2115	20200528_19920_Amanda_30_2.sqt.20552.3
	DAQHYGGWEHR	21	1	3.0193	20200528_20320_Amanda_34_2.sqt.2006.3
	HHGPQTLYLPVTLSSIPVFQR	68	1	4.2747	20200422_13920_Amanda_18_2.sqt.16463.3
	IDELEPR	34	1	2.0513	20200528_19820_Amanda_29_2.sqt.3589.2
	SGGMERPFVLAR	3	1	2.9246	20200528_19220_Amanda_23_3.sqt.8783.3
	VTEGGEPYR	32	1	1.9848	20200528_20420_Amanda_35_1.sqt.1223.2
	NLGLYVK	49	1	1.694	20200528_20020_Amanda_31_2.sqt.8209.2
	TLYLPVTLSSIPVFQR	5	1	3.3332	20200422_12320_Amanda_2_2.sqt.24124.2
	YLPVTLSSIPVFQR	15	1	3.5231	20200422_12520_Amanda_4_1.sqt.20866.2
	LLLGPSISDVFR	28	1	2.7692	20200422_13620_Amanda_15_2.sqt.15212.2
	SGGMERPF	3	1	2.3913	20200422_12320_Amanda_2_2.sqt.5140.2
	KLVAIVDPH	2	1	1.5553	20200422_12320_Amanda_2_1.sqt.6257.2
	SSECMKDDPITLF	10	1	1.9618	20200422_12820_Amanda_7_1.sqt.12978.2
	SVGLDFSLPGMEHVYGIPEHADNLR	56	1	3.7424	20200422_13920_Amanda_18_1.sqt.15490.3
	THSDSKPYGPM	10	1	2.0717	20200422_12420_Amanda_3_1.sqt.1858.2
	EGIPVMR	2	1	1.3355	20200422_12620_Amanda_5_3.sqt.4845.2
	SGAHGVQVYLPGQGEVWYDIQSYQK	16	1	4.9874	20200528_20020_Amanda_31_1.sqt.19550.3
	AQHYGGWEHR	27	1	2.873	20200528_20520_Amanda_36_1.sqt.818.3
	GLVGLSFCGADVGGFFK	13	1	4.0278	20200528_20120_Amanda_32_2.sqt.23921.2
	VVIIGAGK	16	1	1.9915	20200528_19220_Amanda_23_3.sqt.5163.2
	ALLDSLQLGPDSLTVH	22	1	3.6396	20200422_13620_Amanda_15_2.sqt.15205.2
	WLLPSQHNDIIR	11	1	2.7507	20200528_19920_Amanda_30_2.sqt.13524.3
	EPELLVR	2	1	1.2526	20200528_20520_Amanda_36_1.sqt.7746.2
	DEADVLEVDQGFDDHNLPCDVIWLDIEHADGK	10	1	3.7464	20200528_19120_Amanda_22_2.sqt.24868.4
	FTWDPSR	1	1	1.4468	20200422_13520_Amanda_14_2.sqt.6051.2
	SFCGADVGGFFK	2	1	2.3919	20200422_12520_Amanda_4_2.sqt.14579.2
	DEPGAWEETFK	2	1	1.6494	20200528_20320_Amanda_34_1.sqt.11689.2
	AFFAGSQR	2	1	1.57	20200528_20320_Amanda_34_1.sqt.4007.2
	FQHDPETSVLVLR	3	1	2.9919	20200422_13820_Amanda_17_2.sqt.8785.3
	VLVADPPIAR	2	1	1.7982	20200422_12920_Amanda_8_3.sqt.9886.2
	ENSVELTMAEGPYK	1	1	1.9306	20200528_20520_Amanda_36_3.sqt.11933.2
	ALLVHPVSDSGAHGVQVYLPGQGEVWYDIQSYQK	1	1	3.2218	20200528_20520_Amanda_36_3.sqt.21278.4
P07602	2	524	58055.8	42	1678	0.00099	0.53	4212.73	Prosaposin OS=Homo sapiens OX=9606 GN=PSAP PE=1 SV=2
	GDVCQDCIQMVTDIQTAVR	81	1	4.7479	20200528_20520_Amanda_36_3.sqt.19263.2
	GEMSRPGEVCSALNLCES	16	1	3.3589	20200528_19820_Amanda_29_1.sqt.12336.2
	MANIPLLLYPQDGPR	58	1	3.1264	20200528_18920_Amanda_20_4.sqt.20542.2
	GEMSRPGEVCSALNLCE	19	1	3.4189	20200528_19620_Amanda_27_1.sqt.13066.2
	DVYCEVCEFLVK	70	1	3.3323	20200528_20320_Amanda_34_1.sqt.20737.2
	IVDSYLPVILDIIK	78	1	3.3129	20200528_19120_Amanda_22_1.sqt.28434.2
	GEMSRPGEVCSALNLC	5	1	3.2145	20200528_20120_Amanda_32_2.sqt.12750.2
	NYISQYSEIAIQMMMHMQPK	52	1	3.1064	20200422_12220_Amanda_1_2.sqt.24642.2
	EIVDSYLPVILDIIK	97	1	3.836	20200528_19920_Amanda_30_2.sqt.28571.2
	NVIPALELVEPIK	70	1	2.7547	20200422_13020_Amanda_9_2.sqt.16352.2
	NVIPALELVEPIKK	33	1	2.5509	20200528_19220_Amanda_23_3.sqt.18236.2
	DVVTAAGDMLK	59	1	2.5163	20200422_12420_Amanda_3_1.sqt.13220.2
	GCSFLPDPYQK	90	1	2.597	20200528_19820_Amanda_29_1.sqt.12186.2
	LVGYLDR	72	1	2.1734	20200528_19920_Amanda_30_2.sqt.6603.2
	EICALVGFCDEVK	70	1	3.3319	20200528_19120_Amanda_22_2.sqt.16832.2
	EILDAFDK	61	1	1.6638	20200528_20320_Amanda_34_1.sqt.11331.2
	QEILAALEK	65	1	1.8564	20200528_20520_Amanda_36_3.sqt.11932.2
	HCLQTVWNKPTVK	59	1	3.4704	20200528_19720_Amanda_28_2.sqt.5881.3
	SLPCDICK	9	1	1.3785	20200422_13520_Amanda_14_1.sqt.3489.2
	IGACPSAHKPLLGTEK	72	1	3.6665	20200528_20420_Amanda_35_1.sqt.3592.3
	GEMSRPGEVCSALNLCESLQK	26	1	4.6598	20200422_12920_Amanda_8_3.sqt.13447.3
	HLAELNHQK	25	1	2.6311	20200528_20220_Amanda_33_1.sqt.202.3
	NYISQYSEIAIQMMMH	37	1	4.2207	20200528_19220_Amanda_23_1.sqt.25663.2
	VYCEVCEFLVK	65	1	3.3409	20200528_20220_Amanda_33_2.sqt.15828.2
	GEMSRPGEVCSALNLCESL	3	1	3.4934	20200528_18920_Amanda_20_4.sqt.16817.2
	SYLPVILDIIK	15	1	2.5349	20200528_19820_Amanda_29_1.sqt.25299.2
	SDVYCEVCEFLVK	69	1	3.7961	20200528_20420_Amanda_35_1.sqt.20087.2
	ALTVHVTQPK	18	1	2.2355	20200422_13420_Amanda_13_1.sqt.2918.2
	GSAVWCQNVK	34	1	2.2361	20200528_20020_Amanda_31_1.sqt.5024.2
	DGGFCEVCK	68	1	2.1253	20200528_19220_Amanda_23_1.sqt.3937.2
	LGPGMADICK	77	1	2.4959	20200422_13720_Amanda_16_2.sqt.5759.2
	VGYLDR	2	1	1.4266	20200528_18920_Amanda_20_5.sqt.2894.2
	GEMSRPGEVC	6	1	1.7118	20200422_12520_Amanda_4_2.sqt.1958.2
	PGEVCSALNLCESLQK	24	1	4.1249	20200528_19520_Amanda_26_2.sqt.13919.2
	ALVGFCDEVK	7	1	2.3825	20200422_12520_Amanda_4_1.sqt.10164.2
	GGFCEVCK	39	1	2.0705	20200422_13120_Amanda_10_2.sqt.1901.2
	DNGDVCQDCIQMVTDIQTAVR	2	1	4.2193	20200422_12420_Amanda_3_2.sqt.18666.2
	VTDIQTAVR	3	1	1.6635	20200422_12820_Amanda_7_2.sqt.3262.2
	ICALVGFCDEVK	11	1	3.2613	20200422_13420_Amanda_13_1.sqt.11100.2
	VVTAAGDMLK	4	1	2.307	20200422_13420_Amanda_13_2.sqt.5190.2
	EMPMQTLVPAK	6	1	1.7614	20200422_12820_Amanda_7_2.sqt.9551.2
	LPALTVHVTQPK	1	1	1.8873	20200528_19420_Amanda_25_1.sqt.10293.3
Q99460	3	953	105751	49	1393	0.00045	0.6	3913.25	26S proteasome non-ATPase regulatory subunit 1 OS=Homo sapiens OX=9606 GN=PSMD1 PE=1 SV=2
	HGGSLGLGLAAMGTAR	30	1	4.042	20200422_13220_Amanda_11_2.sqt.8864.2
	TNLYQDDAVTGEAAGLALGLVMLGSK	49	1	4.9249	20200528_20120_Amanda_32_1.sqt.28811.2
	EAINLLEPMTNDPVNYVR	55	1	3.9115	20200528_20120_Amanda_32_2.sqt.21379.2
	MEEADALIESLCR	46	1	3.7922	20200528_19220_Amanda_23_1.sqt.18328.2
	MITSAAGIISLLDEDEPQLK	56	1	4.0052	20200528_20020_Amanda_31_2.sqt.25674.2
	VSTAVLSITAK	80	1	3.158	20200422_12620_Amanda_5_3.sqt.7711.2
	QCVENADLPEGEK	70	1	2.7683	20200528_20320_Amanda_34_2.sqt.4341.2
	QAIGIALETR	33	1	2.455	20200422_12420_Amanda_3_2.sqt.9628.2
	TPEQCPSVVSLLSESYNPHVR	70	1	5.135	20200528_19020_Amanda_21_1.sqt.18342.3
	NNNTDLMILK	40	1	2.4246	20200422_12420_Amanda_3_2.sqt.10914.2
	QDVYDLLK	19	1	1.8861	20200422_12220_Amanda_1_1.sqt.12817.2
	VLTMPETCR	27	1	1.8634	20200528_20520_Amanda_36_1.sqt.6449.2
	FGAILAQGILDAGGHNVTISLQSR	63	1	5.4388	20200422_13420_Amanda_13_2.sqt.15642.3
	DNLEWLAR	32	1	2.4455	20200528_19320_Amanda_24_1.sqt.13167.2
	FTATASLGVIHK	61	1	2.6906	20200422_12420_Amanda_3_2.sqt.8712.2
	DTSEDIEELVEPVAAHGPK	66	1	3.7694	20200528_19520_Amanda_26_1.sqt.17744.2
	LLHVAVSDVNDDVR	96	1	3.9202	20200528_19420_Amanda_25_1.sqt.10093.3
	VINDKHDDVMAK	6	1	1.8813	20200422_12220_Amanda_1_2.sqt.657.3
	QCVENADLPEGEKKPIDQR	2	1	2.5509	20200422_12220_Amanda_1_1.sqt.4338.4
	SNCKPSTFAYPAPLEVPK	62	1	3.3675	20200528_19920_Amanda_30_2.sqt.13362.3
	LLHVAVSDVNDDVRR	1	1	2.4688	20200422_12220_Amanda_1_2.sqt.7839.4
	NAQAIEDMVGYAQETQHEK	29	1	2.7226	20200422_13020_Amanda_9_1.sqt.10387.3
	EDNLLMAYQICFDLYESASQQFLSSVIQNLR	1	1	2.9265	20200422_12220_Amanda_1_1.sqt.19076.4
	LNAVVNDFWAEISESVDK	61	1	4.3938	20200528_20220_Amanda_33_2.sqt.25415.2
	TVGTPIASVPGSTNTGTVPGSEK	46	1	3.011	20200528_19920_Amanda_30_2.sqt.11122.2
	IGIALETR	44	1	2.3711	20200422_12420_Amanda_3_2.sqt.8506.2
	IEVLYEDEGFR	34	1	3.0896	20200422_13020_Amanda_9_2.sqt.10184.2
	AAVESLGFILFR	44	1	3.3415	20200528_19720_Amanda_28_1.sqt.23837.2
	RLDVFEK	16	1	1.8038	20200528_19120_Amanda_22_2.sqt.5173.2
	YQPFKPLSIGGIIILK	24	1	2.1175	20200528_19520_Amanda_26_1.sqt.22359.3
	NLEWLAR	8	1	1.768	20200528_19220_Amanda_23_3.sqt.11405.2
	SIGGIIILK	6	1	2.5756	20200422_12820_Amanda_7_2.sqt.11680.2
	SFMHCGTTSDQFLR	1	1	2.2594	20200422_12320_Amanda_2_1.sqt.8931.3
	HGGDIIDYLLNQLK	20	1	3.484	20200422_13120_Amanda_10_2.sqt.19450.2
	LIFLDDPQAVSDILEK	2	1	2.9895	20200422_12420_Amanda_3_2.sqt.22990.2
	TPEQCPSVVSLLSESYNPH	8	1	3.5812	20200528_20120_Amanda_32_2.sqt.19403.2
	NSVCHTATVIAN	10	1	2.1562	20200422_13320_Amanda_12_2.sqt.2717.2
	LCMSLMQNK	22	1	2.3642	20200422_13420_Amanda_13_1.sqt.7077.2
	QFAALVASK	4	1	1.7736	20200528_19020_Amanda_21_3.sqt.7834.2
	IYMNLEKPDFINVCQCLIFLDDPQAVSDILEK	2	1	5.2803	20200422_13120_Amanda_10_1.sqt.21568.3
	ANHGGDIIDYLLNQLK	9	1	3.1861	20200422_13120_Amanda_10_2.sqt.19065.3
	EALQLMATYLPK	15	1	2.3368	20200422_13520_Amanda_14_2.sqt.14015.2
	NSEYVETIIAK	3	1	2.0165	20200528_19820_Amanda_29_2.sqt.10577.2
	YGAAMALGICCAGTGNK	7	1	4.0288	20200528_19120_Amanda_22_2.sqt.12372.2
	AINLLEPMTNDPVNYVR	5	1	3.1998	20200422_12920_Amanda_8_3.sqt.20158.2
	ALGICCAGTGNK	4	1	1.9207	20200528_20220_Amanda_33_2.sqt.4474.2
	ALGLIHANHGGDIIDYLLNQLK	1	1	3.1995	20200528_20520_Amanda_36_1.sqt.26323.4
	ALQLMATYLPK	1	1	2.3868	20200422_12920_Amanda_8_3.sqt.17019.2
	VMPAQLK	2	1	1.4484	20200422_13020_Amanda_9_1.sqt.2546.2
Q99497	4	189	19860.5	19	849	0.00139	0.75	2280.16	Parkinson disease protein 7 OS=Homo sapiens OX=9606 GN=PARK7 PE=1 SV=2
	VTVAGLAGKDPVQC	3	1	3.025	20200422_12220_Amanda_1_2.sqt.9752.2
	GTSFEFALAIVEALNGK	63	1	4.0295	20200528_20320_Amanda_34_1.sqt.29573.2
	GPGTSFEFALAIVEALNGK	72	1	4.3951	20200528_19320_Amanda_24_2.sqt.30353.2
	ALAIVEALNGK	18	1	3.1273	20200422_12420_Amanda_3_2.sqt.14399.2
	MMNGGHYTYSENR	50	1	3.0211	20200422_12820_Amanda_7_2.sqt.2217.2
	GAEEMETVIPVDVMR	45	1	3.7233	20200528_20120_Amanda_32_1.sqt.19040.2
	EGPYDVVVLPGGNLGAQNLSESAAVK	74	1	3.4949	20200528_20520_Amanda_36_3.sqt.20078.2
	DVVICPDASLEDAK	51	1	2.9319	20200422_12720_Amanda_6_1.sqt.9203.2
	DVVICPDASLEDAKK	96	1	3.0223	20200528_19320_Amanda_24_2.sqt.10139.2
	VTVAGLAGK	72	1	2.0227	20200422_13520_Amanda_14_1.sqt.3811.2
	DGLILTSR	47	1	2.4074	20200422_13320_Amanda_12_2.sqt.6285.2
	ALVILAK	71	1	2.1871	20200422_13120_Amanda_10_2.sqt.6958.2
	VTVAGLAGKDPVQCSR	15	1	3.5891	20200528_20220_Amanda_33_1.sqt.8296.3
	GLIAAICAGPTALLAHEIGFGSK	124	1	5.1447	20200528_20520_Amanda_36_1.sqt.24925.2
	GLIAAICAGPTALLAH	34	1	3.4449	20200528_20120_Amanda_32_1.sqt.22497.2
	VVICPDASLEDAK	9	1	2.5027	20200528_19820_Amanda_29_2.sqt.10447.2
	GPYDVVVLPGGNLGAQNLSESAAVK	2	1	3.6955	20200528_20520_Amanda_36_1.sqt.19696.2
	GLILTSR	2	1	1.6767	20200422_12920_Amanda_8_3.sqt.6358.2
	VVICPDASLEDAKK	1	1	1.7029	20200422_12920_Amanda_8_2.sqt.7949.3
Q9UQ80	5	394	43741.2	25	901	0.00071	0.63	2317.63	Proliferation-associated protein 2G4 OS=Homo sapiens OX=9606 GN=PA2G4 PE=1 SV=3
	SLVEASSSGVSVLSLCEK	69	1	4.4031	20200528_20420_Amanda_35_2.sqt.16655.2
	ITSGPFEPDLYK	79	1	3.0176	20200528_19720_Amanda_28_2.sqt.13716.2
	HELLQPFNVLYEK	51	1	2.9846	20200528_19220_Amanda_23_1.sqt.17666.2
	SEMEVQDAELK	66	1	3.267	20200422_12720_Amanda_6_2.sqt.4854.2
	GDAMIMEETGK	57	1	2.8445	20200422_13920_Amanda_18_1.sqt.4351.2
	TIIQNPTDQQK	67	1	2.7621	20200528_19120_Amanda_22_2.sqt.4227.2
	FTVLLMPNGPMR	42	1	2.9501	20200422_13220_Amanda_11_2.sqt.14192.2
	AFFSEVER	50	1	2.3611	20200422_12320_Amanda_2_1.sqt.8516.2
	EGEFVAQFK	60	1	2.0337	20200422_13120_Amanda_10_1.sqt.7099.2
	SDQDYILK	48	1	2.2181	20200422_12420_Amanda_3_2.sqt.5806.2
	VAHSFNCTPIEGMLSHQLK	2	1	3.1061	20200422_12220_Amanda_1_1.sqt.13070.3
	LVKPGNQNTQVTEAWNK	65	1	3.5778	20200422_13620_Amanda_15_2.sqt.4716.3
	IDLGVHVDGFIANVAHTFVVDVAQGTQVTGR	28	1	3.9664	20200422_13320_Amanda_12_1.sqt.21936.4
	AAHLCAEAALR	105	1	3.3915	20200528_19520_Amanda_26_1.sqt.4429.3
	HLCAEAALR	16	1	2.0805	20200422_12420_Amanda_3_1.sqt.3189.2
	TFVVDVAQGTQVTGR	16	1	3.8013	20200422_12920_Amanda_8_2.sqt.12517.2
	GIAFPTSISVNNCVCH	1	1	1.7899	20200422_12420_Amanda_3_2.sqt.15569.2
	ALLQSSASR	14	1	2.2545	20200422_12620_Amanda_5_1.sqt.1913.2
	MGVVECAK	13	1	1.9719	20200422_12820_Amanda_7_1.sqt.1475.2
	GIAFPTSISVNNCVCHFSPLK	34	1	3.5837	20200528_19520_Amanda_26_1.sqt.19259.2
	IDLGVHVDGFIANVAH	12	1	3.5124	20200422_12920_Amanda_8_2.sqt.18977.3
	YKSEMEVQDAELK	1	1	1.4219	20200422_13620_Amanda_15_2.sqt.15451.2
	AEFEVHEVYAVDVLVSSGEGK	1	1	2.1103	20200422_12520_Amanda_4_1.sqt.17924.3
	PGNQNTQVTEAWNK	1	1	2.0506	20200422_12720_Amanda_6_1.sqt.3714.2
	GEFVAQFK	3	1	2.0707	20200422_12920_Amanda_8_2.sqt.7808.2
P30086	6	187	21025.7	21	994	0.00165	0.81	3191.39	Phosphatidylethanolamine-binding protein 1 OS=Homo sapiens OX=9606 GN=PEBP1 PE=1 SV=3
	VAGTCYQAEWDDYVPK	68	1	3.6844	20200528_20120_Amanda_32_1.sqt.15484.2
	APVAGTCYQAEWDDYVPK	15	1	4.2928	20200528_19120_Amanda_22_2.sqt.16511.2
	GTCYQAEWDDYVPK	70	1	3.7875	20200528_20320_Amanda_34_2.sqt.14549.2
	GNDISSGTVLSDYVGSGPPK	70	1	4.7441	20200528_20520_Amanda_36_1.sqt.14689.2
	LYTLVLTDPDAPSR	71	1	3.7301	20200528_20120_Amanda_32_2.sqt.16329.2
	NRPTSISWDGLDSGK	149	1	3.8535	20200528_19620_Amanda_27_1.sqt.9962.3
	WSGPLSLQEVDEQPQHPLHVTYAGAAVDELGK	161	1	6.3822	20200422_12420_Amanda_3_1.sqt.17257.4
	YVWLVYEQDRPLK	113	1	3.4256	20200528_19920_Amanda_30_1.sqt.14917.2
	LYEQLSGK	69	1	2.1508	20200422_13620_Amanda_15_1.sqt.2808.2
	WSGPLSLQEVDEQPQHPLHVTY	62	1	4.0928	20200528_20220_Amanda_33_1.sqt.18234.3
	YREWHHFLVVNMK	24	1	3.4042	20200422_12220_Amanda_1_1.sqt.9788.4
	LYTLVLTDPDAPSRK	4	1	2.1848	20200422_12220_Amanda_1_1.sqt.12397.3
	CDEPILSNR	32	1	2.7058	20200422_12920_Amanda_8_3.sqt.4578.2
	SLQEVDEQPQHPLHVTYAGAAVDELGK	3	1	4.519	20200422_12320_Amanda_2_1.sqt.12427.4
	YVWLVYEQDR	43	1	3.0931	20200422_13020_Amanda_9_2.sqt.11511.2
	EWHHFLVVN	5	1	1.5909	20200422_12620_Amanda_5_3.sqt.8999.2
	VLTPTQVK	3	1	1.0997	20200422_13120_Amanda_10_1.sqt.2575.2
	KGNDISSGTVLSDYVGSGPPK	18	1	3.7474	20200528_19620_Amanda_27_1.sqt.12902.3
	VLTDPDAPSR	6	1	2.464	20200422_12920_Amanda_8_3.sqt.3252.2
	EWHHFLVVNMK	7	1	2.1592	20200528_19820_Amanda_29_1.sqt.11612.3
	AGAAVDELGK	1	1	1.8408	20200528_20220_Amanda_33_2.sqt.3258.2
P04179	7	222	24716.6	28	734	0.00103	0.85	2149.04	Superoxide dismutase [Mn], mitochondrial OS=Homo sapiens OX=9606 GN=SOD2 PE=1 SV=3
	LTAASVGVQGSGWGWLGFNK	50	1	4.139	20200528_19520_Amanda_26_2.sqt.21029.2
	AIWNVINWENVTER	75	1	3.6185	20200528_19220_Amanda_23_3.sqt.21166.2
	GDVTAQIALQPALK	94	1	3.5754	20200528_19420_Amanda_25_1.sqt.13834.2
	DFGSFDKFK	3	1	1.9607	20200422_12220_Amanda_1_2.sqt.9959.2
	GHLQIAACPNQDPLQGTTGLIPLLGIDVWEHAY	35	1	5.248	20200422_13020_Amanda_9_1.sqt.21506.3
	GELLEAIKR	42	1	2.159	20200528_19920_Amanda_30_1.sqt.7214.2
	GHLQIAACPNQDPLQGTTGLIPLLGIDVWEHAYYLQYK	15	1	5.155	20200422_12220_Amanda_1_1.sqt.27149.4
	NVRPDYLK	97	1	2.2375	20200422_13520_Amanda_14_1.sqt.1860.2
	HHAAYVNNLNVTEEK	116	1	4.036	20200422_13720_Amanda_16_3.sqt.3217.3
	KHSLPDLPYDYGALEPHINAQIMQLHHSK	1	1	3.9022	20200422_12220_Amanda_1_1.sqt.15828.4
	HSLPDLPYDYGALEPHINAQIMQLHH	44	1	5.7637	20200422_13220_Amanda_11_2.sqt.14890.4
	FNGGGHINHSIFWTNLSPNGGGEPK	8	1	4.9033	20200528_19820_Amanda_29_1.sqt.13403.3
	SVGVQGSGWGWLGFNK	30	1	3.515	20200528_20320_Amanda_34_2.sqt.19867.2
	SIFWTNLSPNGGGEPK	20	1	3.9436	20200528_19820_Amanda_29_2.sqt.16250.2
	VINWENVTER	7	1	2.3845	20200422_13620_Amanda_15_2.sqt.8030.2
	DFGSFDK	2	1	1.2883	20200422_12320_Amanda_2_2.sqt.5769.2
	YQEALAK	24	1	1.7392	20200422_13020_Amanda_9_1.sqt.871.2
	HSLPDLPYDYGALEPH	27	1	3.4026	20200528_20320_Amanda_34_2.sqt.16515.2
	GHLQIAACPN	5	1	2.0056	20200422_13020_Amanda_9_1.sqt.3337.2
	VNNLNVTEEK	5	1	2.5351	20200528_19720_Amanda_28_2.sqt.3526.2
	GHLQIAACPNQDPLQGTTGLIPLL	7	1	3.1191	20200528_20320_Amanda_34_1.sqt.25346.2
	GHLQIAACPNQD	10	1	2.6039	20200528_19320_Amanda_24_2.sqt.5326.2
	INAQIMQLHHSK	7	1	2.4198	20200422_13820_Amanda_17_1.sqt.3379.3
	GHLQIAACPNQDPLQGTTGLIPLLGIDVWEH	1	1	3.784	20200528_19220_Amanda_23_1.sqt.27479.3
	HSLPDLPYDYGALEPHINAQIMQLHHSK	1	1	2.434	20200528_19220_Amanda_23_1.sqt.18298.5
	INHSIFWTNLSPNGGGEPK	4	1	2.9973	20200528_20320_Amanda_34_1.sqt.14200.3
	NVINWENVTER	2	1	2.7809	20200528_20320_Amanda_34_2.sqt.12508.2
	TNLSPNGGGEPK	2	1	2.0257	20200528_20320_Amanda_34_2.sqt.1408.2
O00515	8	517	57078.8	20	526	0.00032	0.4	1308.19	Ladinin-1 OS=Homo sapiens OX=9606 GN=LAD1 PE=1 SV=2
	NSLSPVQATQKPLVSK	50	1	2.8954	20200422_12220_Amanda_1_2.sqt.6680.2
	NLSSTTDDEAPR	57	1	3.0215	20200528_19320_Amanda_24_1.sqt.2350.2
	GLPCTELFVAPVGVASK	69	1	3.9714	20200528_19120_Amanda_22_1.sqt.19993.2
	QVVEAAQAPIQER	64	1	3.4482	20200528_20020_Amanda_31_2.sqt.6174.2
	TLEDEEEQER	70	1	2.8768	20200528_20520_Amanda_36_1.sqt.2019.2
	RATASEQPLAQEPPASGGSPATTK	2	1	4.7326	20200422_12220_Amanda_1_2.sqt.4188.3
	SLAPGMALGSGR	41	1	2.0686	20200422_12420_Amanda_3_1.sqt.8520.2
	LPPVTLQVK	65	1	2.4236	20200422_12420_Amanda_3_1.sqt.11017.2
	GPWALEEESLVGREPEER	1	1	2.9921	20200422_12220_Amanda_1_2.sqt.13436.3
	WALEEESLVGREPEER	3	1	2.6249	20200528_19620_Amanda_27_1.sqt.13426.3
	WALEEESLVGR	52	1	3.1891	20200422_12720_Amanda_6_2.sqt.10686.2
	KDWSALSSLAR	10	1	2.3735	20200528_18920_Amanda_20_5.sqt.10900.2
	DWSALSSLAR	6	1	2.5003	20200422_12420_Amanda_3_1.sqt.15489.2
	DEDEDIQSILR	10	1	2.8354	20200422_12920_Amanda_8_3.sqt.14748.2
	LPSVEEAEVPKPLPPASKDEDEDIQSILR	4	1	3.3437	20200528_19420_Amanda_25_2.sqt.17595.4
	SKEEEADMSSPTQR	3	1	2.7417	20200528_20520_Amanda_36_3.sqt.1311.3
	ATASEQPLAQEPPASGGSPATTK	11	1	4.5568	20200528_20020_Amanda_31_1.sqt.5866.2
	QGASDPPTVASR	2	1	1.6843	20200528_20020_Amanda_31_1.sqt.1247.2
	LSGVVTSR	5	1	1.5601	20200528_19120_Amanda_22_1.sqt.2211.2
	WSALSSLAR	1	1	2.1882	20200422_12920_Amanda_8_2.sqt.11201.2
P43686	9	418	47318.5	28	665	0.00049	0.71	1866.31	26S proteasome regulatory subunit 6B OS=Homo sapiens OX=9606 GN=PSMC4 PE=1 SV=2
	ISGADINSICQESGMLAVR	65	1	4.319	20200528_19820_Amanda_29_1.sqt.16894.2
	ENAPAIIFIDEIDAIATK	111	1	3.6355	20200422_12320_Amanda_2_2.sqt.26788.2
	VVGSEFVQK	50	1	2.4249	20200422_13820_Amanda_17_1.sqt.3699.2
	AQDEIPALSVSRPQTGLSFLGPEPEDLEDLYSR	31	1	7.2315	20200528_19720_Amanda_28_2.sqt.24134.3
	EAVELPLTHFELYK	53	1	2.9245	20200528_20120_Amanda_32_2.sqt.19636.2
	HSNALVDVLPPEADSSIMMLTSDQKPDVMYADIGGMDIQK	7	1	6.5878	20200422_13620_Amanda_15_1.sqt.18251.4
	LQQELEFLEVQEEYIKDEQK	58	1	5.0197	20200528_19720_Amanda_28_2.sqt.19735.3
	AVAHHTTAAFIR	49	1	2.9152	20200528_19820_Amanda_29_1.sqt.2121.3
	MNLSEEVDLEDYVARPDK	7	1	2.71	20200422_12220_Amanda_1_2.sqt.15794.3
	KIEFPLPDRR	1	1	2.06	20200422_12220_Amanda_1_2.sqt.8336.3
	PQTGLSFLGPEPEDLEDLYSR	15	1	3.7807	20200528_20120_Amanda_32_1.sqt.22916.2
	AQDEIPALSVSR	34	1	3.0543	20200422_13420_Amanda_13_2.sqt.8137.2
	LIFSTITSK	42	1	2.1801	20200528_20420_Amanda_35_1.sqt.12040.2
	DEQEHEFYK	1	1	1.6058	20200528_18920_Amanda_20_4.sqt.2637.2
	ELLKPNASVALHK	43	1	2.4036	20200528_18920_Amanda_20_4.sqt.6832.3
	IEFPLPDR	1	1	1.5555	20200528_18920_Amanda_20_4.sqt.14090.2
	EFLHAQEEVKR	15	1	1.7559	20200528_19420_Amanda_25_2.sqt.3487.3
	ADTLDPALLRPGR	18	1	2.2052	20200528_19220_Amanda_23_1.sqt.11397.3
	ILLELLNQMDGFDQNVNVK	14	1	4.3963	20200528_20120_Amanda_32_1.sqt.25060.2
	EFLHAQEEVK	6	1	2.0417	20200422_12620_Amanda_5_3.sqt.3399.2
	YLGEGPR	2	1	1.1665	20200422_12420_Amanda_3_1.sqt.1901.2
	AVAHHTTAAF	1	1	1.7601	20200422_12420_Amanda_3_1.sqt.1175.2
	FLHAQEEVK	12	1	2.1258	20200422_13420_Amanda_13_2.sqt.1806.2
	QIGIDPPR	4	1	1.5167	20200422_13120_Amanda_10_1.sqt.4538.2
	FLHAQEEVKR	10	1	2.6173	20200528_19820_Amanda_29_1.sqt.1541.3
	KDEQEHEFYK	6	1	2.1905	20200528_19820_Amanda_29_2.sqt.972.3
	AVELPLTHFELYK	5	1	2.762	20200528_20520_Amanda_36_3.sqt.19121.2
	GVLMYGPPGCGK	4	1	2.2943	20200422_12920_Amanda_8_2.sqt.9098.2
P62249	10	146	16417	13	534	0.00113	0.55	1210.64	40S ribosomal protein S16 OS=Homo sapiens OX=9606 GN=RPS16 PE=1 SV=2
	LQSVQVFGR	69	1	2.5275	20200422_13520_Amanda_14_1.sqt.6479.2
	LLEPVLLLGK	69	1	2.3403	20200528_19520_Amanda_26_2.sqt.20209.2
	TLLVADPR	79	1	2.2025	20200422_12820_Amanda_7_2.sqt.5712.2
	DILIQYDR	64	1	2.2914	20200528_19720_Amanda_28_2.sqt.11109.2
	FAGVDIR	6	1	1.8379	20200528_20020_Amanda_31_1.sqt.7746.2
	GGGHVAQIYAIRQSISKALVAYYQK	2	1	3.3266	20200422_12220_Amanda_1_2.sqt.17332.4
	VNGRPLEMIEPR	48	1	3.3175	20200528_19320_Amanda_24_2.sqt.9249.3
	PLEMIEPR	57	1	2.5341	20200422_12920_Amanda_8_2.sqt.8804.2
	ALVAYYQK	46	1	2.2218	20200422_13820_Amanda_17_2.sqt.4327.2
	GGGHVAQIYAIR	83	1	2.9969	20200528_20420_Amanda_35_1.sqt.6033.3
	ILIQYDR	3	1	1.7026	20200422_13420_Amanda_13_1.sqt.5624.2
	GPLQSVQVFGR	6	1	2.4063	20200528_20020_Amanda_31_2.sqt.13185.2
	LEPVLLLGK	2	1	1.3649	20200422_13520_Amanda_14_2.sqt.12088.2
O14745	11	358	38826.6	11	303	0.00026	0.33	743.57	Na(+)/H(+) exchange regulatory cofactor NHE-RF1 OS=Homo sapiens OX=9606 GN=SLC9A3R1 PE=1 SV=4
	IVEVNGVCMEGK	43	1	3.3249	20200422_12520_Amanda_4_2.sqt.7873.2
	VIPSQEHLNGPLPVPF	23	1	2.2056	20200528_20020_Amanda_31_1.sqt.21184.2
	LLVVDPETDEQLQK	70	1	3.585	20200528_20420_Amanda_35_2.sqt.12956.2
	LVEVNGENVEK	45	1	2.6295	20200422_12220_Amanda_1_2.sqt.4555.2
	SVDPDSPAEASGLR	33	1	2.7806	20200422_12520_Amanda_4_1.sqt.5856.2
	RAPQMDWSK	1	1	1.6155	20200422_12220_Amanda_1_2.sqt.3221.2
	EALAEAALESPRPALVR	1	1	1.8915	20200422_12220_Amanda_1_2.sqt.12789.3
	EALAEAALESPR	11	1	2.5639	20200528_19320_Amanda_24_1.sqt.9763.2
	KGPSGYGFNLHSDK	29	1	4.2176	20200528_19520_Amanda_26_1.sqt.4762.3
	LVEPGSPAEK	46	1	2.1117	20200422_12820_Amanda_7_2.sqt.1924.2
	ILVVDR	1	1	1.3332	20200422_12920_Amanda_8_3.sqt.5541.2
Q9P2E9	12	1410	152347	29	231	5e-05	0.26	605.517	Ribosome-binding protein 1 OS=Homo sapiens OX=9606 GN=RRBP1 PE=1 SV=5
	HMAAASAECQNYAK	54	1	3.1495	20200422_12920_Amanda_8_3.sqt.1469.3
	VEPAVSSVVNSIQVLTSK	9	1	3.844	20200528_20320_Amanda_34_1.sqt.22444.2
	LLATEQEDAAVAK	45	1	3.5013	20200422_12220_Amanda_1_2.sqt.5608.2
	LTAEFEEAQTSACR	9	1	3.4382	20200528_20120_Amanda_32_1.sqt.7486.2
	LKGELESSDQVR	19	1	2.6957	20200422_12220_Amanda_1_2.sqt.2345.3
	ELCHTQSSHASLR	4	1	2.1121	20200422_12520_Amanda_4_2.sqt.283.3
	SIEALLEAGQAR	8	1	2.4554	20200528_20520_Amanda_36_1.sqt.14554.2
	AQEQQQQMAELHSK	16	1	3.1367	20200422_12620_Amanda_5_1.sqt.1597.3
	TLVSTVGSMVFNEGEAQR	4	1	3.038	20200528_20120_Amanda_32_2.sqt.19625.2
	ELESQVSGLEK	7	1	2.4557	20200528_20320_Amanda_34_2.sqt.6536.2
	QLLLESQSQLDAAK	12	1	3.5543	20200528_19920_Amanda_30_1.sqt.11444.2
	EQEITAVQAR	5	1	2.0802	20200528_19020_Amanda_21_1.sqt.3890.2
	NTDVAQSPEAPK	1	1	1.6301	20200528_19020_Amanda_21_3.sqt.1832.2
	HPPAPAEPSSDLASK	3	1	2.1997	20200422_13120_Amanda_10_2.sqt.2479.2
	TQLEWTEAILEDEQTQR	1	1	4.6104	20200528_19720_Amanda_28_1.sqt.18879.2
	DALNQATSQVESK	4	1	3.0669	20200528_20320_Amanda_34_1.sqt.6323.2
	SVEEEEQVWR	9	1	2.3376	20200528_19920_Amanda_30_2.sqt.7546.2
	HLEEIVEK	2	1	1.9775	20200422_12920_Amanda_8_3.sqt.3221.2
	LQQENSILR	1	1	1.8408	20200528_19920_Amanda_30_2.sqt.5017.2
	QVLQLQASHR	2	1	1.7059	20200528_20120_Amanda_32_1.sqt.3433.3
	SHVEDGDIAGAPASSPEAPPAEQDPVQLK	5	1	4.6403	20200528_20120_Amanda_32_2.sqt.11868.3
	VGAAEEELQK	1	1	1.7396	20200528_19120_Amanda_22_1.sqt.2641.2
	AMEALATAEQACK	1	1	2.8191	20200422_12620_Amanda_5_1.sqt.7073.2
	SILAETEGMLR	2	1	2.7922	20200422_12620_Amanda_5_3.sqt.11739.2
	DAQDVQASQAEADQQQTR	3	1	4.8276	20200528_20420_Amanda_35_1.sqt.2471.2
	TLQEQLENGPNTQLAR	1	1	3.1865	20200528_20320_Amanda_34_2.sqt.10455.2
	GDPVAILK	1	1	1.4575	20200528_20320_Amanda_34_2.sqt.8596.2
	AGIIQDTWHK	1	1	2.0096	20200528_20320_Amanda_34_1.sqt.6587.3
	ALNQATSQVESK	1	1	2.5865	20200422_12920_Amanda_8_3.sqt.2062.2
P00568	13	194	21603.3	8	225	0.00036	0.53	550.457	Adenylate kinase isoenzyme 1 OS=Homo sapiens OX=9606 GN=AK1 PE=1 SV=3
	GQLVPLETVLDMLR	63	1	3.4833	20200528_19520_Amanda_26_1.sqt.28658.2
	ATEPVIAFYEK	49	1	2.2932	20200422_12420_Amanda_3_1.sqt.12504.2
	YGYTHLSTGDLLR	34	1	3.3891	20200422_12520_Amanda_4_1.sqt.11156.3
	KVNAEGSVDSVFSQVCTHLDALK	2	1	4.2679	20200422_12320_Amanda_2_2.sqt.17937.3
	VNAEGSVDSVFSQVCTHLDALK	28	1	3.1111	20200422_13020_Amanda_9_2.sqt.15984.3
	EVQQGEEFER	20	1	2.1228	20200528_19820_Amanda_29_1.sqt.2887.2
	IIFVVGGPGSGK	28	1	2.8495	20200422_13520_Amanda_14_2.sqt.9429.2
	IGQPTLLLYVDAGPETMTQR	1	1	3.6961	20200422_12420_Amanda_3_1.sqt.20032.2
Q9Y266	14	331	38201.1	10	134	0.00013	0.34	300.4	Nuclear migration protein nudC OS=Homo sapiens OX=9606 GN=NUDC PE=1 SV=1
	GQPAIIDGELYNEVK	13	1	3.1514	20200422_13920_Amanda_18_1.sqt.10854.2
	VEESSWLIEDGK	31	1	3.3176	20200422_12420_Amanda_3_2.sqt.10927.2
	VVTVHLEK	16	1	1.91	20200422_13920_Amanda_18_2.sqt.2515.2
	LITQTFSHHNQLAQK	3	1	1.7708	20200422_12620_Amanda_5_1.sqt.4341.4
	FMDQHPEMDFSK	2	1	2.101	20200422_12320_Amanda_2_2.sqt.8816.3
	LVSSDPEINTK	33	1	2.3804	20200528_19520_Amanda_26_1.sqt.4321.2
	DMVVDIQR	2	1	1.7849	20200422_12420_Amanda_3_2.sqt.8220.2
	LQLEIDQK	28	1	2.1836	20200422_12620_Amanda_5_3.sqt.6185.2
	LKPNLGNGADLPNYR	4	1	3.0551	20200528_20120_Amanda_32_2.sqt.9405.3
	LSDLDSETR	2	1	1.8005	20200528_20120_Amanda_32_2.sqt.2587.2
Q3ZCW2	15	172	18955.6	6	349	0.00063	0.49	877.828	Galectin-related protein OS=Homo sapiens OX=9606 GN=LGALSL PE=1 SV=2
	GEEQSAIPYFPFIPDQPFR	70	1	3.3335	20200528_19120_Amanda_22_1.sqt.25501.2
	INGDLQITK	43	1	2.5839	20200422_12920_Amanda_8_3.sqt.5677.2
	IQTLSAIDTIK	55	1	2.5088	20200422_13520_Amanda_14_1.sqt.9131.2
	VFVDGHQLFDFYHR	47	1	2.7847	20200422_12220_Amanda_1_1.sqt.15799.3
	LDDGHLNNSLSSPVQADVYFPR	73	1	4.5853	20200528_19420_Amanda_25_1.sqt.16543.3
	VEILCEHPR	61	1	2.34	20200422_12920_Amanda_8_3.sqt.4540.2
Q15056	16	248	27350.4	7	247	0.00031	0.32	798.35	Eukaryotic translation initiation factor 4H OS=Homo sapiens OX=9606 GN=EIF4H PE=1 SV=5
	TVATPLNQVANPNSAIFGGAR	63	1	4.5142	20200528_20020_Amanda_31_2.sqt.17649.2
	NTVQGDIDAIFK	3	1	2.6842	20200422_12220_Amanda_1_2.sqt.16077.2
	GFCYVEFDEVDSLK	70	1	3.7879	20200528_19120_Amanda_22_1.sqt.18744.2
	EALTYDGALLGDR	35	1	2.5657	20200422_12520_Amanda_4_2.sqt.12630.2
	GSNMDFREPTEEER	2	1	2.372	20200422_12220_Amanda_1_2.sqt.5166.3
	VGNLPFNTVQGDIDAIFK	50	1	4.1427	20200528_19920_Amanda_30_1.sqt.24468.2
	ALTYDGALLGDR	24	1	2.693	20200422_12920_Amanda_8_3.sqt.12716.2
Q9UDW1	17	63	7285.8	4	99	0.00049	0.52	206.033	Cytochrome b-c1 complex subunit 9 OS=Homo sapiens OX=9606 GN=UQCR10 PE=1 SV=3
	AFDQGADAIYDHINEGK	51	1	3.3131	20200422_13720_Amanda_16_3.sqt.8911.2
	LYSLLFR	44	1	1.9641	20200422_12320_Amanda_2_2.sqt.14778.2
	AAATLTSKLYSLLFR	1	1	2.874	20200422_12220_Amanda_1_2.sqt.21320.3
	AAATLTSKLYSLLFRR	3	1	2.4846	20200422_12220_Amanda_1_2.sqt.19278.3
Q96AB3	18	205	22304.8	9	194	0.00029	0.7	631.681	Isochorismatase domain-containing protein 2 OS=Homo sapiens OX=9606 GN=ISOC2 PE=1 SV=1
	EPAPDSGLLGLFQGQNSLLH	28	1	3.3745	20200528_19220_Amanda_23_3.sqt.23818.2
	LIKEPAPDSGLLGLFQGQNSLLH	2	1	4.1247	20200422_12220_Amanda_1_1.sqt.21650.3
	VLPGSSVLFLCDMQEK	29	1	3.696	20200422_12720_Amanda_6_1.sqt.14618.2
	LLEVPVMLTEQYPQGLGPTVPELGTEGLRPLAK	59	1	5.1985	20200528_20020_Amanda_31_1.sqt.25998.3
	QSGAFLSTSEGLILQLVGDAVHPQFK	49	1	3.4328	20200528_20220_Amanda_33_2.sqt.29841.3
	ILNTTLDLLDR	5	1	2.4262	20200422_12320_Amanda_2_2.sqt.16362.2
	TCFSMVPALQQELDSRPQLR	12	1	2.3914	20200422_12720_Amanda_6_2.sqt.13947.3
	HNIAYFPQIVSVAAR	8	1	3.5942	20200528_19220_Amanda_23_1.sqt.17352.3
	DSGLLGLFQGQNSLLH	2	1	3.2722	20200528_20320_Amanda_34_2.sqt.24372.2
O75347	19	108	12828.7	10	254	0.00073	0.59	625.032	Tubulin-specific chaperone A OS=Homo sapiens OX=9606 GN=TBCA PE=1 SV=3
	RLEAAYLDLQR	29	1	3.7286	20200528_19520_Amanda_26_1.sqt.10174.3
	ILENEKDLEEAEEYK	66	1	4.5895	20200528_19320_Amanda_24_2.sqt.10260.3
	AEDGENYDIKK	2	1	2.1597	20200422_12220_Amanda_1_1.sqt.986.2
	ILENEKDLEEAEEYKEAR	1	1	2.6987	20200422_12220_Amanda_1_1.sqt.8585.4
	LEAAYLDLQR	42	1	2.9662	20200422_12720_Amanda_6_1.sqt.8891.2
	AEDGENYDIK	34	1	2.6088	20200422_12720_Amanda_6_1.sqt.2031.2
	DLEEAEEYK	34	1	2.3646	20200422_12720_Amanda_6_1.sqt.3825.2
	QAEILQESR	17	1	2.182	20200528_20220_Amanda_33_2.sqt.3568.2
	LVLDSVK	7	1	1.8906	20200422_12920_Amanda_8_3.sqt.6592.2
	MMIPDCQR	22	1	1.9841	20200422_13820_Amanda_17_2.sqt.4245.2
Q9BRA2	20	123	13913.8	7	403	0.00102	0.54	1098.85	Thioredoxin domain-containing protein 17 OS=Homo sapiens OX=9606 GN=TXNDC17 PE=1 SV=1
	YEEVSVSGFEEFHR	131	1	3.3641	20200528_18920_Amanda_20_5.sqt.12914.3
	TIFAYFTGSK	74	1	3.0134	20200528_19720_Amanda_28_1.sqt.16749.2
	SWCPDCVQAEPVVR	71	1	3.3293	20200528_19520_Amanda_26_2.sqt.11529.2
	VTAVPTLLK	72	1	2.0528	20200422_12820_Amanda_7_2.sqt.8740.2
	HISEGCVFIYCQVGEKPYWK	51	1	5.1422	20200528_19020_Amanda_21_3.sqt.15057.3
	IYCQVGEKPYWK	3	1	2.0048	20200422_12420_Amanda_3_1.sqt.7263.3
	HISEGCVFIYCQVGEK	1	1	3.5448	20200422_12920_Amanda_8_3.sqt.12075.2
P54687	21	386	42920.5	7	150	0.00012	0.23	396.381	Branched-chain-amino-acid aminotransferase, cytosolic OS=Homo sapiens OX=9606 GN=BCAT1 PE=1 SV=3
	EMFGSGTACVVCPVSDILYK	5	1	3.693	20200422_12220_Amanda_1_1.sqt.19714.2
	YLTMDDLTTALEGNR	26	1	3.3552	20200422_13020_Amanda_9_1.sqt.15296.2
	DLIVTPATILK	14	1	2.1913	20200422_12720_Amanda_6_2.sqt.14600.2
	ATLPVFDKEELLECIQQLVK	67	1	3.901	20200528_19920_Amanda_30_1.sqt.26340.3
	PTFIGTEPSLGVK	23	1	2.902	20200528_19820_Amanda_29_1.sqt.13804.2
	LTDIQYGR	12	1	2.2233	20200422_13120_Amanda_10_1.sqt.3289.2
	LIVTPATILK	3	1	1.9552	20200422_12920_Amanda_8_2.sqt.16004.2
Q92820	22	318	35923.2	9	188	0.00018	0.35	473.442	Gamma-glutamyl hydrolase OS=Homo sapiens OX=9606 GN=GGH PE=1 SV=2
	YLAEFFVNEAR	9	1	2.7982	20200422_12820_Amanda_7_2.sqt.12774.2
	SINGILFPGGSVDLR	64	1	3.0844	20200528_19720_Amanda_28_1.sqt.20275.2
	NLDGISHAPNAVK	37	1	3.0696	20200528_19520_Amanda_26_1.sqt.4936.2
	LDLTEKDYEILFK	2	1	2.4348	20200422_12220_Amanda_1_1.sqt.17127.3
	FFNVLTTNTDGK	54	1	3.1236	20200422_12720_Amanda_6_2.sqt.10141.2
	MFQNFPTELLLSLAVEPLTANFHK	12	1	2.9624	20200422_12820_Amanda_7_1.sqt.23811.3
	VYGVQWHPEK	1	1	1.9156	20200422_13420_Amanda_13_2.sqt.5039.2
	IEFISTMEGYK	5	1	2.4997	20200422_13720_Amanda_16_3.sqt.10787.2
	TAFYLAEFFVNEAR	4	1	3.3162	20200528_19620_Amanda_27_1.sqt.24871.2
Q9BPY8	23	73	8237	5	170	0.00072	0.48	498.659	Homeodomain-only protein OS=Homo sapiens OX=9606 GN=HOPX PE=1 SV=1
	IAAEAGLSEEETQK	17	1	3.9189	20200422_12520_Amanda_4_2.sqt.4829.2
	SEGLPSECR	47	1	1.9136	20200422_12320_Amanda_2_2.sqt.2029.2
	VDKHPDSTTLCLIAAEAGLSEEETQK	74	1	4.8403	20200422_12720_Amanda_6_1.sqt.12737.4
	HPDSTTLCLIAAEAGLSEEETQK	31	1	4.0371	20200528_19520_Amanda_26_2.sqt.18103.3
	LIAAEAGLSEEETQK	1	1	3.3476	20200422_12420_Amanda_3_2.sqt.8164.2
Q6P9B6	24	456	50943.1	7	76	5e-05	0.21	180.357	MTOR-associated protein MEAK7 OS=Homo sapiens OX=9606 GN=MEAK7 PE=1 SV=2
	LLGPQWLDYDCDR	3	1	2.4351	20200422_12320_Amanda_2_2.sqt.16251.2
	AVIEDWVFR	7	1	2.518	20200422_12220_Amanda_1_1.sqt.16461.2
	FTEDLVGSVVHVLSHR	56	1	3.027	20200528_20120_Amanda_32_1.sqt.20509.3
	SILDADPEAQALLEISGHSR	1	1	2.2308	20200422_12220_Amanda_1_2.sqt.19100.3
	AKPTCTTYNSPQLSAQENFQFDK	1	1	4.6377	20200528_18920_Amanda_20_5.sqt.11675.3
	SILDADPEAQALLEISGH	2	1	2.8573	20200422_12420_Amanda_3_2.sqt.21531.2
	VQVLAAQLLSDMK	6	1	3.1059	20200422_13920_Amanda_18_1.sqt.14847.2
Q9NQP4	25	134	15286.6	3	100	0.00023	0.28	296.278	Prefoldin subunit 4 OS=Homo sapiens OX=9606 GN=PFDN4 PE=1 SV=1
	AAAEDVNVTFEDQQK	32	1	3.9176	20200528_20220_Amanda_33_2.sqt.8451.2
	NLQEEIDALESR	61	1	3.2344	20200528_19120_Amanda_22_2.sqt.16935.2
	ITELKEEIEVK	7	1	2.1103	20200422_13620_Amanda_15_2.sqt.5822.3
P18031	26	435	49916.8	8	41	3e-05	0.22	88.784	Tyrosine-protein phosphatase non-receptor type 1 OS=Homo sapiens OX=9606 GN=PTPN1 PE=1 SV=1
	FIMGDSSVQDQWK	3	1	3.2918	20200422_12220_Amanda_1_1.sqt.12484.2
	MGLIQTADQLR	3	1	2.6369	20200528_20320_Amanda_34_2.sqt.12724.2
	SGSWAAIYQDIR	6	1	2.4252	20200422_12320_Amanda_2_2.sqt.14702.2
	EMIFEDTNLK	1	1	1.5534	20200422_12320_Amanda_2_2.sqt.11785.2
	LHQEDNDYINASLIK	2	1	2.0249	20200422_12320_Amanda_2_2.sqt.10320.3
	LTLISEDIK	10	1	2.0382	20200528_20320_Amanda_34_1.sqt.12349.2
	EETQEDKDCPIKEEK	13	1	2.426	20200528_19420_Amanda_25_1.sqt.840.3
	FSYLAVIEGAK	3	1	2.5669	20200528_20420_Amanda_35_2.sqt.18153.2
Q9UBM7	27	475	54435.8	6	125	8e-05	0.15	378.41	7-dehydrocholesterol reductase OS=Homo sapiens OX=9606 GN=DHCR7 PE=1 SV=1
	VIECSYTSADGQR	57	1	3.4542	20200528_20320_Amanda_34_2.sqt.3490.2
	FLPGYVGGIQEGAVTPAGVVNK	32	1	4.7668	20200528_19220_Amanda_23_3.sqt.17567.2
	YTAAVPYR	32	1	2.1812	20200422_13720_Amanda_16_3.sqt.3751.2
	GYFFPTSAR	2	1	1.6422	20200528_19020_Amanda_21_3.sqt.11521.2
	LLVSGFWGVAR	1	1	2.415	20200528_20320_Amanda_34_1.sqt.19084.2
	LSDIWAK	1	1	1.5343	20200528_19420_Amanda_25_2.sqt.7931.2
P67870	28	215	24908	7	219	0.00032	0.37	545.52	Casein kinase II subunit beta OS=Homo sapiens OX=9606 GN=CSNK2B PE=1 SV=1
	VYCENQPMLPIGLSDIPGEAMVK	23	1	3.4763	20200422_12420_Amanda_3_2.sqt.22111.2
	YQQGDFGYCPR	69	1	2.6799	20200528_20220_Amanda_33_1.sqt.6908.2
	FNLTGLNEQVPHYR	28	1	3.1642	20200528_19620_Amanda_27_1.sqt.14100.3
	FNLTGLNEQVPH	57	1	3.2364	20200528_19720_Amanda_28_2.sqt.15337.2
	GIAQMLEK	25	1	2.0697	20200422_12320_Amanda_2_2.sqt.8641.2
	GNEFFCEVDEDYIQDK	16	1	4.0367	20200528_19620_Amanda_27_3.sqt.16521.2
	ANQFVPR	1	1	1.3701	20200528_19720_Amanda_28_2.sqt.3287.2
Q96M27	29	445	46653.8	6	194	0.00014	0.16	582.675	Protein PRRC1 OS=Homo sapiens OX=9606 GN=PRRC1 PE=1 SV=1
	TDWHMAF	3	1	1.4261	20200422_12220_Amanda_1_1.sqt.13369.2
	SGGELDIVVTSNK	39	1	3.4867	20200528_19120_Amanda_22_1.sqt.10411.2
	TDWHMAFTGMSR	1	1	2.2443	20200422_12220_Amanda_1_1.sqt.12474.3
	GQDEASAGGIWGFIK	42	1	3.5905	20200528_18920_Amanda_20_5.sqt.18661.2
	QTAVSVENFIAELLPDK	83	1	3.6484	20200422_12420_Amanda_3_2.sqt.26418.2
	WSGLLVTVGEVLEK	26	1	3.5728	20200422_13120_Amanda_10_2.sqt.17748.2
P16070	30	742	81469.4	6	188	8e-05	0.09	485.887	CD44 antigen OS=Homo sapiens OX=9606 GN=CD44 PE=1 SV=3
	LVINSGNGAVEDR	54	1	3.2366	20200528_19320_Amanda_24_1.sqt.6151.2
	ESSETPDQFMTADETR	13	1	3.2992	20200528_19320_Amanda_24_2.sqt.9662.2
	YGFIEGHVVIPR	78	1	3.3818	20200422_12320_Amanda_2_2.sqt.12549.3
	ALSIGFETCR	26	1	2.6104	20200422_13820_Amanda_17_2.sqt.8490.2
	SQEMVHLVNK	6	1	2.1086	20200422_12320_Amanda_2_2.sqt.4139.3
	GVFHVEK	11	1	1.4746	20200422_12520_Amanda_4_1.sqt.1914.2
P15586	31	552	62024	7	139	8e-05	0.17	369.127	N-acetylglucosamine-6-sulfatase OS=Homo sapiens OX=9606 GN=GNS PE=1 SV=3
	SDVLVEYQGEGR	22	1	3.2452	20200528_19720_Amanda_28_1.sqt.8240.2
	TQMDGMSLLPILR	32	1	2.926	20200422_12720_Amanda_6_2.sqt.16415.2
	YLNEYGAPDAGGLEHVPLGWSYWYALEK	15	1	4.5568	20200528_19720_Amanda_28_2.sqt.24249.3
	WQTLLSVDDLVEK	37	1	3.1494	20200422_13220_Amanda_11_2.sqt.15123.2
	IQEPNTFPAILR	29	1	2.2443	20200528_19320_Amanda_24_1.sqt.16600.2
	TIDPELLGK	3	1	1.5707	20200422_12420_Amanda_3_2.sqt.9794.2
	AFQNVFAPR	1	1	2.084	20200422_12520_Amanda_4_1.sqt.9915.2
O43681	32	348	38749.4	9	247	0.00022	0.37	641.323	ATPase GET3 OS=Homo sapiens OX=9606 GN=GET3 PE=1 SV=2
	VNTFSALLLEPYKPPSAQ	52	1	2.8605	20200528_19120_Amanda_22_2.sqt.21530.2
	LEETLPVIR	42	1	2.4213	20200528_19120_Amanda_22_2.sqt.13109.2
	YLDQMEDLYEDFHIVK	58	1	4.2417	20200528_20120_Amanda_32_1.sqt.21672.3
	LLNFPTIVER	36	1	2.4528	20200528_20320_Amanda_34_1.sqt.18085.2
	IDTHNIIVNQLVFPDPEKPCK	27	1	3.6673	20200528_20520_Amanda_36_3.sqt.18032.3
	MLGLGDMNADQLASK	6	1	3.0629	20200422_12320_Amanda_2_2.sqt.14571.2
	ESVLIISTDPAHNISDAFDQK	14	1	2.9437	20200528_20020_Amanda_31_2.sqt.18935.3
	TTCSCSLAVQLSK	10	1	3.0481	20200528_20520_Amanda_36_3.sqt.8537.2
	LLPHEVR	2	1	1.2967	20200422_12920_Amanda_8_3.sqt.2305.2
P35270	33	261	28012.8	8	88	0.0001	0.39	244.688	Sepiapterin reductase OS=Homo sapiens OX=9606 GN=SPR PE=1 SV=1
	ADLGAEAGLQQLLGALR	36	1	3.8135	20200528_20120_Amanda_32_1.sqt.25479.2
	LLLINNAGSLGDVSK	13	1	3.6545	20200528_20420_Amanda_35_1.sqt.16208.2
	TLAPLLASLLSPGSVLVLSAR	1	1	2.0965	20200422_12220_Amanda_1_1.sqt.29886.2
	SGAHVDFYDK	11	1	2.1119	20200528_19220_Amanda_23_1.sqt.4271.2
	TVVNISSLCALQPFK	23	1	2.669	20200422_13520_Amanda_14_2.sqt.15302.2
	VLNYAPGPLDTD	1	1	1.1502	20200528_19920_Amanda_30_2.sqt.27728.2
	QLEAELGAER	1	1	1.7623	20200528_20220_Amanda_33_2.sqt.6012.2
	VPADLGAEAGLQQLLGALR	2	1	4.1044	20200528_19120_Amanda_22_2.sqt.26504.2
Q9Y624	34	299	32544.5	4	104	0.00011	0.18	277.085	Junctional adhesion molecule A OS=Homo sapiens OX=9606 GN=F11R PE=1 SV=1
	SVTVHSSEPEVR	1	1	1.7798	20200422_12220_Amanda_1_1.sqt.1907.2
	VTFLPTGITFK	52	1	2.6867	20200422_12320_Amanda_2_1.sqt.18198.2
	LIVLVPPSKPTVNIPSSATIGNR	50	1	3.9842	20200422_13720_Amanda_16_2.sqt.13343.3
	VIYSQPSAR	1	1	1.1078	20200528_19420_Amanda_25_2.sqt.2742.2
P62861	35	59	6625.8	2	66	0.00035	0.19	139.019	40S ribosomal protein S30 OS=Homo sapiens OX=9606 GN=FAU PE=1 SV=1
	FVNVVPTFGK	65	1	2.3692	20200422_13720_Amanda_16_3.sqt.10690.2
	RFVNVVPTFGK	1	1	2.0847	20200422_12220_Amanda_1_1.sqt.11223.2
P31937	36	336	35287.8	7	60	6e-05	0.34	175.967	3-hydroxyisobutyrate dehydrogenase, mitochondrial OS=Homo sapiens OX=9606 GN=HIBADH PE=1 SV=2
	MGAVFMDAPVSGGVGAAR	8	1	4.0436	20200422_12320_Amanda_2_1.sqt.14253.2
	DLGLAQDSATSTK	26	1	3.2971	20200422_12520_Amanda_4_1.sqt.5480.2
	DFSSVFQFLR	20	1	2.7753	20200528_19920_Amanda_30_2.sqt.24223.2
	IITMLPTSINAIEAYSGANGILK	1	1	3.7655	20200528_19920_Amanda_30_1.sqt.25173.2
	HGYPLIIYDVFPDACK	1	1	3.3812	20200528_19920_Amanda_30_1.sqt.21005.2
	EFQDAGEQVVSSPADVAEK	1	1	3.7592	20200528_19320_Amanda_24_2.sqt.11212.2
	GSLLIDSSTIDPAVSK	3	1	3.7452	20200528_20320_Amanda_34_1.sqt.15760.2
P80511	37	92	10550.5	5	311	0.00105	0.4	945.876	Protein S100-A12 OS=Homo sapiens OX=9606 GN=S100A12 PE=1 SV=2
	TKLEEHLEGIVNIFHQYSVR	25	1	4.8337	20200422_12220_Amanda_1_2.sqt.18613.4
	LEEHLEGIVNIFHQYSVR	119	1	5.4316	20200528_19720_Amanda_28_2.sqt.20327.3
	GHFDTLSK	63	1	1.8556	20200422_12520_Amanda_4_2.sqt.1387.2
	LEEHLEGIVNIFHQY	83	1	3.8283	20200528_20420_Amanda_35_1.sqt.20445.3
	ISLVAIALK	21	1	2.6002	20200422_12820_Amanda_7_2.sqt.13331.2
P82933	38	396	45787.8	3	69	5e-05	0.11	149.67	28S ribosomal protein S9, mitochondrial OS=Homo sapiens OX=9606 GN=MRPS9 PE=1 SV=2
	HDVTCTVSGGGR	41	1	2.4267	20200528_20420_Amanda_35_2.sqt.509.2
	QLIEPVQYDEQGMAFSK	3	1	1.9929	20200422_13720_Amanda_16_2.sqt.14506.3
	AIAYLFPSGLFEK	25	1	2.9089	20200528_19120_Amanda_22_1.sqt.23114.2
Q8WUW1	39	75	8721.5	7	45	0.00019	0.55	105.05	Protein BRICK1 OS=Homo sapiens OX=9606 GN=BRK1 PE=1 SV=1
	IADFLNSFDMSCR	26	1	3.4926	20200528_20120_Amanda_32_1.sqt.19387.2
	DFLNSFDMSCR	4	1	2.4629	20200422_13820_Amanda_17_1.sqt.12566.2
	EYIEIITSSIK	2	1	1.731	20200422_12420_Amanda_3_1.sqt.15948.2
	RIEYIEAR	6	1	2.2833	20200422_12820_Amanda_7_2.sqt.2897.2
	YIEIITSSIK	2	1	2.1423	20200528_20520_Amanda_36_3.sqt.14456.2
	EIHQDWANR	3	1	1.6654	20200422_12620_Amanda_5_1.sqt.2021.2
	FLNSFDMSCR	2	1	2.1957	20200422_12920_Amanda_8_3.sqt.12273.2
Q96CW1	40	435	49605	12	123	9e-05	0.32	299.281	AP-2 complex subunit mu OS=Homo sapiens OX=9606 GN=AP2M1 PE=1 SV=2
	TFITQQGIK	7	1	1.8201	20200528_19220_Amanda_23_1.sqt.7438.2
	WARPPISMNFEVPFAPSGLK	49	1	3.6297	20200422_12620_Amanda_5_3.sqt.17054.3
	SYLSGMPECK	3	1	1.9262	20200422_12520_Amanda_4_1.sqt.6989.2
	ESQISAEIELLPTNDK	11	1	3.1229	20200528_19120_Amanda_22_1.sqt.17194.2
	ASENAIVWK	14	1	2.4876	20200528_19020_Amanda_21_3.sqt.7391.2
	SNIWLAAVTK	19	1	2.7483	20200422_12720_Amanda_6_1.sqt.10776.2
	QSIAIDDCTFHQCVR	7	1	2.3969	20200528_20020_Amanda_31_1.sqt.9340.3
	TPLNTSGVQVICMK	2	1	2.3472	20200528_20120_Amanda_32_2.sqt.13477.2
	LNYSDHDVIK	3	1	1.9977	20200528_20120_Amanda_32_2.sqt.4898.2
	IPTPLNTSGVQVICMK	2	1	1.9367	20200528_20120_Amanda_32_2.sqt.17987.2
	SISFIPPDGEFELMR	5	1	1.834	20200528_19120_Amanda_22_1.sqt.22553.2
	MCDVMAAYFGK	1	1	2.5111	20200422_12920_Amanda_8_3.sqt.15505.2
Q8IUR0	41	188	20752.1	1	1	0	0.14	2.373	Trafficking protein particle complex subunit 5 OS=Homo sapiens OX=9606 GN=TRAPPC5 PE=1 SV=1
	ENSTLNCASFTAGIVEAVLTHSGFPAK	1	1	2.3733	20200422_12220_Amanda_1_1.sqt.26562.3
Q9NVT9	42	282	31242.8	1	1	0	0.11	3.864	Armadillo repeat-containing protein 1 OS=Homo sapiens OX=9606 GN=ARMC1 PE=1 SV=1
	AIVQDQGCLPGLILFMDHPNPPVVHSALLALR	1	1	3.8635	20200422_12220_Amanda_1_1.sqt.24801.4
Q15404	43	277	31502.7	7	72	8e-05	0.42	164.651	Ras suppressor protein 1 OS=Homo sapiens OX=9606 GN=RSU1 PE=1 SV=3
	LTVLPPELGNLDLTGQK	25	1	2.93	20200528_20520_Amanda_36_1.sqt.22237.2
	LQILSLR	9	1	1.8039	20200528_19320_Amanda_24_2.sqt.13984.2
	GISNMLDVNGLFTLSHITQLVLSHNK	13	1	3.2593	20200422_12320_Amanda_2_1.sqt.27171.3
	AENNPWVTPIADQFQLGVSHVFEYIR	18	1	2.9662	20200528_19620_Amanda_27_1.sqt.28498.3
	LTMVPPNIAELK	5	1	2.3655	20200422_13920_Amanda_18_1.sqt.13011.2
	EIGELTQLK	1	1	1.4887	20200422_12420_Amanda_3_1.sqt.9023.2
	ALYLSDNDFEILPPDIGK	1	1	1.8898	20200528_20520_Amanda_36_1.sqt.23068.2
P40855	44	299	32767.5	1	28	3e-05	0.07	82.213	Peroxisomal biogenesis factor 19 OS=Homo sapiens OX=9606 GN=PEX19 PE=1 SV=1
	AKPSPAPPSTTTAPDASGPQK	28	1	3.91	20200528_19720_Amanda_28_1.sqt.3069.3
Q02413	45	1049	113658	10	76	2e-05	0.13	224.082	Desmoglein-1 OS=Homo sapiens OX=9606 GN=DSG1 PE=1 SV=2
	IHSDCAANQQVTYR	51	1	3.8397	20200528_20320_Amanda_34_2.sqt.2097.3
	TGEINITSIV	4	1	1.6999	20200528_19120_Amanda_22_2.sqt.4618.2
	ALNSMGQDLERPLELR	7	1	2.165	20200422_12720_Amanda_6_2.sqt.10846.3
	VGDFVATDLDTGRPSTTVR	4	1	2.849	20200528_19420_Amanda_25_2.sqt.11619.3
	EQYGQYALAVR	3	1	1.7922	20200528_19020_Amanda_21_1.sqt.10347.2
	VVKPLDYEAMQSLQLSIGVR	1	1	3.2192	20200528_19020_Amanda_21_1.sqt.20879.3
	ESSNVVVTER	1	1	2.1124	20200528_19020_Amanda_21_1.sqt.2577.2
	VIAPSSSLPTSLTIHHPR	1	1	1.9093	20200528_19020_Amanda_21_1.sqt.12046.4
	ISGVGIDQPPYGIFVINQK	3	1	3.9969	20200528_20220_Amanda_33_2.sqt.21271.2
	LSLGVR	1	1	1.5996	20200422_12920_Amanda_8_3.sqt.4667.2
P46779	46	137	15719.7	5	216	0.00049	0.32	383.986	60S ribosomal protein L28 OS=Homo sapiens OX=9606 GN=RPL28 PE=1 SV=3
	QTYSTEPNNLK	69	1	2.4595	20200528_20220_Amanda_33_2.sqt.3075.2
	NCSSFLIK	58	1	1.9915	20200528_19820_Amanda_29_1.sqt.7825.2
	YNGLIHR	49	1	1.8235	20200422_12920_Amanda_8_2.sqt.1816.2
	TVGVEPAADGK	39	1	2.2566	20200528_20120_Amanda_32_2.sqt.1899.2
	GVVVVIK	1	1	1.2324	20200528_20120_Amanda_32_1.sqt.7156.2
Q96HR9	47	211	23385.3	1	34	5e-05	0.06	117.905	Receptor expression-enhancing protein 6 OS=Homo sapiens OX=9606 GN=REEP6 PE=1 SV=2
	NLVTEVLGALEAK	34	1	3.8973	20200422_13020_Amanda_9_1.sqt.20291.2
O75844	48	475	54759.5	2	12	1e-05	0.05	28.357	CAAX prenyl protease 1 homolog OS=Homo sapiens OX=9606 GN=ZMPSTE24 PE=1 SV=2
	NEEVLAVLGHELGHWK	11	1	3.0212	20200422_13620_Amanda_15_1.sqt.14035.3
	DLYSALIK	1	1	1.4055	20200528_19420_Amanda_25_1.sqt.14904.2
Q9UKU7	49	415	45022.5	6	76	6e-05	0.16	196.484	Isobutyryl-CoA dehydrogenase, mitochondrial OS=Homo sapiens OX=9606 GN=ACAD8 PE=1 SV=1
	AVIFEDCAVPVANR	38	1	3.3754	20200528_20020_Amanda_31_1.sqt.13979.2
	FASYCLTEPGSGSDAASLLTSAK	7	1	3.6111	20200528_19820_Amanda_29_1.sqt.17769.2
	IGSEGQGFLIAVR	14	1	2.8881	20200528_20420_Amanda_35_1.sqt.15332.2
	VAFDFAAR	13	1	2.0942	20200528_20520_Amanda_36_3.sqt.11046.2
	GISCIVVEK	3	1	2.1569	20200528_19920_Amanda_30_1.sqt.7563.2
	LLLSR	1	1	0.9815	20200422_12920_Amanda_8_3.sqt.3374.2
Q9H9A6	50	602	68189.1	1	16	1e-05	0.04	45.975	Leucine-rich repeat-containing protein 40 OS=Homo sapiens OX=9606 GN=LRRC40 PE=1 SV=1
	LLPALTVLDIHDNQLTSLPSAIR	16	1	3.2508	20200422_12920_Amanda_8_3.sqt.24071.3
P56556	51	128	15108.9	1	6	1e-05	0.06	13.486	NADH dehydrogenase [ubiquinone] 1 alpha subcomplex subunit 6 OS=Homo sapiens OX=9606 GN=NDUFA6 PE=1 SV=4
	VVDLLVIK	6	1	2.6206	20200422_12220_Amanda_1_2.sqt.14869.2
O14576	52	645	72891.6	1	11	1e-05	0.03	29.438	Cytoplasmic dynein 1 intermediate chain 1 OS=Homo sapiens OX=9606 GN=DYNC1I1 PE=1 SV=2
	VVGTQNAHNLITVSTDGK	11	1	2.981	20200528_19720_Amanda_28_2.sqt.10440.3
Q9UBV2	53	794	88680.5	5	8	0	0.1	21.901	Protein sel-1 homolog 1 OS=Homo sapiens OX=9606 GN=SEL1L PE=1 SV=3
	TTLTSDESVKDHTTAGR	2	1	2.5658	20200422_12220_Amanda_1_2.sqt.2184.3
	WGFCETEEEAAK	1	1	2.8015	20200528_19920_Amanda_30_2.sqt.9670.2
	VSYALLFGDYLPQNIQAAR	3	1	3.6191	20200528_19220_Amanda_23_1.sqt.23618.2
	GDVQAQVGLGQLHLHGGR	1	1	2.4837	20200422_13720_Amanda_16_2.sqt.7349.3
	SSDEEGSQDESLDSK	1	1	3.2394	20200528_20320_Amanda_34_1.sqt.1105.2
Q7L0Y3	54	403	47298.6	12	153	0.00012	0.31	362.516	tRNA methyltransferase 10 homolog C OS=Homo sapiens OX=9606 GN=TRMT10C PE=1 SV=2
	VYVIGSFVDK	34	1	2.6277	20200528_19120_Amanda_22_2.sqt.14536.2
	LNLATECLPLDK	45	1	3.144	20200528_20520_Amanda_36_1.sqt.15040.2
	SSVQEECVSTISSSK	2	1	3.4914	20200528_20420_Amanda_35_2.sqt.4904.2
	ELQNTVSQLLESEGWNR	18	1	3.8898	20200528_19120_Amanda_22_1.sqt.21017.2
	HTGFLEISQHSQEFINR	7	1	3.0907	20200528_19520_Amanda_26_2.sqt.12000.3
	NLTLDQMIR	12	1	2.0212	20200422_12920_Amanda_8_3.sqt.14031.2
	YLQWEIGNK	9	1	2.0802	20200422_12520_Amanda_4_2.sqt.10869.2
	NNGNWQEALQFVPK	5	1	2.7555	20200422_12520_Amanda_4_2.sqt.17130.2
	LLLTSTEK	3	1	1.7792	20200528_19720_Amanda_28_1.sqt.5877.2
	IILCLK	1	1	1.7942	20200528_19720_Amanda_28_1.sqt.11740.2
	NVDPFHIYFCNLK	11	1	2.2001	20200528_20320_Amanda_34_1.sqt.19028.2
	NFLFIR	6	1	1.9122	20200528_19820_Amanda_29_2.sqt.16299.2
Q99747	55	312	34706.3	1	16	2e-05	0.04	36.656	Gamma-soluble NSF attachment protein OS=Homo sapiens OX=9606 GN=NAPG PE=1 SV=1
	LGLSLVVPGGGIK	16	1	2.5063	20200422_13220_Amanda_11_2.sqt.13649.2
Q13610	56	501	55775.1	3	11	1e-05	0.1	30.375	Periodic tryptophan protein 1 homolog OS=Homo sapiens OX=9606 GN=PWP1 PE=1 SV=1
	VQTLQFHPFEAQTLISGSYDK	6	1	3.7167	20200528_20420_Amanda_35_2.sqt.19073.3
	PAASLAVHTDK	2	1	2.5575	20200528_20520_Amanda_36_1.sqt.1805.3
	EDFLIKPSDNLIVCGR	3	1	2.5287	20200528_20020_Amanda_31_2.sqt.16766.3
Q7Z392	57	1133	128780	1	1	0	0.03	2.682	Trafficking protein particle complex subunit 11 OS=Homo sapiens OX=9606 GN=TRAPPC11 PE=1 SV=2
	TSAMENIPIITTVITLPHVIVENIPLHVNADLPSFGR	1	1	2.6821	20200422_12220_Amanda_1_1.sqt.30563.4
Q5BJH2	58	165	18791.7	1	4	1e-05	0.04	6.622	Transmembrane protein 128 OS=Homo sapiens OX=9606 GN=TMEM128 PE=1 SV=2
	IGEYDVK	4	1	1.6769	20200422_12220_Amanda_1_2.sqt.3448.2
P50402	59	254	28957.9	3	42	5e-05	0.13	89.849	Emerin OS=Homo sapiens OX=9606 GN=EMD PE=1 SV=1
	TYGEPESAGPSR	36	1	2.6377	20200528_20420_Amanda_35_2.sqt.1836.2
	YNIPHGPVVGSTR	5	1	3.148	20200528_19720_Amanda_28_2.sqt.8178.3
	IFEYETQR	1	1	1.5253	20200422_12920_Amanda_8_3.sqt.5986.2
Q96Q11	60	434	50078.1	2	13	1e-05	0.06	34.55	CCA tRNA nucleotidyltransferase 1, mitochondrial OS=Homo sapiens OX=9606 GN=TRNT1 PE=1 SV=2
	LQSPEFQSLFTEGLK	11	1	3.2561	20200528_20220_Amanda_33_2.sqt.20677.2
	PVTLLASLFK	2	1	2.2122	20200422_13220_Amanda_11_2.sqt.16377.2
Q9UKV8	61	859	97127.9	1	3	0	0.02	6.584	Protein argonaute-2 OS=Homo sapiens OX=9606 GN=AGO2 PE=1 SV=3
	SIEEQQKPLTDSQR	3	1	2.206	20200422_12320_Amanda_2_1.sqt.2156.3
Q9H1K1	62	167	17969.6	1	2	0	0.1	4.73	Iron-sulfur cluster assembly enzyme ISCU, mitochondrial OS=Homo sapiens OX=9606 GN=ISCU PE=1 SV=2
	NVGTGLVGAPACGDVMK	2	1	2.4489	20200422_12320_Amanda_2_1.sqt.10943.2
P82979	63	210	23638.4	4	36	5e-05	0.25	105.819	SAP domain-containing ribonucleoprotein OS=Homo sapiens OX=9606 GN=SARNP PE=1 SV=3
	FGLNVSSISR	8	1	2.7818	20200528_20520_Amanda_36_3.sqt.12606.2
	FGIVTSSAGTGTTEDTEAK	19	1	3.9989	20200528_19220_Amanda_23_1.sqt.8998.2
	ITSEIPQTER	8	1	2.359	20200528_19220_Amanda_23_1.sqt.4612.2
	GLSSDNKPMVNLDK	1	1	1.5636	20200422_12520_Amanda_4_2.sqt.5985.3
Q14746	64	738	83137.3	2	24	1e-05	0.06	63.51	Conserved oligomeric Golgi complex subunit 2 OS=Homo sapiens OX=9606 GN=COG2 PE=1 SV=1
	LQEQLPELLEIIKPK	23	1	3.1827	20200528_20020_Amanda_31_1.sqt.22637.3
	EIAGSLEAALTDVLEDAPAESPYCLLASHR	1	1	3.7236	20200528_20420_Amanda_35_2.sqt.28922.3
Q8IXH7	65	590	66186.3	2	6	0	0.04	13.022	Negative elongation factor C/D OS=Homo sapiens OX=9606 GN=NELFCD PE=1 SV=2
	VLQLLVK	1	1	2.2268	20200422_12420_Amanda_3_2.sqt.10292.2
	VPAFLDLFMQSLFKPGAR	5	1	2.3219	20200422_13920_Amanda_18_1.sqt.22234.3
O95999	66	233	26217.3	1	3	0	0.04	8.244	B-cell lymphoma/leukemia 10 OS=Homo sapiens OX=9606 GN=BCL10 PE=1 SV=1
	GLDTLVESIR	3	1	3.0372	20200422_12420_Amanda_3_2.sqt.15514.2
P55000	67	103	11160.1	1	9	3e-05	0.24	32.761	Secreted Ly-6/uPAR-related protein 1 OS=Homo sapiens OX=9606 GN=SLURP1 PE=1 SV=2
	SCSSSCVATDPDSIGAAHLIFCCFR	9	1	4.117	20200528_19620_Amanda_27_1.sqt.20283.3
Q8WXI4	68	607	68430.6	7	32	2e-05	0.2	80.495	Acyl-coenzyme A thioesterase 11 OS=Homo sapiens OX=9606 GN=ACOT11 PE=1 SV=1
	WIDTTACLSAER	12	1	3.2068	20200528_19020_Amanda_21_3.sqt.11245.2
	GELSVGQLLK	13	1	2.7675	20200528_19020_Amanda_21_1.sqt.15219.2
	VESVELVLPPHANHQGNTFGGQIMAWMENVATIAASR	2	1	2.9862	20200422_13920_Amanda_18_2.sqt.21237.4
	LLANCAIQGDLESR	1	1	2.8277	20200528_20220_Amanda_33_2.sqt.11796.2
	AIVNNAFK	1	1	1.3814	20200528_20220_Amanda_33_2.sqt.5151.2
	SVELVQQVDEDDAIYHVTSPALGGH	1	1	2.7925	20200528_20220_Amanda_33_1.sqt.18647.3
	DNWVLSSEISQVR	2	1	2.2163	20200422_12520_Amanda_4_2.sqt.15622.2
Q9NNX1	69	390	44218.5	1	1	0	0.06	2.446	Tuftelin OS=Homo sapiens OX=9606 GN=TUFT1 PE=1 SV=1
	NWCTLVDVHPEDQAAGSVDILR	1	1	2.4461	20200528_19020_Amanda_21_3.sqt.19277.3
Q86X83	70	199	22713.1	3	11	2e-05	0.31	29.935	COMM domain-containing protein 2 OS=Homo sapiens OX=9606 GN=COMMD2 PE=1 SV=2
	LNVSSDTVQHGVEGLTYLLTESSK	4	1	3.2913	20200422_13920_Amanda_18_1.sqt.17105.3
	EHLAFLPQVDSAVVAEFGR	1	1	2.5332	20200528_19920_Amanda_30_1.sqt.21740.3
	TILSELAPSLPSYHNLEWR	6	1	2.9832	20200528_19520_Amanda_26_1.sqt.21611.3
Reverse_Q86XF0	71	187	21588.2	1	2	0	0.11	4.371
	YKELDIESFFTDSEFDQMIR	2	1	2.195	20200422_12920_Amanda_8_3.sqt.22873.3
Reverse_Q96I59	72	477	54037.7	1	1	0	0.06	2.557
	SDLGSDAVVQLSELSSGDNVHLFLVEKQSR	1	1	2.5569	20200422_13220_Amanda_11_1.sqt.14494.4
Q8IWZ3	73	2542	269273	1	1	0	0.01	3.17	Ankyrin repeat and KH domain-containing protein 1 OS=Homo sapiens OX=9606 GN=ANKHD1 PE=1 SV=1
	SLAEACSDGDVNAVR	1	1	3.1697	20200528_19720_Amanda_28_2.sqt.6123.2
Q93052	74	612	65685.8	1	1	0	0.03	2	Lipoma-preferred partner OS=Homo sapiens OX=9606 GN=LPP PE=1 SV=1
	NDSDPTYGQQGHPNTWK	1	1	2.0002	20200528_19820_Amanda_29_2.sqt.3616.3
Reverse_Q9UG01	75	1749	197433	1	2	0	0.01	4.269
	VEVPFALRALEVAK	2	1	2.2716	20200528_19920_Amanda_30_2.sqt.24984.2
Q9Y478	76	270	30345.3	1	7	1e-05	0.06	12.698	5'-AMP-activated protein kinase subunit beta-1 OS=Homo sapiens OX=9606 GN=PRKAB1 PE=1 SV=4
	APPILPPHLLQVILNK	7	1	2.2344	20200528_20020_Amanda_31_1.sqt.24346.3
P0C869	77	781	87904.5	1	3	0	0.03	9.892	Cytosolic phospholipase A2 beta OS=Homo sapiens OX=9606 GN=PLA2G4B PE=1 SV=2
	LGYPSCFTNLWALINEALLHDEPHDHK	3	1	3.5061	20200528_20020_Amanda_31_1.sqt.28915.4
P17275	78	347	35839.2	1	1	0	0.04	2.138	Transcription factor jun-B OS=Homo sapiens OX=9606 GN=JUNB PE=1 SV=1
	AENAGLSSTAGLLR	1	1	2.1385	20200528_20120_Amanda_32_1.sqt.11148.2
Q9H0W9	79	315	35076.6	1	3	0	0.03	6.263	Ester hydrolase C11orf54 OS=Homo sapiens OX=9606 GN=C11orf54 PE=1 SV=1
	LVCLPVFVSR	3	1	2.1482	20200528_20220_Amanda_33_2.sqt.18691.2
P49407	80	418	47018.3	1	5	0	0.06	14.359	Beta-arrestin-1 OS=Homo sapiens OX=9606 GN=ARRB1 PE=1 SV=2
	DFVDHIDLVDPVDGVVLVDPEYLK	5	1	3.1871	20200422_13020_Amanda_9_1.sqt.20226.3
Q9NRG7	81	293	31039.4	3	10	1e-05	0.19	26.689	Epimerase family protein SDR39U1 OS=Homo sapiens OX=9606 GN=SDR39U1 PE=1 SV=3
	VLVGGGTGFIGTALTQLLNAR	4	1	3.5707	20200528_20320_Amanda_34_1.sqt.28384.2
	AFIPLPSAVVQAVFGR	5	1	2.627	20200528_20420_Amanda_35_1.sqt.29328.2
	TLATGYQYSFPELGAALK	1	1	2.6854	20200528_20320_Amanda_34_2.sqt.20596.2
Q9H0T7	82	212	23458.1	1	3	0	0.06	6.764	Ras-related protein Rab-17 OS=Homo sapiens OX=9606 GN=RAB17 PE=1 SV=2
	ANAALLVYDITR	3	1	2.411	20200528_20520_Amanda_36_3.sqt.17729.2
Reverse_B1ANS9	83	1081	123535	1	1	0	0.02	2.501
	VTGNYAGTAFLFGSEDVAA	1	1	2.5014	20200528_19220_Amanda_23_1.sqt.8775.3
P00156	84	380	42671.5	1	2	0	0.02	3.593	Cytochrome b OS=Homo sapiens OX=9606 GN=MT-CYB PE=1 SV=2
	DVNYGWIIR	2	1	1.8365	20200528_20420_Amanda_35_1.sqt.16615.2
O14603	85	147	16483.2	1	1	0	0.09	2.037	PTPN13-like protein, Y-linked OS=Homo sapiens OX=9606 GN=PRY PE=1 SV=2
	MGATGLGFLLSWR	1	1	2.037	20200528_20520_Amanda_36_1.sqt.23863.3
O43920	86	106	12491.4	1	1	0	0.11	2.809	NADH dehydrogenase [ubiquinone] iron-sulfur protein 5 OS=Homo sapiens OX=9606 GN=NDUFS5 PE=1 SV=3
	IEYDDFVECLLR	1	1	2.8091	20200528_19420_Amanda_25_1.sqt.22341.2
O43633	87	222	25069.8	2	3	0	0.07	5.12	Charged multivesicular body protein 2a OS=Homo sapiens OX=9606 GN=CHMP2A PE=1 SV=1
	IMMEFER	1	1	1.8687	20200422_12920_Amanda_8_2.sqt.9377.2
	ANIQAVSLK	2	1	1.6345	20200422_12920_Amanda_8_3.sqt.6116.2
Q8N8N7	88	351	38456.3	1	1	0	0.04	2.668	Prostaglandin reductase 2 OS=Homo sapiens OX=9606 GN=PTGR2 PE=1 SV=1
	FEPGILQLSQWFK	1	1	2.6675	20200422_12920_Amanda_8_3.sqt.24687.2
Q9Y6N5	89	450	49910.8	50	2137	0.00147	0.76	5596.98	Sulfide:quinone oxidoreductase, mitochondrial OS=Homo sapiens OX=9606 GN=SQOR PE=1 SV=1
	AAVAAQSGILDR	27	1	3.026	20200422_12920_Amanda_8_3.sqt.6551.2
	VFGIGDCTNLPTSK	38	1	3.1077	20200528_19220_Amanda_23_3.sqt.13350.2
	ANIIFNTSLGAIFGVK	89	1	4.2532	20200528_19120_Amanda_22_2.sqt.25602.2
	PTASVIPSGVEWIK	66	1	3.1766	20200528_19320_Amanda_24_1.sqt.18237.2
	NVFGIGDCTNLPTSK	55	1	3.0737	20200528_20420_Amanda_35_2.sqt.14312.2
	TAAAVAAQSGILDR	72	1	3.8667	20200422_12420_Amanda_3_1.sqt.8377.2
	LYWNMMLR	4	1	2.1926	20200422_12320_Amanda_2_1.sqt.16731.2
	IMYLSEAYFR	66	1	3.091	20200528_19420_Amanda_25_1.sqt.16560.2
	KYDGYTSCPLVTGY	11	1	2.6526	20200528_20520_Amanda_36_1.sqt.12416.2
	GLPEGFAHPK	106	1	2.3499	20200422_13020_Amanda_9_2.sqt.3623.2
	YDGYTSCPLVTGYNR	43	1	4.0126	20200528_19320_Amanda_24_1.sqt.11507.2
	TSLGAIFGVK	5	1	2.2422	20200422_12820_Amanda_7_1.sqt.11909.2
	VGAENVAIVEPSER	70	1	3.4547	20200422_12420_Amanda_3_1.sqt.8581.2
	LSEAYFR	34	1	1.9098	20200422_13620_Amanda_15_1.sqt.4898.2
	YADALQEIIQER	78	1	3.8295	20200528_19320_Amanda_24_2.sqt.17186.2
	LFHLGMS	38	1	1.4505	20200422_13320_Amanda_12_2.sqt.9105.2
	HFYQPIWTLVGAGAK	173	1	4.0779	20200528_19320_Amanda_24_2.sqt.18896.3
	EGNAIFTFPNTPVK	72	1	2.8152	20200528_19020_Amanda_21_3.sqt.17231.2
	DALQEIIQER	58	1	3.2717	20200528_19020_Amanda_21_3.sqt.15059.2
	VILAEFDYK	71	1	2.8947	20200422_13020_Amanda_9_1.sqt.10456.2
	AEPLETFPFDQSK	100	1	3.1522	20200528_19220_Amanda_23_3.sqt.15260.2
	KYADALQEIIQER	7	1	3.2734	20200528_19820_Amanda_29_2.sqt.15152.3
	TSPVADAAGWVDVDK	70	1	3.7668	20200528_19320_Amanda_24_2.sqt.15115.2
	GYWGGPAFLR	67	1	2.5894	20200422_12620_Amanda_5_3.sqt.11576.2
	LSMYLMK	39	1	1.8426	20200422_13920_Amanda_18_2.sqt.8536.2
	QLSSSGRPTASVIPSGVEWIK	71	1	3.8213	20200528_20120_Amanda_32_1.sqt.16294.3
	TISVIMK	46	1	1.9236	20200422_13620_Amanda_15_2.sqt.5486.2
	ADKQEAVFENLDKPGETQVISYEMLHVTPPMSPPDVLK	29	1	5.503	20200422_12320_Amanda_2_2.sqt.21240.4
	NHYEVLVLGGGSGGITMAAR	50	1	4.3816	20200528_18920_Amanda_20_5.sqt.15488.3
	RYPNVFGIGDCTNLPTSK	54	1	3.5986	20200528_19420_Amanda_25_2.sqt.14730.3
	KVGAENVAIVEPSER	46	1	3.9731	20200528_20020_Amanda_31_1.sqt.6652.3
	QEAVFENLDKPGETQVISYEMLHVTPPMSPPDVLK	48	1	4.3755	20200422_13120_Amanda_10_1.sqt.17929.4
	VTELNPDKNCIHTDDDEK	36	1	3.6614	20200528_19520_Amanda_26_1.sqt.3903.3
	TSPVADAAGWVDVDKETLQHR	87	1	2.1912	20200528_19020_Amanda_21_1.sqt.15269.4
	GIGDCTNLPTSK	24	1	2.8542	20200528_20320_Amanda_34_1.sqt.5527.2
	SKANIIFNTSLGAIFGVKK	2	1	4.3377	20200422_12220_Amanda_1_2.sqt.17939.3
	KYDGYTSCPLVTGYNR	8	1	3.7226	20200422_12220_Amanda_1_1.sqt.8592.3
	SKANIIFNTSLGAIFGVK	1	1	2.6451	20200422_12220_Amanda_1_1.sqt.20800.3
	YPNVFGIGDCTNLPTSK	10	1	3.38	20200528_19420_Amanda_25_2.sqt.16952.2
	IGSNYSVK	42	1	2.1013	20200422_12920_Amanda_8_3.sqt.2003.2
	NLTVNYK	23	1	1.4743	20200422_13520_Amanda_14_1.sqt.2962.2
	VLGGGSGGITMAAR	1	1	3.4522	20200422_12420_Amanda_3_2.sqt.7342.2
	AIFTFPNTPVK	46	1	2.5325	20200422_13720_Amanda_16_2.sqt.11811.2
	VTELNPDK	21	1	1.8334	20200422_12920_Amanda_8_3.sqt.1621.2
	KLFHLGMS	3	1	1.7642	20200422_12920_Amanda_8_2.sqt.8396.2
	ALQEIIQER	14	1	2.6281	20200422_13420_Amanda_13_1.sqt.6538.2
	PEGFAHPK	2	1	1.622	20200528_19820_Amanda_29_1.sqt.5210.2
	QEAVFENLDKPGETQVISYEMLH	4	1	3.2809	20200528_20320_Amanda_34_2.sqt.19305.3
	ALQDFKEGNAIFTFPNTPVK	6	1	3.2848	20200528_19520_Amanda_26_2.sqt.18249.3
	GNAIFTFPNTPVK	4	1	2.8054	20200528_20520_Amanda_36_3.sqt.16863.2
Q13200	90	908	100118	48	1511	0.00052	0.65	4025.34	26S proteasome non-ATPase regulatory subunit 2 OS=Homo sapiens OX=9606 GN=PSMD2 PE=1 SV=3
	LMLNDMELVEDIFTSCK	22	1	4.4619	20200422_12420_Amanda_3_1.sqt.25641.2
	MLNDMELVEDIFTSCK	8	1	3.6578	20200422_12420_Amanda_3_1.sqt.24031.2
	EDVLTLLLPVMGDSK	51	1	4.0628	20200528_19920_Amanda_30_1.sqt.26398.2
	ILLWDVDGGLTQIDK	14	1	3.6497	20200528_20420_Amanda_35_1.sqt.22119.2
	ALISVSNPR	8	1	2.3743	20200422_12320_Amanda_2_2.sqt.6264.2
	MNLASSFVNGFVNAAFGQDK	57	1	4.3499	20200528_19720_Amanda_28_2.sqt.26543.2
	FGGSGSQVDSAR	101	1	3.373	20200422_12920_Amanda_8_3.sqt.1416.2
	AVPLALALISVSNPR	78	1	2.5097	20200422_13720_Amanda_16_3.sqt.16946.2
	SSTTSMTSVPKPLK	4	1	2.3428	20200422_12320_Amanda_2_1.sqt.5554.2
	YLYSSEDYIK	35	1	2.4038	20200528_19220_Amanda_23_3.sqt.10017.2
	YGEPTLR	15	1	1.6651	20200422_12620_Amanda_5_1.sqt.3363.2
	LNILDTLSK	70	1	2.4119	20200422_13320_Amanda_12_2.sqt.12018.2
	EPLLTLVK	53	1	1.6119	20200422_12920_Amanda_8_3.sqt.13666.2
	APVQPQQSPAAAPGGTDEKPSGK	66	1	4.501	20200422_13720_Amanda_16_3.sqt.1960.3
	VGQAVDVVGQAGKPK	85	1	3.7104	20200528_19520_Amanda_26_1.sqt.4227.3
	DKAPVQPQQSPAAAPGGTDEKPSGK	84	1	4.8765	20200528_19620_Amanda_27_1.sqt.2699.3
	VQQLLHICSEHFDSK	53	1	4.009	20200528_20120_Amanda_32_1.sqt.9157.3
	NECDPALALLSDYVLHNSNTMR	54	1	3.4531	20200422_12620_Amanda_5_1.sqt.22769.3
	MLVTFDEELRPLPVSVR	66	1	3.3097	20200422_13020_Amanda_9_2.sqt.15178.3
	FLRPHYGK	54	1	2.1004	20200528_19520_Amanda_26_2.sqt.2033.3
	NMAHNAEHEACDLLMEIEQVDMLEK	15	1	4.0625	20200422_12220_Amanda_1_2.sqt.22073.3
	DAGDKDKEQELSEEDK	78	1	3.5591	20200528_20320_Amanda_34_1.sqt.1131.3
	WLPLGLGLNHLGK	81	1	2.5386	20200422_13420_Amanda_13_1.sqt.14431.2
	LVGSQEELASWGHEYVR	43	1	3.1789	20200422_13820_Amanda_17_1.sqt.10334.2
	LITLVK	3	1	1.3344	20200422_12320_Amanda_2_1.sqt.8184.2
	SETELKDTYAR	2	1	2.4837	20200422_12220_Amanda_1_1.sqt.2490.2
	TITGFQTHTTPVLLAHGER	3	1	3.765	20200422_12220_Amanda_1_2.sqt.10222.3
	TFGHLLR	7	1	1.6591	20200422_12520_Amanda_4_2.sqt.5103.2
	DTSLYRPALEELR	15	1	2.2964	20200422_13620_Amanda_15_1.sqt.9812.3
	LAQGLTHLGK	13	1	2.7141	20200528_19120_Amanda_22_2.sqt.4593.3
	VGQAVDVVGQAGK	37	1	3.7335	20200422_13820_Amanda_17_1.sqt.3762.2
	TTPVLLAHGER	19	1	2.5019	20200422_12920_Amanda_8_3.sqt.4604.2
	VCLYLTSCVNYVPEPENSALLR	21	1	3.3266	20200528_20220_Amanda_33_1.sqt.21495.2
	EWQELDDAEK	30	1	2.0679	20200422_12420_Amanda_3_2.sqt.7078.2
	SGALLACGIVNSGVR	61	1	3.6141	20200528_20120_Amanda_32_1.sqt.13584.2
	EQELSEEDKQLQDELEMLVER	4	1	3.5061	20200528_19320_Amanda_24_1.sqt.23134.3
	EIYENMAPGENK	2	1	2.1441	20200422_12620_Amanda_5_1.sqt.5740.2
	NECDPALALLSDYVLH	1	1	3.4326	20200422_12420_Amanda_3_1.sqt.24326.2
	IAVGSCNGDVTSTILQTIMEK	7	1	3.6692	20200422_13720_Amanda_16_3.sqt.17277.2
	LGSIFGLGLAYAGSNR	4	1	2.9735	20200528_19520_Amanda_26_1.sqt.20593.2
	AELATEEFLPVTPILEGFVILR	38	1	3.6169	20200528_20520_Amanda_36_1.sqt.32058.2
	DIDENAYAK	6	1	1.7729	20200422_12620_Amanda_5_1.sqt.2757.2
	SFANTLVDVCAYAGSGNVLK	21	1	4.6662	20200528_20120_Amanda_32_1.sqt.20360.2
	NNLFMVR	13	1	1.9108	20200422_13820_Amanda_17_2.sqt.7418.2
	PALEELR	2	1	1.5038	20200422_13120_Amanda_10_1.sqt.3940.2
	ADIISVLAMTMSGER	1	1	2.0728	20200528_19920_Amanda_30_1.sqt.25217.2
	ELDIMEPK	5	1	1.7045	20200422_13720_Amanda_16_2.sqt.6841.2
	FSHDADPEVSYNSIFAMGMVGSGTNNAR	1	1	4.3438	20200422_13820_Amanda_17_1.sqt.14335.3
Q07960	91	439	50386.2	24	804	0.00057	0.62	1903.17	Rho GTPase-activating protein 1 OS=Homo sapiens OX=9606 GN=ARHGAP1 PE=1 SV=1
	LVQISAHSDQNK	39	1	2.9969	20200528_20120_Amanda_32_1.sqt.1863.2
	ELPEPLLTFDLYPH	66	1	2.921	20200528_19520_Amanda_26_1.sqt.24709.2
	ALTTEGIFR	70	1	2.4337	20200422_13620_Amanda_15_2.sqt.7856.2
	FLLDHQGELFPSPDPSGL	78	1	3.2462	20200528_19020_Amanda_21_3.sqt.22455.2
	VPATLQVLQTLPEENYQVLR	37	1	4.1763	20200422_13720_Amanda_16_3.sqt.15929.2
	ETVAYLQAH	25	1	2.1366	20200422_12420_Amanda_3_2.sqt.5822.2
	MTNTNLAVVFGPNLLWAK	15	1	3.5414	20200422_12420_Amanda_3_1.sqt.23352.2
	HQIVEVAGDDK	74	1	2.7537	20200422_13820_Amanda_17_1.sqt.1999.2
	NPEQEPIPIVLR	41	1	2.8474	20200422_12420_Amanda_3_2.sqt.14762.2
	IFYVNYLSELSEHVK	46	1	2.7038	20200528_19920_Amanda_30_2.sqt.20322.3
	SSSPELVTHLK	27	1	2.1786	20200422_13020_Amanda_9_2.sqt.3883.2
	LEQLGIPR	67	1	2.6127	20200422_12920_Amanda_8_3.sqt.9011.2
	WDDPYYDIAR	19	1	2.5116	20200422_12920_Amanda_8_2.sqt.13159.2
	ELPEPLLTFDLYPHVVGFLNIDESQR	36	1	3.5151	20200528_19220_Amanda_23_1.sqt.28565.3
	YNMGLPVDFDQYNELHLPAVILK	64	1	2.5856	20200422_13420_Amanda_13_2.sqt.18826.3
	EQEPIPIVLR	4	1	1.3439	20200422_12620_Amanda_5_3.sqt.11414.2
	VVGFLNIDESQR	43	1	3.1524	20200528_19920_Amanda_30_1.sqt.14369.2
	AINPINTFTK	38	1	1.8875	20200528_20320_Amanda_34_2.sqt.11279.2
	ALYIVHPTMF	3	1	2.6352	20200422_12420_Amanda_3_2.sqt.17293.2
	TSDNKPSLSWLR	1	1	2.4141	20200422_12420_Amanda_3_2.sqt.10201.3
	HTLDQYVESDYTLLYLHHGLTSDNKPSLSWLR	6	1	3.5126	20200422_13120_Amanda_10_1.sqt.15987.5
	HQIVEVAGDDKYGR	1	1	2.5275	20200528_19920_Amanda_30_1.sqt.3941.3
	ATLQVLQTLPEENYQVLR	3	1	3.5597	20200528_20420_Amanda_35_2.sqt.20217.2
	TLLILFKPLISFK	1	1	1.2991	20200528_20520_Amanda_36_3.sqt.25764.3
A0AVT1	92	1052	117877	43	688	0.0002	0.53	1923.76	Ubiquitin-like modifier-activating enzyme 6 OS=Homo sapiens OX=9606 GN=UBA6 PE=1 SV=1
	IIPAIATTTATVSGLVALEMIK	74	1	4.4589	20200528_19220_Amanda_23_1.sqt.29498.2
	VCPTTETIYNDEFYTK	49	1	3.8358	20200528_19320_Amanda_24_1.sqt.13290.2
	QDVIITALDNVEAR	25	1	3.8204	20200528_20220_Amanda_33_2.sqt.18838.2
	DHVPISSEDER	46	1	2.0894	20200422_12520_Amanda_4_2.sqt.1905.2
	SDLQMAVLSFEK	22	1	3.2132	20200422_12320_Amanda_2_2.sqt.16744.2
	YQCVVLTEMK	26	1	2.8333	20200422_13920_Amanda_18_2.sqt.7845.2
	SFPAAIEHTIQWAR	9	1	2.5839	20200422_12320_Amanda_2_1.sqt.15466.2
	YGIEPTMVVQGVK	32	1	3.1048	20200422_12520_Amanda_4_1.sqt.13561.2
	EDFTLLDFINAVK	58	1	3.6403	20200528_20120_Amanda_32_1.sqt.27616.2
	NFALLGVGTSK	42	1	2.8712	20200422_12420_Amanda_3_2.sqt.13408.2
	ACIGDTLCQK	21	1	2.6351	20200528_18920_Amanda_20_5.sqt.4599.2
	TVFFESLER	10	1	2.3914	20200528_20120_Amanda_32_2.sqt.14475.2
	GMITVTDPDLIEK	27	1	2.4823	20200422_12720_Amanda_6_1.sqt.10940.2
	FDLNEPLHLSFLQNAAK	72	1	4.0351	20200422_12520_Amanda_4_1.sqt.19822.3
	ALQLLHCFPLDIR	23	1	3.5039	20200528_19120_Amanda_22_1.sqt.20779.3
	RPPSPIKFDLNEPLHLSFLQNAAK	3	1	4.9088	20200422_12220_Amanda_1_2.sqt.18605.4
	SHVFLSGMGGLGLEIAKNLVLAGIKAVTIHDTEK	3	1	4.2249	20200422_12220_Amanda_1_1.sqt.29493.5
	FWQTYSSAEEVLQK	19	1	3.8581	20200528_18920_Amanda_20_4.sqt.15043.2
	DDDHNGHIDFITAASNLR	13	1	4.46	20200528_18920_Amanda_20_5.sqt.13873.3
	DPPEEEIPFCTLK	8	1	3.2733	20200528_20120_Amanda_32_1.sqt.16457.2
	DGSLFWQSPK	1	1	1.9505	20200528_18920_Amanda_20_4.sqt.13053.2
	IQSGHSLEGCFQVIK	12	1	3.215	20200528_20420_Amanda_35_2.sqt.10677.3
	LETGQFLTFR	5	1	2.6563	20200422_12420_Amanda_3_2.sqt.14695.2
	NWSQCVELAR	14	1	2.1712	20200528_20520_Amanda_36_3.sqt.9981.2
	NLVLAGIK	14	1	1.8243	20200422_12420_Amanda_3_1.sqt.9956.2
	LFCDFGDEFEVLDTTGEEPK	6	1	4.6138	20200528_19020_Amanda_21_3.sqt.21973.2
	EIFISNITQANPGIVTCLENHPHK	10	1	3.8562	20200528_19220_Amanda_23_3.sqt.18007.3
	FISADVHGIWSR	14	1	1.8763	20200528_19920_Amanda_30_2.sqt.13233.3
	SYTAADATLK	3	1	1.8924	20200422_13820_Amanda_17_2.sqt.3084.2
	IVESLGKPECEEFLPR	1	1	2.9182	20200528_20120_Amanda_32_2.sqt.13068.3
	MLYVPVMPGHAK	1	1	2.2804	20200528_20120_Amanda_32_1.sqt.12470.3
	SHVFLSGMGGLGLEIAK	2	1	2.7818	20200528_20420_Amanda_35_2.sqt.18566.3
	HIAELNPYVHVTSSSVPFNETTDLSFLDK	1	1	2.9173	20200528_20120_Amanda_32_1.sqt.21203.4
	AKMYSIEPADR	1	1	1.0388	20200528_20220_Amanda_33_1.sqt.30687.2
	YVLGDTAMQK	1	1	1.8266	20200422_12620_Amanda_5_1.sqt.6544.2
	AILSNEATK	1	1	1.4336	20200422_12620_Amanda_5_1.sqt.2067.2
	DKFESSFSHKPSLFNK	1	1	2.6053	20200528_19320_Amanda_24_1.sqt.9116.4
	SFSIGDTTELEPYLHGGIAVQVK	6	1	2.9924	20200528_19520_Amanda_26_1.sqt.20483.3
	KPDHVPISSEDER	3	1	2.7608	20200528_20520_Amanda_36_1.sqt.1400.3
	FTLLDFINAVK	2	1	2.4478	20200528_20520_Amanda_36_1.sqt.27579.2
	NVGCQQDSEELLK	2	1	2.9579	20200528_20520_Amanda_36_1.sqt.6585.2
	LQNLNIFLVGCGAIGCEMLK	1	1	4.0223	20200422_12920_Amanda_8_3.sqt.23928.2
	SLEGCFQVIK	4	1	2.3011	20200422_13020_Amanda_9_2.sqt.9217.2
P43243	93	847	94546.8	18	402	0.00015	0.3	1083.06	Matrin-3 OS=Homo sapiens OX=9606 GN=MATR3 PE=1 SV=2
	DLSAAGIGLLAAATQSLSMPASLGR	23	1	3.9121	20200528_19120_Amanda_22_1.sqt.29846.2
	IGPYQPNVPVGIDYVIPK	60	1	3.646	20200528_19720_Amanda_28_2.sqt.21483.2
	LCSLFYTNEEVAK	60	1	2.9612	20200528_20420_Amanda_35_2.sqt.13150.2
	ITPENLPQILLQLK	44	1	3.1449	20200528_19720_Amanda_28_2.sqt.25206.2
	TEEGPTLSYGR	32	1	2.3553	20200528_20120_Amanda_32_1.sqt.5331.2
	ALWFQGR	12	1	1.6563	20200422_12620_Amanda_5_1.sqt.10403.2
	YQLLQLVEPFGVISNHLILNK	57	1	3.8377	20200528_19820_Amanda_29_1.sqt.26935.3
	VVHIMDFQR	19	1	3.1922	20200528_20420_Amanda_35_1.sqt.8864.3
	VIHLSNLPHSGYSDSAVLK	6	1	2.7637	20200422_12320_Amanda_2_2.sqt.10553.4
	NTHCSSLPHYQK	28	1	2.3311	20200528_20120_Amanda_32_2.sqt.969.3
	GDADQASNILASFGLSAR	33	1	3.942	20200528_20320_Amanda_34_1.sqt.21594.2
	SQAFIEMETR	5	1	2.8764	20200422_12920_Amanda_8_3.sqt.9094.2
	VIHLSNLPH	9	1	2.5638	20200528_20320_Amanda_34_2.sqt.7636.3
	SALSSASTSSHNLQSIFNIGSR	7	1	3.2272	20200528_20320_Amanda_34_2.sqt.16605.3
	EDAMAMVDHCLK	2	1	2.6779	20200422_12520_Amanda_4_2.sqt.10707.2
	SFQQSSLSR	1	1	1.2733	20200422_13720_Amanda_16_2.sqt.1785.2
	IEELDQENEAALENGIK	1	1	4.3673	20200528_20320_Amanda_34_2.sqt.12601.2
	SLNPVLDYDHGSR	3	1	2.1114	20200528_20420_Amanda_35_1.sqt.8605.3
P25786	94	263	29518.9	18	680	0.0008	0.69	1508.63	Proteasome subunit alpha type-1 OS=Homo sapiens OX=9606 GN=PSMA1 PE=1 SV=1
	THAVLVALK	65	1	2.3402	20200422_12720_Amanda_6_2.sqt.4206.2
	AQPAQPADEPAEK	79	1	2.6592	20200528_20120_Amanda_32_1.sqt.589.2
	NQYDNDVTVWSPQGR	63	1	3.0947	20200528_19520_Amanda_26_1.sqt.11017.2
	NVSIGIVGK	62	1	2.0342	20200422_13520_Amanda_14_2.sqt.6033.2
	ETLPAEQDLTTK	32	1	2.2105	20200422_13520_Amanda_14_1.sqt.5692.2
	ILHVDNHIGISIAGLTADAR	74	1	4.1183	20200422_12420_Amanda_3_2.sqt.16566.3
	FVFDRPLPVSR	70	1	2.6311	20200528_19620_Amanda_27_1.sqt.13170.3
	AQPAQPADEPAEKADEPMEH	3	1	1.8824	20200422_12220_Amanda_1_1.sqt.3870.3
	IHQIEYAMEAVK	54	1	3.5755	20200528_20120_Amanda_32_1.sqt.9596.3
	LLCNFMR	36	1	2.138	20200422_12920_Amanda_8_2.sqt.10216.2
	THAVLVALKR	24	1	2.6358	20200528_18920_Amanda_20_4.sqt.4174.3
	LVSLIGSK	46	1	2.1525	20200422_12820_Amanda_7_1.sqt.6251.2
	SKTHAVLVALKR	4	1	3.0213	20200528_19420_Amanda_25_1.sqt.2650.4
	RPYGVGLLIAGYDDMGPHIFQTCPSANYFDCR	4	1	3.9882	20200528_19020_Amanda_21_3.sqt.22987.4
	HMSEFMECNLNELVK	41	1	4.0088	20200528_19820_Amanda_29_1.sqt.15945.2
	QGSATVGLK	7	1	2.0566	20200528_19020_Amanda_21_1.sqt.1725.2
	TLPAEQDLTTK	15	1	2.2513	20200422_12920_Amanda_8_2.sqt.6341.2
	FDRPLPVSR	1	1	1.4641	20200528_19220_Amanda_23_3.sqt.12834.2
P10768	95	282	31424.4	17	603	0.00066	0.74	1574.2	S-formylglutathione hydrolase OS=Homo sapiens OX=9606 GN=ESD PE=1 SV=2
	SMGGHGALICALK	55	1	3.1784	20200422_13320_Amanda_12_2.sqt.5933.2
	AFSGYLGTDQSK	66	1	2.9187	20200422_13020_Amanda_9_1.sqt.5423.2
	SVSAFAPICNPVLCPWGK	76	1	3.7546	20200528_18920_Amanda_20_4.sqt.21277.2
	AYDATHLVK	99	1	2.2983	20200422_12620_Amanda_5_3.sqt.3036.2
	KIPVVFR	33	1	1.8399	20200422_12320_Amanda_2_1.sqt.6961.2
	SGYHQSASEHGLVVIAPDTSPR	30	1	5.1747	20200422_13220_Amanda_11_1.sqt.6466.3
	SYPGSQLDILIDQGKDDQFLLDGQLLPDNFIAACTEK	13	1	5.3824	20200422_12520_Amanda_4_2.sqt.25665.3
	VFEHDSVELNCK	120	1	3.441	20200528_20120_Amanda_32_1.sqt.5667.2
	MYSYVTEELPQLINANFPVDPQR	6	1	3.2092	20200528_20120_Amanda_32_1.sqt.25302.2
	MSIFGHSMGGHGALICALK	3	1	3.7284	20200422_12220_Amanda_1_2.sqt.14271.3
	MSIFGHSMGGHGALICALKNPGK	2	1	3.1328	20200422_12220_Amanda_1_2.sqt.12841.4
	SYPGSQLDILIDQGK	52	1	3.289	20200528_19920_Amanda_30_1.sqt.17265.2
	DDQFLLDGQLLPDNFIAACTEK	13	1	4.1537	20200528_20220_Amanda_33_2.sqt.25335.2
	FAVYLPPK	23	1	2.2496	20200528_20520_Amanda_36_1.sqt.12215.2
	LQEGYDHSYYFIATFITDHIR	7	1	3.2608	20200422_12920_Amanda_8_2.sqt.23311.4
	MSIFGH	3	1	1.2621	20200422_12720_Amanda_6_2.sqt.6739.2
	ALYWLSGLTCTEQNFISK	2	1	4.1415	20200422_12920_Amanda_8_3.sqt.22523.2
Q12931	96	704	80041.7	25	454	0.0002	0.41	1313.54	Heat shock protein 75 kDa, mitochondrial OS=Homo sapiens OX=9606 GN=TRAP1 PE=1 SV=3
	AFLDALQNQAEASSK	43	1	4.1999	20200528_20320_Amanda_34_1.sqt.13506.2
	ELISNASDALEK	38	1	2.9692	20200528_19620_Amanda_27_1.sqt.9401.2
	GVVDSEDIPLNLSR	92	1	3.7499	20200528_20120_Amanda_32_1.sqt.15706.2
	YSNFVSFPLYLNGR	12	1	3.0292	20200528_20420_Amanda_35_2.sqt.21160.2
	AQLLQPTLEINPR	61	1	3.4732	20200528_20320_Amanda_34_2.sqt.15545.2
	LDTHPAMVTVLEMGAAR	23	1	3.8814	20200422_12220_Amanda_1_1.sqt.16082.3
	SIFYVPDMKPSMFDVSR	15	1	2.8908	20200422_12220_Amanda_1_1.sqt.19426.3
	YESSALPSGQLTSLSEYASR	32	1	5.0255	20200528_20020_Amanda_31_1.sqt.16721.2
	HLAEHSPYYEAMK	2	1	2.0748	20200422_12220_Amanda_1_1.sqt.4128.3
	EGIVTATEQEVK	28	1	2.7912	20200528_19520_Amanda_26_2.sqt.8103.2
	ELGSSVALYSR	15	1	2.0375	20200528_20320_Amanda_34_1.sqt.8904.2
	LNELLVK	29	1	1.9201	20200528_20020_Amanda_31_2.sqt.7724.2
	ETEELMAWMR	1	1	2.1633	20200422_12420_Amanda_3_2.sqt.15657.2
	ELLQESALIR	5	1	2.2305	20200422_12420_Amanda_3_2.sqt.12430.2
	LISVETDIVVDHYK	10	1	2.7756	20200528_20520_Amanda_36_3.sqt.14613.3
	LVSDGQALPEMEIHLQTNAEK	18	1	3.2913	20200528_20120_Amanda_32_1.sqt.15586.3
	LLQESALIR	6	1	2.2722	20200528_20520_Amanda_36_3.sqt.10604.2
	TDAPLNIR	5	1	1.561	20200528_20020_Amanda_31_2.sqt.6044.2
	FFIDQSK	2	1	1.5217	20200528_19220_Amanda_23_1.sqt.7804.2
	LISNASDALEK	5	1	2.3668	20200422_12920_Amanda_8_2.sqt.5956.2
	SEDIPLNLSR	1	1	1.7254	20200422_12520_Amanda_4_1.sqt.10698.2
	FFEDYGLFMR	3	1	2.5655	20200528_19120_Amanda_22_1.sqt.20228.2
	NIYYLCAPNR	1	1	2.2531	20200528_19120_Amanda_22_2.sqt.10542.2
	LLDIVAR	6	1	1.9975	20200528_20420_Amanda_35_1.sqt.10148.2
	SAAPGSLGYQWLSDGSGVFEIAEASGVR	1	1	2.1812	20200528_20420_Amanda_35_2.sqt.25390.2
Q16543	97	378	44422	13	399	0.00033	0.36	1112.83	Hsp90 co-chaperone Cdc37 OS=Homo sapiens OX=9606 GN=CDC37 PE=1 SV=1
	LGPGGLDPVEVYESLPEELQK	84	1	4.5169	20200528_20520_Amanda_36_1.sqt.23705.2
	EGEEAGPGDPLLEAVPK	78	1	3.7732	20200528_20320_Amanda_34_1.sqt.15651.2
	QYMEGFNDELEAFK	50	1	2.9876	20200422_12320_Amanda_2_2.sqt.16217.2
	DVQMLQDAISK	41	1	3.1037	20200422_12220_Amanda_1_1.sqt.11615.2
	LQAEAQQLR	75	1	2.5998	20200422_13020_Amanda_9_2.sqt.2011.2
	SMPWNVDTLSK	54	1	2.3256	20200422_13520_Amanda_14_2.sqt.10183.2
	AMKEYEEEER	2	1	1.9894	20200422_12220_Amanda_1_2.sqt.923.2
	LKELEVAEGGK	1	1	2.4608	20200422_12220_Amanda_1_2.sqt.4019.2
	SMVNTKPEKTEEDSEEVR	1	1	2.8627	20200422_12220_Amanda_1_1.sqt.2489.3
	CIDSGLWVPNSK	8	1	2.6919	20200528_19220_Amanda_23_3.sqt.12373.2
	RLGPGGLDPVEVYESLPEELQK	1	1	1.8235	20200528_19920_Amanda_30_2.sqt.23073.2
	VQMLQDAISK	3	1	2.5501	20200422_12920_Amanda_8_2.sqt.8375.2
	SMVNTKPEK	1	1	1.7894	20200422_12920_Amanda_8_3.sqt.219.2
Q9UI12	98	483	55829.1	13	332	0.00021	0.38	928.42	V-type proton ATPase subunit H OS=Homo sapiens OX=9606 GN=ATP6V1H PE=1 SV=1
	QLQSEQPQTAAAR	37	1	2.8613	20200422_12520_Amanda_4_2.sqt.1518.2
	QEMLQTEGSQCAK	2	1	2.6929	20200422_12420_Amanda_3_1.sqt.2939.2
	GAVDAAVPTNIIAAK	36	1	3.3156	20200528_19720_Amanda_28_2.sqt.14497.2
	YNIIPVLSDILQESVK	85	1	3.7047	20200422_12520_Amanda_4_1.sqt.26589.2
	YNALLAVQK	23	1	2.5352	20200422_12320_Amanda_2_1.sqt.8061.2
	LLEVSDDPQVLAVAAHDVGEYVR	70	1	3.7732	20200528_19820_Amanda_29_1.sqt.22806.3
	NTAWPYFLPMLNR	10	1	2.0988	20200422_13720_Amanda_16_3.sqt.17305.2
	LMVHNWEYLGK	2	1	2.5043	20200422_12220_Amanda_1_2.sqt.10721.3
	QLVMNHMHHEDQQVR	1	1	2.3115	20200422_12220_Amanda_1_1.sqt.1576.4
	LGESVQDLSSFDEYSSELK	34	1	4.5759	20200528_20420_Amanda_35_2.sqt.18133.2
	LEWSPVHK	13	1	1.6177	20200528_18920_Amanda_20_5.sqt.5736.2
	VSIFFDYAR	17	1	2.4531	20200422_12920_Amanda_8_2.sqt.15851.2
	EQTVQYILTMVDDMLQENHQR	2	1	1.857	20200528_19120_Amanda_22_2.sqt.29704.3
Q15185	99	160	18667.4	7	332	0.00064	0.42	815.815	Prostaglandin E synthase 3 OS=Homo sapiens OX=9606 GN=PTGES3 PE=1 SV=1
	LNWLSVDFNNWK	77	1	3.291	20200528_20020_Amanda_31_1.sqt.22401.2
	SCLGGSDNFK	11	1	2.0942	20200422_12820_Amanda_7_2.sqt.2513.2
	LTFSCLGGSDNFK	55	1	2.8578	20200528_19120_Amanda_22_1.sqt.14283.2
	DVNVNFEK	50	1	1.8555	20200528_19520_Amanda_26_2.sqt.6290.2
	HLNEIDLFHCIDPNDSK	82	1	3.9038	20200528_20420_Amanda_35_1.sqt.15433.3
	SILCCLR	22	1	1.6338	20200422_12720_Amanda_6_2.sqt.6437.2
	KGESGQSWPR	35	1	2.358	20200528_19320_Amanda_24_2.sqt.1264.2
Q02543	100	176	20730.9	12	540	0.00095	0.47	1227.36	60S ribosomal protein L18a OS=Homo sapiens OX=9606 GN=RPL18A PE=1 SV=2
	DLTTAGAVTQCYR	57	1	3.0893	20200528_19920_Amanda_30_1.sqt.8522.2
	AHSIQIMK	54	1	2.103	20200422_12520_Amanda_4_2.sqt.2668.2
	IFAPNHVVAK	118	1	2.558	20200528_19220_Amanda_23_1.sqt.4917.3
	NFGIWLR	65	1	2.2552	20200422_13720_Amanda_16_2.sqt.11580.2
	SRFWYFVSQLKK	52	1	3.5802	20200528_19320_Amanda_24_1.sqt.15034.3
	CHTPPLYR	53	1	1.7837	20200528_20420_Amanda_35_2.sqt.2342.2
	IKFPLPHR	13	1	2.3885	20200422_13620_Amanda_15_2.sqt.5401.3
	VKNFGIWLR	2	1	2.401	20200422_12220_Amanda_1_1.sqt.11564.3
	SSGEIVYCGQVFEK	69	1	3.4591	20200528_20520_Amanda_36_1.sqt.11281.2
	FWYFVSQLK	31	1	2.553	20200528_19720_Amanda_28_2.sqt.19892.2
	SRFWYFVSQLK	1	1	1.9883	20200528_19020_Amanda_21_3.sqt.17837.2
	LTTAGAVTQCYR	25	1	2.96	20200528_20020_Amanda_31_1.sqt.5538.2
Q8IVF2	101	5795	616224	28	251	1e-05	0.06	628.901	Protein AHNAK2 OS=Homo sapiens OX=9606 GN=AHNAK2 PE=1 SV=2
	SFGVSAPGK	46	1	2.344	20200528_19720_Amanda_28_1.sqt.4474.2
	SIEASVDVSAPK	36	1	3.0941	20200528_19020_Amanda_21_1.sqt.8684.2
	VEADVSLPSMQGDLK	67	1	3.837	20200528_20420_Amanda_35_1.sqt.14449.2
	SMEASVDVSAPK	13	1	2.6565	20200422_12320_Amanda_2_2.sqt.6178.2
	MSLSSMEVDVQAPR	11	1	3.007	20200422_12620_Amanda_5_1.sqt.13815.2
	LCEGTPQEGGLR	3	1	2.2752	20200422_12320_Amanda_2_1.sqt.3872.2
	VEMPSFK	1	1	1.4093	20200422_12320_Amanda_2_2.sqt.8455.2
	TTDLSIQPASTDLK	10	1	3.0918	20200528_19720_Amanda_28_1.sqt.11241.2
	LQMPSFK	6	1	1.4183	20200528_19720_Amanda_28_2.sqt.11663.2
	LEGDLSLADKDMTAK	1	1	1.5596	20200422_12220_Amanda_1_1.sqt.8988.3
	LEGDLSLADK	26	1	2.0158	20200528_19020_Amanda_21_3.sqt.8060.2
	M[15.9949]EASVDVTAPK	1	1	1.6665	20200422_12420_Amanda_3_1.sqt.5237.2
	VQMPSFK	3	1	1.4612	20200528_19020_Amanda_21_1.sqt.9355.2
	SIEASVDVSELK	1	1	1.8276	20200528_19020_Amanda_21_3.sqt.12017.2
	SAPIQTQPEARPEAELPK	1	1	1.5935	20200528_19020_Amanda_21_1.sqt.8860.3
	PSFGVSAPGK	3	1	2.2799	20200422_13120_Amanda_10_1.sqt.3897.2
	TLEGQAQETAVAQR	3	1	3.5278	20200528_19720_Amanda_28_2.sqt.5516.2
	ATATADRR	1	1	1.3037	20200422_13420_Amanda_13_1.sqt.3405.2
	EGEGEGLQSLEIGIAR	4	1	3.1512	20200528_20220_Amanda_33_2.sqt.16516.2
	VEADVSLSSMQGDLK	4	1	3.572	20200528_20420_Amanda_35_1.sqt.13350.2
	EPTTHAEAQGDEGDGEEGLQR	2	1	3.2221	20200528_20420_Amanda_35_1.sqt.2747.3
	ALVDVSAPK	1	1	1.5354	20200528_20020_Amanda_31_2.sqt.7134.2
	LEGDLSLADKDVTAK	1	1	2.0606	20200422_13620_Amanda_15_1.sqt.6686.3
	MPLFGASAPGKSME	1	1	1.3241	20200422_12720_Amanda_6_2.sqt.21897.2
	EGDQLLSTTVFFENIK	2	1	3.2039	20200528_20320_Amanda_34_2.sqt.22618.2
	VEAEVSLPSMQGDLK	1	1	2.456	20200422_12820_Amanda_7_2.sqt.11159.2
	LLEGHVPEGAGFK	1	1	1.3077	20200422_12920_Amanda_8_3.sqt.8731.3
	ATDLSIQPPSADLEVQAGQVDVK	1	1	3.6565	20200528_19620_Amanda_27_1.sqt.17939.2
Q6NZI2	102	390	43431.8	9	264	0.00021	0.23	873.894	Caveolae-associated protein 1 OS=Homo sapiens OX=9606 GN=CAVIN1 PE=1 SV=1
	IIGAVDQIQLTQAQLEER	70	1	4.848	20200528_20320_Amanda_34_1.sqt.17199.2
	ATEMVEVGADDDEGGAER	13	1	4.714	20200528_18920_Amanda_20_5.sqt.6803.2
	SDQVNGVLVLSLLDK	70	1	3.7711	20200528_19620_Amanda_27_3.sqt.22718.2
	KLEVNEAELLR	59	1	3.4982	20200528_19520_Amanda_26_1.sqt.10654.3
	LEVNEAELLR	31	1	2.9451	20200422_13920_Amanda_18_2.sqt.9685.2
	SFTPDHVVYAR	7	1	1.7234	20200528_18920_Amanda_20_4.sqt.7280.3
	EM[15.9949]VEVGADDDEGGAER	1	1	1.4093	20200422_13320_Amanda_12_2.sqt.12661.2
	VPPFTFHVK	5	1	1.5441	20200422_13520_Amanda_14_1.sqt.7960.3
	VMIYQDEVK	8	1	2.0677	20200422_12920_Amanda_8_3.sqt.7518.2
P51553	103	393	42749.1	11	159	0.00013	0.46	448.439	Isocitrate dehydrogenase [NAD] subunit gamma, mitochondrial OS=Homo sapiens OX=9606 GN=IDH3G PE=1 SV=1
	LHSYATSIR	17	1	2.0746	20200422_13920_Amanda_18_2.sqt.1800.2
	GNIETNHNLPPSHK	24	1	2.6647	20200422_12420_Amanda_3_1.sqt.1131.3
	AVLASMDNENMHTPDIGGQGTTSEAIQDVIR	13	1	6.5342	20200528_19720_Amanda_28_2.sqt.18724.3
	ENTEGEYSSLEHESVAGVVESLK	32	1	3.453	20200528_19420_Amanda_25_1.sqt.17663.3
	NIANPTATLLASCMMLDHLK	6	1	2.3223	20200528_19620_Amanda_27_1.sqt.22948.3
	TSLDLYANVIHCK	15	1	2.9219	20200528_19620_Amanda_27_3.sqt.13182.3
	HACVPVDFEEVHVSSNADEEDIR	27	1	5.3621	20200528_20320_Amanda_34_1.sqt.13009.3
	HTVTMIPGDGIGPELMLHVK	7	1	4.0464	20200422_13920_Amanda_18_1.sqt.13822.3
	DIDILIVR	6	1	2.4586	20200528_20420_Amanda_35_1.sqt.17917.2
	LGDGLFLQCCR	8	1	2.8297	20200528_19120_Amanda_22_2.sqt.13769.2
	IAEYAFK	4	1	1.7215	20200422_12520_Amanda_4_1.sqt.5875.2
P62851	104	125	13715.7	7	273	0.00068	0.3	614.852	40S ribosomal protein S25 OS=Homo sapiens OX=9606 GN=RPS25 PE=1 SV=1
	DKLNNLVLFDK	62	1	2.8873	20200422_12320_Amanda_2_2.sqt.12947.2
	AALQELLSK	35	1	2.8125	20200422_12520_Amanda_4_2.sqt.11160.2
	LNNLVLFDK	71	1	2.6548	20200422_12720_Amanda_6_1.sqt.10374.2
	LITPAVVSER	69	1	2.3479	20200422_13320_Amanda_12_1.sqt.7297.2
	LQELLSK	13	1	1.768	20200422_12720_Amanda_6_2.sqt.3762.2
	AQVIYTR	7	1	1.5866	20200528_19320_Amanda_24_2.sqt.2761.2
	KLNNLVLFDK	16	1	2.613	20200422_12920_Amanda_8_2.sqt.11195.2
O75340	105	191	21836.8	6	151	0.00025	0.52	361.391	Programmed cell death protein 6 OS=Homo sapiens OX=9606 GN=PDCD6 PE=1 SV=1
	YITDWQNVFR	44	1	2.5974	20200528_19420_Amanda_25_1.sqt.17685.2
	AGVNFSEFTGVWK	51	1	2.988	20200528_19320_Amanda_24_2.sqt.19722.2
	SIISMFDR	18	1	2.0665	20200422_12220_Amanda_1_1.sqt.14429.2
	LSDQFHDILIR	34	1	3.4571	20200528_19720_Amanda_28_1.sqt.13637.3
	SYRPGPGAGPGPAAGAALPDQSFLWNVFQR	3	1	3.4091	20200528_20420_Amanda_35_2.sqt.23037.3
	SGVISDTELQQALSNGTWTPFNPVTVR	1	1	3.4606	20200528_19420_Amanda_25_1.sqt.23940.2
Q02978	106	314	34021.8	9	137	0.00014	0.36	301.659	Mitochondrial 2-oxoglutarate/malate carrier protein OS=Homo sapiens OX=9606 GN=SLC25A11 PE=1 SV=3
	TSFHALTSILK	6	1	2.2958	20200422_13320_Amanda_12_1.sqt.10070.2
	GIYTGLSAGLLR	13	1	2.9922	20200422_12320_Amanda_2_1.sqt.15282.2
	EEGVLTLWR	36	1	2.1257	20200422_12520_Amanda_4_1.sqt.15129.2
	NVFNALIR	30	1	1.8759	20200528_20320_Amanda_34_1.sqt.14419.2
	LGIYTVLFER	20	1	2.9302	20200422_13320_Amanda_12_2.sqt.15339.2
	AVVVNAAQLASYSQSK	21	1	3.9374	20200528_19120_Amanda_22_2.sqt.12801.2
	YEGFFSLWK	8	1	1.8388	20200422_13920_Amanda_18_2.sqt.15238.2
	LTGADGTPPGFLLK	2	1	2.5545	20200528_20320_Amanda_34_1.sqt.15242.2
	AVIGMTAGATGAFVGTPAEVALIR	1	1	2.2377	20200528_20320_Amanda_34_2.sqt.22761.2
O60313	107	960	111543	25	192	6e-05	0.34	487.736	Dynamin-like 120 kDa protein, mitochondrial OS=Homo sapiens OX=9606 GN=OPA1 PE=1 SV=3
	MVLVDLPGVINTVTSGMAPDTK	6	1	4.0422	20200422_12320_Amanda_2_1.sqt.24862.2
	TSVLEMIAQAR	21	1	3.2006	20200528_19220_Amanda_23_3.sqt.17918.2
	IDQLQEELLHTQLK	40	1	3.4687	20200528_20420_Amanda_35_1.sqt.14683.3
	LDAFIEALHQEK	1	1	1.7579	20200422_12320_Amanda_2_1.sqt.12207.3
	SIVTDLVSQMDPHGR	1	1	1.5589	20200422_12220_Amanda_1_1.sqt.17604.3
	AKNEILDEVISLSQVTPK	7	1	2.5148	20200528_19220_Amanda_23_3.sqt.21140.3
	VSTHVIENIYLPAAQTMNSGTFNTTVDIK	1	1	2.5417	20200422_12220_Amanda_1_2.sqt.18760.3
	GVEVDPSLIK	21	1	2.3756	20200528_19720_Amanda_28_1.sqt.11638.2
	VVVVGDQSAGK	14	1	2.4641	20200422_13120_Amanda_10_1.sqt.1818.2
	NLSLAVSDCFWK	6	1	3.1238	20200528_20320_Amanda_34_2.sqt.18927.2
	EGCTVSPETISLNVK	18	1	3.158	20200528_20420_Amanda_35_1.sqt.13041.2
	TALNHCNLCR	5	1	2.1309	20200528_19720_Amanda_28_1.sqt.1558.3
	NEILDEVISLSQVTPK	15	1	3.4896	20200528_20020_Amanda_31_2.sqt.24251.2
	EVLEDFAEDGEK	2	1	2.4442	20200528_19920_Amanda_30_2.sqt.10209.2
	EYEEEFFQNSK	5	1	2.5263	20200528_19320_Amanda_24_1.sqt.10093.2
	GNSSESIEAIR	8	1	2.544	20200528_20320_Amanda_34_2.sqt.4711.2
	ETIFSISK	4	1	1.3978	20200528_20420_Amanda_35_1.sqt.10072.2
	SLIDMYSEVLDVLSDYDASYNTQDHLPR	1	1	2.9671	20200422_12520_Amanda_4_2.sqt.29008.3
	ALGYFAVVTGK	3	1	2.8386	20200528_20320_Amanda_34_2.sqt.14990.2
	FNLETEWK	2	1	1.8462	20200528_20320_Amanda_34_2.sqt.12842.2
	AVEVAWETLQEEFSR	4	1	3.6857	20200528_20420_Amanda_35_1.sqt.21126.2
	WNDFAEDSLR	2	1	2.1303	20200528_20320_Amanda_34_1.sqt.11042.2
	IQQIIEGK	1	1	1.9249	20200528_20320_Amanda_34_2.sqt.3748.2
	AIILCIQDGSVDAER	2	1	3.7016	20200528_20420_Amanda_35_2.sqt.14855.2
	HWEEILQQSLWER	2	1	1.9399	20200528_20420_Amanda_35_2.sqt.18525.2
Q9Y5J7	108	89	10353.1	3	77	0.00027	0.47	170.379	Mitochondrial import inner membrane translocase subunit Tim9 OS=Homo sapiens OX=9606 GN=TIMM9 PE=1 SV=1
	LTETCFLDCVK	15	1	2.6141	20200528_19120_Amanda_22_2.sqt.13692.2
	FQEYHIQQNEALAAK	11	1	3.0219	20200528_19420_Amanda_25_2.sqt.8077.3
	EVKPEETTCSEHCLQK	51	1	2.8062	20200528_20320_Amanda_34_2.sqt.1686.3
Q9UHY1	109	535	59789.1	7	171	0.0001	0.18	371.709	Nuclear receptor-binding protein OS=Homo sapiens OX=9606 GN=NRBP1 PE=1 SV=1
	LTSLLEETLNK	37	1	2.8153	20200528_19820_Amanda_29_2.sqt.14583.2
	ELLFHPALFEVPSLK	68	1	2.9335	20200528_19020_Amanda_21_3.sqt.22620.3
	IGSVAPDTINNHVK	10	1	2.3339	20200528_19120_Amanda_22_2.sqt.5586.3
	AVFDNLIQLEHLNIVK	45	1	3.2394	20200528_19820_Amanda_29_1.sqt.22468.2
	EPVQTLYSQSPALELDKFLEDVR	2	1	2.257	20200422_12220_Amanda_1_2.sqt.23332.3
	LLFHPALFEVPSLK	8	1	3.9553	20200528_20520_Amanda_36_1.sqt.21794.3
	VVLMQCNIESVEEGVK	1	1	3.2918	20200528_20120_Amanda_32_2.sqt.15711.2
P62899	110	125	14435.9	8	261	0.00065	0.38	622.253	60S ribosomal protein L31 OS=Homo sapiens OX=9606 GN=RPL31 PE=1 SV=1
	LYTLVTYVPVTTFK	71	1	3.8981	20200422_12420_Amanda_3_2.sqt.20214.2
	SAINEVVTR	99	1	2.7644	20200422_12720_Amanda_6_2.sqt.3517.2
	EYTINIHK	42	1	1.8356	20200528_19220_Amanda_23_1.sqt.5112.2
	IHGVGFK	34	1	1.5358	20200422_13120_Amanda_10_2.sqt.1593.2
	YTLVTYVPVTTFK	2	1	2.8534	20200528_19320_Amanda_24_2.sqt.19562.2
	NEDEDSPNKLYTLVTYVPVTTFK	9	1	3.7509	20200528_20320_Amanda_34_2.sqt.22538.3
	VTYVPVTTFK	1	1	1.9889	20200422_12520_Amanda_4_1.sqt.11489.2
	YTINIHK	3	1	1.6111	20200422_12920_Amanda_8_3.sqt.3829.2
Q14061	111	63	6892.4	2	111	0.00055	0.46	327.21	Cytochrome c oxidase copper chaperone OS=Homo sapiens OX=9606 GN=COX17 PE=1 SV=2
	PGLVDSNPAPPESQEK	50	1	3.5134	20200528_20320_Amanda_34_2.sqt.6074.2
	GEEHCGHLIEAHK	61	1	3.6804	20200528_20120_Amanda_32_2.sqt.290.3
Q12765	112	414	46334.5	8	108	8e-05	0.2	277.58	Secernin-1 OS=Homo sapiens OX=9606 GN=SCRN1 PE=1 SV=2
	AAEIEALLGMDLVR	9	1	2.653	20200422_12320_Amanda_2_2.sqt.21808.2
	AIIESDQEQGR	37	1	2.622	20200422_13220_Amanda_11_1.sqt.1591.2
	LIVDRDEAWVLETIGK	33	1	3.8072	20200528_19720_Amanda_28_1.sqt.20557.3
	VECTYISIDQVPR	4	1	2.8436	20200422_12920_Amanda_8_2.sqt.13087.2
	CICSQLSLTTK	9	1	2.134	20200528_19220_Amanda_23_3.sqt.8963.2
	IFVDDVK	8	1	1.8039	20200422_12420_Amanda_3_1.sqt.7006.2
	EPAAEIEALLGMDLVR	7	1	3.2859	20200528_20120_Amanda_32_1.sqt.26472.2
	TYAIMISR	1	1	1.5553	20200422_12520_Amanda_4_2.sqt.8870.2
Q01650	113	507	54956.3	3	50	3e-05	0.09	142.627	Large neutral amino acids transporter small subunit 1 OS=Homo sapiens OX=9606 GN=SLC7A5 PE=1 SV=2
	SADGSAPAGEGEGVTLQR	30	1	3.6582	20200528_20420_Amanda_35_1.sqt.5339.2
	GDVSNLDPNFSFEGTK	13	1	3.5316	20200528_19320_Amanda_24_1.sqt.14974.2
	ALAAPAAEEKEEAR	7	1	1.7796	20200528_20320_Amanda_34_1.sqt.2567.3
P55010	114	431	49173.8	9	226	0.00016	0.25	598.08	Eukaryotic translation initiation factor 5 OS=Homo sapiens OX=9606 GN=EIF5 PE=1 SV=2
	AMGPLVLTEVLFNEK	88	1	3.6857	20200528_19120_Amanda_22_2.sqt.26593.2
	VNILFDFVK	70	1	2.5154	20200528_20220_Amanda_33_2.sqt.21662.2
	LQDMLDGFIK	7	1	2.3487	20200422_12220_Amanda_1_2.sqt.16663.2
	TVIVNMVDVAK	17	1	2.5579	20200528_19120_Amanda_22_2.sqt.14157.2
	VLTLSDDLER	10	1	2.2914	20200528_20220_Amanda_33_2.sqt.11752.2
	YFGCELGAQTQFDVK	4	1	3.8864	20200528_18920_Amanda_20_4.sqt.14607.2
	FVLCPECENPETDLHVNPK	26	1	3.1193	20200528_20320_Amanda_34_1.sqt.14121.3
	ALNRPPTYPTK	3	1	1.7923	20200528_20320_Amanda_34_2.sqt.3008.3
	SVSDQFYR	1	1	1.3943	20200528_20120_Amanda_32_2.sqt.5283.2
Q9NS69	115	142	15493.8	2	38	8e-05	0.16	98.395	Mitochondrial import receptor subunit TOM22 homolog OS=Homo sapiens OX=9606 GN=TOMM22 PE=1 SV=3
	LWGLTEMFPER	17	1	2.5625	20200422_12820_Amanda_7_2.sqt.15813.2
	LQMEQQQQLQQR	21	1	3.5713	20200528_19220_Amanda_23_1.sqt.4736.2
P53004	116	296	33389.3	9	115	0.00012	0.41	276.101	Biliverdin reductase A OS=Homo sapiens OX=9606 GN=BLVRA PE=1 SV=2
	SGSLENVPNVGVNK	21	1	3.2332	20200528_19220_Amanda_23_3.sqt.8431.2
	MTVCLETEK	6	1	1.7603	20200422_12520_Amanda_4_1.sqt.6437.2
	NPHPSSAFLNLIGFVSR	12	1	3.4848	20200528_19620_Amanda_27_3.sqt.22178.3
	GSLLFTAGPLEEER	27	1	3.0566	20200528_20020_Amanda_31_1.sqt.17469.2
	LLGQFSEK	27	1	2.1415	20200422_13820_Amanda_17_2.sqt.4847.2
	FGFPAFSGISR	4	1	2.4291	20200422_12920_Amanda_8_2.sqt.17461.2
	FGVVVVGVGR	7	1	3.0226	20200422_13820_Amanda_17_2.sqt.9904.2
	HVLVEYPMTLSLAAAQELWELAEQK	5	1	2.9141	20200528_19220_Amanda_23_1.sqt.30773.3
	ILHCLGLAEEIQK	6	1	3.3534	20200528_20120_Amanda_32_2.sqt.11893.3
Q9NUM4	117	274	31089.6	4	27	3e-05	0.17	53.19	Transmembrane protein 106B OS=Homo sapiens OX=9606 GN=TMEM106B PE=1 SV=2
	YQYVDCGR	5	1	1.9204	20200422_12320_Amanda_2_1.sqt.2722.2
	SAYVSYDVQK	11	1	2.0412	20200422_13320_Amanda_12_2.sqt.3870.2
	DSVTCPTCQGTGR	10	1	2.5009	20200528_19320_Amanda_24_1.sqt.1513.2
	GQENQLVALIPYSDQR	1	1	2.5366	20200528_20320_Amanda_34_1.sqt.17949.2
Q03519	118	686	75597.8	5	50	2e-05	0.08	109.866	Antigen peptide transporter 2 OS=Homo sapiens OX=9606 GN=TAP2 PE=1 SV=1
	LTLLSLLHMPF	26	1	2.4374	20200422_13020_Amanda_9_1.sqt.22177.2
	LGGLWGLLK	4	1	2.7597	20200422_12620_Amanda_5_1.sqt.18843.2
	LTLLSLLHMPFTIAAEK	18	1	2.8882	20200528_20420_Amanda_35_2.sqt.28106.3
	TVLVIAHR	1	1	1.7761	20200528_20420_Amanda_35_2.sqt.4352.2
	FQDVSFAYPNRPDRPVLK	1	1	2.2425	20200528_20420_Amanda_35_2.sqt.11888.4
Q92896	119	1179	134446	7	54	1e-05	0.09	146.496	Golgi apparatus protein 1 OS=Homo sapiens OX=9606 GN=GLG1 PE=1 SV=2
	TETGQELECLQDHLDDLVVECR	18	1	3.7957	20200528_20420_Amanda_35_2.sqt.21050.3
	ADIFVDPVLHTACALDIK	19	1	3.2635	20200528_19420_Amanda_25_2.sqt.20461.3
	LAEEESCREDVTR	2	1	2.0819	20200422_12220_Amanda_1_1.sqt.1684.3
	FCENTQAGEGR	8	1	2.5928	20200422_12520_Amanda_4_1.sqt.803.2
	ALNEACESVIQTACK	3	1	3.6147	20200528_20320_Amanda_34_1.sqt.8995.2
	LSSDCEDQIR	3	1	2.5462	20200528_20420_Amanda_35_2.sqt.2550.2
	AKDDSELEGQVISCLK	1	1	1.835	20200528_19620_Amanda_27_1.sqt.12825.3
O43598	120	174	19078.6	4	69	0.00012	0.45	261.61	2'-deoxynucleoside 5'-phosphate N-hydrolase 1 OS=Homo sapiens OX=9606 GN=DNPH1 PE=1 SV=1
	FGTVLTEHVAAAELGAR	57	1	4.6617	20200422_13120_Amanda_10_1.sqt.10682.3
	ILCLFRPQSGR	1	1	1.3027	20200528_18920_Amanda_20_5.sqt.10619.3
	LIHEQDLEWLQQADVVVAEVTQPSLGVGYELGR	8	1	4.8931	20200528_20520_Amanda_36_1.sqt.28685.3
	FQVWDYEEGEVEALLDR	3	1	3.96	20200422_12520_Amanda_4_2.sqt.22624.2
Q9Y6G9	121	523	56526	8	108	6e-05	0.27	291.47	Cytoplasmic dynein 1 light intermediate chain 1 OS=Homo sapiens OX=9606 GN=DYNC1LI1 PE=1 SV=3
	DAVFIPAGWDNDKK	2	1	2.4886	20200422_12320_Amanda_2_2.sqt.12888.2
	IGILHENFQTLK	26	1	3.0093	20200528_19920_Amanda_30_1.sqt.12377.3
	AGATSEGVLANFFNSLLSKK	3	1	2.3284	20200422_12220_Amanda_1_1.sqt.23725.3
	AGATSEGVLANFFNSLLSK	40	1	3.7857	20200528_19320_Amanda_24_2.sqt.27786.2
	AEDNFEDIITKPPVR	27	1	2.9516	20200528_19620_Amanda_27_3.sqt.14391.3
	NTASQEDKDDSVVLPLGADTLTHNLGIPVLVVCTK	8	1	3.5309	20200528_19420_Amanda_25_2.sqt.23854.4
	TGSPGGPGVSGGSPAGGAGGGSSGLPPSTKK	1	1	1.9107	20200528_19820_Amanda_29_1.sqt.25529.4
	NVLLLGEDGAGK	1	1	1.8663	20200528_19320_Amanda_24_2.sqt.11499.2
O75533	122	1304	145720	17	237	6e-05	0.19	622.166	Splicing factor 3B subunit 1 OS=Homo sapiens OX=9606 GN=SF3B1 PE=1 SV=3
	THEDIEAQIR	44	1	2.8295	20200528_19720_Amanda_28_1.sqt.3971.2
	AIGPHDVLATLLNNLK	64	1	3.4204	20200528_19920_Amanda_30_1.sqt.24575.3
	AFAVVASALGIPSLLPFLK	2	1	2.3231	20200528_19120_Amanda_22_1.sqt.30974.2
	IWDPTPSHTPAGAATPGR	9	1	2.8376	20200422_12220_Amanda_1_1.sqt.7261.3
	SLVEIIEHGLVDEQQK	34	1	4.234	20200528_20420_Amanda_35_1.sqt.20546.3
	DTPGHGSGWAETPR	8	1	2.4816	20200528_19420_Amanda_25_1.sqt.3851.3
	ICFELLELLK	29	1	2.7977	20200528_20320_Amanda_34_1.sqt.25651.2
	VQENCIDLVGR	10	1	2.1541	20200422_12620_Amanda_5_1.sqt.8216.2
	WDQTADQTPGATPK	6	1	3.04	20200528_20320_Amanda_34_1.sqt.3879.2
	LSSWDQAETPGHTPSLR	9	1	2.3213	20200528_20120_Amanda_32_2.sqt.9441.3
	LLVDVDESTLSPEEQK	5	1	3.7343	20200528_20120_Amanda_32_2.sqt.14677.2
	VGAAEIISR	3	1	1.869	20200528_20120_Amanda_32_1.sqt.5884.2
	HTGIKIVQQIAILMGCAILPHLR	7	1	3.6104	20200528_19120_Amanda_22_1.sqt.27979.4
	QQAADLISR	4	1	1.7452	20200528_19120_Amanda_22_2.sqt.4433.2
	DYIYAVTPLLEDALMDR	1	1	2.0995	20200528_20420_Amanda_35_1.sqt.27134.2
	IYNSIYIGSQDALIAHYPR	1	1	2.1332	20200528_20420_Amanda_35_1.sqt.16887.3
	TEILPPFFK	1	1	1.8491	20200528_20520_Amanda_36_3.sqt.19610.2
Q5VWZ2	123	237	26281.4	8	135	0.00018	0.45	366.676	Lysophospholipase-like protein 1 OS=Homo sapiens OX=9606 GN=LYPLAL1 PE=1 SV=3
	ITNDCPEHLESIDVMCQVLTDLIDEEVK	40	1	5.3343	20200422_12520_Amanda_4_2.sqt.28410.3
	HSASLIFLHGSGDSGQGLR	2	1	3.2384	20200422_12220_Amanda_1_1.sqt.9597.3
	GGISNVWFDR	33	1	2.5944	20200528_19720_Amanda_28_2.sqt.14247.2
	NHQDVAGVFALSSFLNK	16	1	3.6117	20200528_19220_Amanda_23_3.sqt.20106.3
	TELDILK	10	1	1.601	20200528_19820_Amanda_29_1.sqt.10423.2
	ASAVYQALQK	2	1	1.8862	20200422_12420_Amanda_3_2.sqt.5284.2
	IIYPTAPPR	23	1	1.8366	20200528_19220_Amanda_23_1.sqt.8287.2
	LWILTK	9	1	1.834	20200422_12920_Amanda_8_2.sqt.13053.2
A6NDG6	124	321	33966.5	5	43	4e-05	0.21	125.942	Glycerol-3-phosphate phosphatase OS=Homo sapiens OX=9606 GN=PGP PE=1 SV=1
	TILTLTGVSTLGDVK	14	1	3.3295	20200422_13420_Amanda_13_1.sqt.14176.2
	LDTDILLGATCGLK	25	1	3.4899	20200528_20220_Amanda_33_1.sqt.19305.2
	FIFDCVSQEYGINPER	2	1	2.4138	20200528_19720_Amanda_28_1.sqt.19231.2
	GETAVPGAPEALR	1	1	1.4741	20200422_13420_Amanda_13_1.sqt.6312.2
	FIAGTGCLVR	1	1	1.7041	20200528_20120_Amanda_32_1.sqt.9836.2
Q96AT9	125	228	24893.3	3	95	0.00013	0.21	251.357	Ribulose-phosphate 3-epimerase OS=Homo sapiens OX=9606 GN=RPE PE=1 SV=1
	IGPSILNSDLANLGAECLR	55	1	3.8054	20200528_19320_Amanda_24_1.sqt.21771.2
	SVINLLR	11	1	1.8047	20200528_18920_Amanda_20_5.sqt.12606.2
	TQFPSLDIEVDGGVGPDTVHK	29	1	2.4076	20200528_18920_Amanda_20_4.sqt.17409.3
Q13751	126	1172	129471	5	25	1e-05	0.07	74.043	Laminin subunit beta-3 OS=Homo sapiens OX=9606 GN=LAMB3 PE=1 SV=1
	AVLSSPAVTEQEVAQVASAILSLR	16	1	4.2632	20200528_19120_Amanda_22_2.sqt.31685.2
	VQLNLMDLVSGIPATQSQK	1	1	3.0326	20200528_19120_Amanda_22_1.sqt.24086.2
	LETQVSASR	4	1	2.4629	20200422_12920_Amanda_8_3.sqt.1577.2
	VAEVQQVLRPAEK	3	1	1.9803	20200528_19320_Amanda_24_1.sqt.7320.3
	AAEESASQIQSSAQR	1	1	2.5489	20200422_12920_Amanda_8_3.sqt.2570.2
Q96E11	127	262	29240.6	1	15	2e-05	0.06	39.906	Ribosome-recycling factor, mitochondrial OS=Homo sapiens OX=9606 GN=MRRF PE=1 SV=1
	ESGMNLNPEVEGTLIR	15	1	3.0062	20200422_13920_Amanda_18_2.sqt.11767.2
P56945	128	870	93296.4	1	4	0	0.03	12.003	Breast cancer anti-estrogen resistance protein 1 OS=Homo sapiens OX=9606 GN=BCAR1 PE=1 SV=2
	LQQGVSATVAHLLDLAGSAGATGSWR	4	1	3.3134	20200422_12320_Amanda_2_1.sqt.22757.3
Q9BSH4	129	297	32438.7	3	19	2e-05	0.22	45.037	Translational activator of cytochrome c oxidase 1 OS=Homo sapiens OX=9606 GN=TACO1 PE=1 SV=1
	FICDASSLHQVR	14	1	2.8881	20200422_13920_Amanda_18_2.sqt.4924.3
	KLDSLGLCSVSCALEFIPNSK	3	1	2.6899	20200528_19520_Amanda_26_1.sqt.21779.3
	VQLAEPDLEQAAHLIQALSNHEDVIHVYDNIE	2	1	3.1216	20200528_19520_Amanda_26_1.sqt.26691.4
P01034	130	146	15771.1	5	122	0.00026	0.38	326.991	Cystatin-C OS=Homo sapiens OX=9606 GN=CST3 PE=1 SV=1
	ALDFAVGEYNK	82	1	2.9386	20200528_20320_Amanda_34_1.sqt.11904.2
	LVGGPMDASVEEEGVR	37	1	3.3513	20200422_12520_Amanda_4_2.sqt.10157.2
	TQPNLDNCPFHDQPHLK	1	1	2.2177	20200528_20020_Amanda_31_2.sqt.7773.4
	VGGPMDASVEEEGVR	1	1	2.4607	20200422_12720_Amanda_6_1.sqt.5927.2
	AVPWQGTMTLSK	1	1	1.2975	20200422_12920_Amanda_8_2.sqt.12706.2
Q13144	131	721	80311.3	2	36	2e-05	0.05	106.795	Translation initiation factor eIF-2B subunit epsilon OS=Homo sapiens OX=9606 GN=EIF2B5 PE=1 SV=3
	AADHLEALAAIEDFFLEHEALGISMAK	16	1	4.3742	20200422_13120_Amanda_10_1.sqt.22256.4
	YCALLLPLLK	20	1	2.5632	20200422_12820_Amanda_7_2.sqt.16803.2
P04066	132	466	53636.7	4	29	2e-05	0.12	89.453	Tissue alpha-L-fucosidase OS=Homo sapiens OX=9606 GN=FUCA1 PE=1 SV=4
	DLVGELGTALR	8	1	2.8981	20200528_19720_Amanda_28_2.sqt.18850.2
	ITMLGIQGDLK	6	1	2.8033	20200422_12620_Amanda_5_3.sqt.11269.2
	FFHPEEWADLFQAAGAK	14	1	3.9878	20200528_20420_Amanda_35_1.sqt.21697.3
	YGLYHSLLEWFHPLY	1	1	2.6932	20200422_12920_Amanda_8_3.sqt.25155.3
Q9P260	133	1216	134527	7	68	2e-05	0.09	180.86	RAB11-binding protein RELCH OS=Homo sapiens OX=9606 GN=RELCH PE=1 SV=2
	LSIDAIAAQLLR	37	1	3.1768	20200528_20020_Amanda_31_1.sqt.25036.2
	IATIPAFGTIMETVIQR	10	1	2.9184	20200422_12920_Amanda_8_2.sqt.25237.2
	ERDQLLHILFNLIK	2	1	2.6234	20200528_19020_Amanda_21_3.sqt.25957.3
	SSLVLSMLQQMLMEDK	10	1	2.9772	20200422_12620_Amanda_5_1.sqt.27224.2
	ALNFLVNEFLLK	3	1	3.0958	20200528_20520_Amanda_36_3.sqt.25487.2
	REELIPLILCTACLHPEPK	4	1	3.193	20200528_19520_Amanda_26_1.sqt.19640.3
	VAPALVTLSSDPEFSVR	2	1	3.3606	20200528_20220_Amanda_33_2.sqt.19070.2
P53701	134	268	30563.8	9	45	5e-05	0.41	109.648	Cytochrome c-type heme lyase OS=Homo sapiens OX=9606 GN=HCCS PE=1 SV=1
	GCPVNTEPSGPTCEK	20	1	2.5388	20200528_19120_Amanda_22_2.sqt.2860.2
	ENLDPSNLMPPPNQ	6	1	1.7752	20200422_12620_Amanda_5_1.sqt.12500.2
	WEALHAAECPCGPSLIR	9	1	4.4438	20200528_19720_Amanda_28_1.sqt.13871.3
	WKDEDISQK	1	1	1.3142	20200528_19920_Amanda_30_2.sqt.1749.2
	TYSVPAHQER	1	1	1.5288	20200422_12520_Amanda_4_2.sqt.1223.3
	DYQFTILDVRPALDSLSAVWDR	1	1	2.8368	20200528_19120_Amanda_22_2.sqt.28365.3
	ENLDPSNLM[15.9949]PPPNQ	2	1	1.6177	20200422_12620_Amanda_5_3.sqt.6558.2
	YVIDYYDGGEVNK	1	1	3.1176	20200528_20320_Amanda_34_2.sqt.10797.2
	AYEYVECPIR	4	1	2.4218	20200528_20420_Amanda_35_2.sqt.9007.2
Q9Y3D9	135	190	21739.3	4	35	6e-05	0.24	84.64	28S ribosomal protein S23, mitochondrial OS=Homo sapiens OX=9606 GN=MRPS23 PE=1 SV=2
	ALLAEGVILR	15	1	2.9935	20200528_19120_Amanda_22_2.sqt.16135.2
	AFDLFNPNFK	4	1	2.4933	20200422_12620_Amanda_5_3.sqt.13790.2
	EKPLWFDVYDAFPPLR	5	1	2.7445	20200422_13920_Amanda_18_2.sqt.18177.3
	LETVGSIFSR	11	1	2.2276	20200422_12920_Amanda_8_3.sqt.13238.2
Reverse_Q68CP4	136	663	73228.5	1	1	0	0.03	2.898
	QVDGDLPDTRSPSGLESNILR	1	1	2.8981	20200422_12320_Amanda_2_1.sqt.22709.4
P49903	137	392	42864.6	4	22	2e-05	0.16	46.925	Selenide, water dikinase 1 OS=Homo sapiens OX=9606 GN=SEPHS1 PE=1 SV=2
	LVVTQEDVELAYQEAMMNMAR	1	1	3.8862	20200422_12220_Amanda_1_2.sqt.22729.2
	NEVSFVIHNLPVLAK	6	1	2.747	20200528_20120_Amanda_32_1.sqt.20333.2
	YGEGHQAWIIGIVEK	7	1	3.2256	20200528_19020_Amanda_21_3.sqt.16571.3
	VMPLIIQGFK	8	1	1.6526	20200528_19920_Amanda_30_1.sqt.18694.2
P82650	138	360	41236.4	7	52	4e-05	0.29	156.143	28S ribosomal protein S22, mitochondrial OS=Homo sapiens OX=9606 GN=MRPS22 PE=1 SV=1
	LMTQAQLEEATR	7	1	2.9357	20200422_12520_Amanda_4_2.sqt.8253.2
	DLIDDATNLVQLYHVLHPDGQSAQGAK	30	1	4.4966	20200528_19320_Amanda_24_2.sqt.24583.3
	HVDVLNLCFAQFEPDSTEYIK	6	1	4.4778	20200528_19420_Amanda_25_1.sqt.21286.3
	TFMDEEVQSILTK	3	1	2.7671	20200528_20320_Amanda_34_1.sqt.19159.2
	IDGLLIDQIQR	2	1	2.9146	20200422_13620_Amanda_15_1.sqt.11580.2
	DQAAEGINLIK	1	1	1.7182	20200528_19120_Amanda_22_1.sqt.11398.2
	ILTPIIFK	3	1	1.4115	20200528_20320_Amanda_34_1.sqt.17605.2
Q96B97	139	665	73063.7	3	7	0	0.04	18.847	SH3 domain-containing kinase-binding protein 1 OS=Homo sapiens OX=9606 GN=SH3KBP1 PE=1 SV=2
	IDLAGSSLSGILDKDLSDR	1	1	2.1301	20200422_12220_Amanda_1_1.sqt.18637.3
	LQMEVNDIKK	1	1	2.4702	20200422_12220_Amanda_1_2.sqt.5297.3
	IDLAGSSLSGILDK	5	1	3.7287	20200528_19420_Amanda_25_1.sqt.18279.2
Q9P2R3	140	1169	128300	7	24	1e-05	0.08	59.959	Rabankyrin-5 OS=Homo sapiens OX=9606 GN=ANKFY1 PE=1 SV=2
	KHSADVMSEMAQIAEALLQAGANPNMQDSK	1	1	3.7892	20200422_12220_Amanda_1_1.sqt.27045.4
	HSADVMSEMAQIAEALLQAGANPNMQDSK	4	1	3.0245	20200422_12620_Amanda_5_1.sqt.29388.3
	FQLQLLR	7	1	1.8692	20200528_20520_Amanda_36_1.sqt.15683.2
	ANALHATNNLQIIPDFSLK	8	1	3.3274	20200528_20520_Amanda_36_1.sqt.19410.3
	QLQLLR	1	1	1.235	20200422_12620_Amanda_5_1.sqt.4355.2
	HGLANLTAELLQQGANPNLQTEEALPLPK	2	1	3.925	20200528_20420_Amanda_35_2.sqt.23152.3
	RESGAAEQVDNKGR	1	1	1.8645	20200528_20420_Amanda_35_2.sqt.1138.3
O95352	141	703	77891.3	5	24	1e-05	0.08	66.244	Ubiquitin-like modifier-activating enzyme ATG7 OS=Homo sapiens OX=9606 GN=ATG7 PE=1 SV=1
	YDENMVLVSLLK	2	1	2.9093	20200422_12420_Amanda_3_2.sqt.20750.2
	FDNVLPVSLAFDK	8	1	2.97	20200528_18920_Amanda_20_4.sqt.20942.2
	LLLEQAANEIWESIK	12	1	3.9373	20200528_19820_Amanda_29_2.sqt.25856.2
	HITFVDNAK	1	1	1.3011	20200528_20120_Amanda_32_2.sqt.3533.2
	QIEALECAYD	1	1	1.84	20200422_12520_Amanda_4_2.sqt.1381.3
P33316	142	252	26528.6	1	2	0	0.06	4.808	Deoxyuridine 5'-triphosphate nucleotidohydrolase, mitochondrial OS=Homo sapiens OX=9606 GN=DUT PE=1 SV=4
	TDIQIALPSGCYGR	2	1	2.6525	20200422_12220_Amanda_1_2.sqt.13669.2
Reverse_A0A2R8Y4Y8	143	160	18418.4	1	1	0	0.1	2.044
	SLQEKNVSNFNLTWTK	1	1	2.0437	20200422_12220_Amanda_1_1.sqt.24329.3
Q13217	144	504	57526.2	7	15	1e-05	0.23	43.207	DnaJ homolog subfamily C member 3 OS=Homo sapiens OX=9606 GN=DNAJC3 PE=1 SV=1
	LKNDNTEAFYK	1	1	2.2644	20200422_12220_Amanda_1_1.sqt.3216.2
	LIESAEELIR	7	1	2.5533	20200528_20420_Amanda_35_1.sqt.13426.2
	LLAAGQLADALSQFHAAVDGDPDNYIAYYR	2	1	6.1127	20200528_20420_Amanda_35_1.sqt.25747.3
	LALQWHPDNFQNEEEK	1	1	2.0186	20200528_19120_Amanda_22_2.sqt.13101.3
	SQALNAFGSGDYTAAIAFLDK	2	1	4.1198	20200528_19320_Amanda_24_2.sqt.23319.2
	ISTLYYQLGDHELSLSEVR	1	1	2.9142	20200528_20320_Amanda_34_2.sqt.18113.3
	FIDIAAAK	1	1	1.4754	20200528_20420_Amanda_35_2.sqt.8872.2
Q6WCQ1	145	1025	116444	1	1	0	0.01	2.149	Myosin phosphatase Rho-interacting protein OS=Homo sapiens OX=9606 GN=MPRIP PE=1 SV=3
	THNVHVEIEQR	1	1	2.1487	20200422_12220_Amanda_1_1.sqt.1387.3
P12694	146	445	50421.2	3	24	2e-05	0.09	67.318	2-oxoisovalerate dehydrogenase subunit alpha, mitochondrial OS=Homo sapiens OX=9606 GN=BCKDHA PE=1 SV=2
	HLQTYGEHYPLDHFDK	1	1	2.6838	20200422_12220_Amanda_1_2.sqt.7628.4
	VDGNDVFAVYNATK	21	1	3.4291	20200528_19120_Amanda_22_1.sqt.14170.2
	VMEAFEQAER	2	1	2.6765	20200422_13920_Amanda_18_2.sqt.5132.2
O95630	147	424	48028.5	1	1	0	0.05	2.124	STAM-binding protein OS=Homo sapiens OX=9606 GN=STAMBP PE=1 SV=1
	SLKPGALSNSESIPTIDGLR	1	1	2.1244	20200422_12220_Amanda_1_1.sqt.13838.3
Q9NZ32	148	417	46259.3	4	14	1e-05	0.18	35.613	Actin-related protein 10 OS=Homo sapiens OX=9606 GN=ACTR10 PE=1 SV=1
	FNIDGNNERPSPPPNVDYPLDGEK	3	1	3.5267	20200528_19920_Amanda_30_1.sqt.13678.3
	TAVVIDLGEAFTK	2	1	3.1011	20200528_20520_Amanda_36_3.sqt.19286.2
	VVIIESVLCPSHFR	8	1	2.5828	20200422_13720_Amanda_16_2.sqt.12784.3
	ESLVLPIYEGIPVLNCWGALPLGGK	1	1	2.226	20200528_19320_Amanda_24_2.sqt.30024.2
Q969J3	149	196	22190.3	2	8	1e-05	0.19	20.999	BLOC-1-related complex subunit 5 OS=Homo sapiens OX=9606 GN=BORCS5 PE=1 SV=1
	MDDIVVVAQGSQASRNVSNDPDVIK	7	1	2.8978	20200528_19320_Amanda_24_1.sqt.26266.4
	LQEIPTFQPLLK	1	1	2.2564	20200528_20320_Amanda_34_2.sqt.19420.2
Q9Y5Y2	150	271	28788.8	2	24	3e-05	0.13	107.857	Cytosolic Fe-S cluster assembly factor NUBP2 OS=Homo sapiens OX=9606 GN=NUBP2 PE=1 SV=1
	GWAPVFLDR	3	1	2.095	20200422_12420_Amanda_3_2.sqt.15564.2
	TLEEGHDFIQEFPGSPAFAALTSIAQK	21	1	5.9293	20200528_19320_Amanda_24_1.sqt.24810.3
P53611	151	331	36882.3	2	2	0	0.07	4.199	Geranylgeranyl transferase type-2 subunit beta OS=Homo sapiens OX=9606 GN=RABGGTB PE=1 SV=2
	HADYIASYGSK	1	1	1.8356	20200528_19020_Amanda_21_3.sqt.3251.2
	SDAPDTLLLEK	1	1	2.3636	20200528_19020_Amanda_21_1.sqt.12369.2
P00751	152	764	85460.5	11	53	2e-05	0.18	150.916	Complement factor B OS=Homo sapiens OX=9606 GN=CFB PE=1 SV=2
	VSEADSSNADWVTK	17	1	3.8247	20200528_19220_Amanda_23_3.sqt.5980.2
	DFHINLFQVLPWLK	17	1	3.9499	20200528_20320_Amanda_34_1.sqt.28918.3
	YGLVTYATYPK	1	1	2.1777	20200422_12620_Amanda_5_3.sqt.8839.2
	CLVNLIEK	1	1	2.0909	20200528_19220_Amanda_23_1.sqt.12875.2
	LPPTTTCQQQK	1	1	1.3147	20200528_19220_Amanda_23_1.sqt.990.2
	FLCTGGVSPYADPNTCR	3	1	3.6973	20200528_20320_Amanda_34_2.sqt.11151.2
	LEDSVTYHCSR	6	1	2.1527	20200528_20520_Amanda_36_3.sqt.2798.2
	QLNEINYEDHK	3	1	1.7169	20200528_20320_Amanda_34_2.sqt.3779.3
	YGQTIRPICLPCTEGTTR	2	1	2.9886	20200528_20420_Amanda_35_1.sqt.11449.3
	AGIPEFYDYDVALIK	1	1	3.1152	20200528_20520_Amanda_36_3.sqt.21894.2
	ISEVVTPR	1	1	1.7743	20200422_12920_Amanda_8_2.sqt.3723.2
Q9ULC6	153	663	74599.7	4	9	0	0.07	19.651	Protein-arginine deiminase type-1 OS=Homo sapiens OX=9606 GN=PADI1 PE=1 SV=2
	LLLASPSACLK	1	1	2.4623	20200422_13220_Amanda_11_1.sqt.9385.2
	VSYFGEQEDQALGR	1	1	2.3835	20200422_13320_Amanda_12_1.sqt.8109.2
	LVLNVPFSDSK	5	1	2.5004	20200528_20320_Amanda_34_2.sqt.16185.2
	LTICPQVENR	2	1	1.8576	20200528_19720_Amanda_28_2.sqt.8143.2
Reverse_Q5JRA6	154	1907	213552	2	2	0	0.02	4.492
	ETNPKQSVESAHTDGIVR	1	1	2.1864	20200422_13220_Amanda_11_1.sqt.18423.4
	EESLKAENLAIQVESFESANMSIVDKLK	1	1	2.3053	20200422_13220_Amanda_11_1.sqt.23131.4
Q9Y303	155	409	43702.6	1	3	0	0.06	8.329	N-acetylglucosamine-6-phosphate deacetylase OS=Homo sapiens OX=9606 GN=AMDHD2 PE=1 SV=2
	AAEDAVWSGATFITHLFNAMLPFHHR	3	1	3.0354	20200422_13820_Amanda_17_2.sqt.23186.5
Reverse_Q9Y5G9	156	962	103886	2	2	0	0.05	3.544
	LSGLDALVDPISDAVAVTLTVT	1	1	2.0275	20200422_13320_Amanda_12_1.sqt.23957.2
	IERQETGFSPPNDNVDIIEVEVRLIK	1	1	1.5163	20200422_13320_Amanda_12_1.sqt.18503.3
Q14802	157	87	9238.7	1	12	4e-05	0.22	31.497	FXYD domain-containing ion transport regulator 3 OS=Homo sapiens OX=9606 GN=FXYD3 PE=1 SV=1
	SGHHPGETPPLITPGSAQS	12	1	3.1324	20200528_20320_Amanda_34_1.sqt.7058.3
Q9UL52	158	423	47647.1	2	5	0	0.08	10.81	Transmembrane protease serine 11E OS=Homo sapiens OX=9606 GN=TMPRSS11E PE=1 SV=2
	TDACQGDSGGPLVSSDAR	2	1	3.2158	20200528_19720_Amanda_28_2.sqt.4605.2
	TETDSYLNHCCGTR	3	1	1.5679	20200528_19720_Amanda_28_1.sqt.3277.3
Q6DKK2	159	380	42411.8	2	5	0	0.06	10.532	Tetratricopeptide repeat protein 19, mitochondrial OS=Homo sapiens OX=9606 GN=TTC19 PE=1 SV=4
	GQLENAEQLFK	4	1	2.3908	20200528_19520_Amanda_26_1.sqt.13080.2
	ALQISEEIQGER	1	1	1.8978	20200528_19220_Amanda_23_1.sqt.10247.2
Q9NYK5	160	338	38668.6	2	17	2e-05	0.08	38.041	39S ribosomal protein L39, mitochondrial OS=Homo sapiens OX=9606 GN=MRPL39 PE=1 SV=3
	IGDFIDVSEGPLIPR	5	1	3.2111	20200528_20320_Amanda_34_2.sqt.20793.2
	FQGVSLPVHLR	12	1	2.2001	20200528_19320_Amanda_24_1.sqt.14714.3
P61962	161	342	38883.1	1	1	0	0.05	2.708	DDB1- and CUL4-associated factor 7 OS=Homo sapiens OX=9606 GN=DCAF7 PE=1 SV=1
	VQLVGLDEESSEFICR	1	1	2.7081	20200422_13520_Amanda_14_1.sqt.12769.2
Q14318	162	412	44515.7	2	5	0	0.07	11.144	Peptidyl-prolyl cis-trans isomerase FKBP8 OS=Homo sapiens OX=9606 GN=FKBP8 PE=1 SV=2
	VDMTFEEEAQLLQLK	1	1	2.9885	20200528_20120_Amanda_32_2.sqt.21583.2
	SCSLVLEHQPDNIK	4	1	2.2605	20200528_20420_Amanda_35_1.sqt.7169.3
Reverse_O75907	163	488	55224.5	1	1	0	0.03	2.371
	IRPSRPFNLEYCLTPA	1	1	2.3707	20200528_20120_Amanda_32_2.sqt.11443.3
P54105	164	237	26180.9	1	2	0	0.05	5.075	Methylosome subunit pICln OS=Homo sapiens OX=9606 GN=CLNS1A PE=1 SV=1
	GLGTGTLYIAESR	2	1	2.555	20200528_20420_Amanda_35_1.sqt.12162.2
Reverse_P12109	165	1028	108444	4	9	0	0.04	14.54
	FGETGNGAPGDEGR	1	1	1.8248	20200528_20220_Amanda_33_2.sqt.20631.2
	LNDIFR	6	1	1.7334	20200528_20220_Amanda_33_1.sqt.7938.2
	GDTIVLAIR	1	1	1.49	20200422_12520_Amanda_4_2.sqt.672.2
	GAEGDAGPEGKEGK	1	1	1.9924	20200528_20420_Amanda_35_1.sqt.28083.3
Q9H6K4	166	179	19965.5	2	6	1e-05	0.21	19.529	Optic atrophy 3 protein OS=Homo sapiens OX=9606 GN=OPA3 PE=1 SV=1
	DEVGHLALALEALQAQVQAAPPQGALEELR	5	1	3.8569	20200528_20420_Amanda_35_2.sqt.26825.3
	LLYLGIR	1	1	1.9103	20200528_20320_Amanda_34_1.sqt.14233.2
Q8N271	167	834	91806.7	1	2	0	0.02	5.611	Prominin-2 OS=Homo sapiens OX=9606 GN=PROM2 PE=1 SV=1
	FLSVVQLNPFPSELVK	2	1	2.8556	20200528_19120_Amanda_22_2.sqt.24765.2
Q13641	168	420	45984.7	2	2	0	0.08	6.052	Trophoblast glycoprotein OS=Homo sapiens OX=9606 GN=TPBG PE=1 SV=1
	SFEGMVVAALLAGR	1	1	2.9069	20200528_19120_Amanda_22_1.sqt.25970.2
	NLFLTGNQLAVLPAGAFAR	1	1	3.1453	20200528_19420_Amanda_25_2.sqt.23196.2
Reverse_Q9UDX5	169	166	17980.6	1	8	1e-05	0.04	12.375
	RVALPWR	8	1	1.7897	20200528_20420_Amanda_35_1.sqt.7064.2
Q9NWU5	170	206	23607.6	1	1	0	0.08	2.878	39S ribosomal protein L22, mitochondrial OS=Homo sapiens OX=9606 GN=MRPL22 PE=1 SV=1
	GMSIDQALAQLEFNDK	1	1	2.8778	20200422_12620_Amanda_5_1.sqt.20314.2
Q8N8J6	171	731	83666.2	1	1	0	0.03	2.257	Zinc finger protein 615 OS=Homo sapiens OX=9606 GN=ZNF615 PE=2 SV=2
	QDCDTFDLHEKPLKSNLSFENQK	1	1	2.2566	20200422_12620_Amanda_5_3.sqt.18234.3
Q969Y2	172	492	52008.2	1	1	0	0.04	2.541	tRNA modification GTPase GTPBP3, mitochondrial OS=Homo sapiens OX=9606 GN=GTPBP3 PE=1 SV=2
	EQADIEVRALQVALGAHLR	1	1	2.5406	20200528_19320_Amanda_24_1.sqt.15051.4
Q5VT97	173	1194	133128	2	2	0	0.03	2.516	Rho GTPase-activating protein SYDE2 OS=Homo sapiens OX=9606 GN=SYDE2 PE=1 SV=2
	VVEKENIGLMVPLLIQK	1	1	1.0243	20200422_13720_Amanda_16_3.sqt.22568.2
	GSSINWSLPDKIKSPR	1	1	1.4918	20200422_13720_Amanda_16_2.sqt.22871.2
Reverse_P46940	174	1657	189116	1	1	0	0.01	2.87
	LEPHTLNHEPSQRQLTALEK	1	1	2.87	20200422_13720_Amanda_16_2.sqt.21196.3
Q9H0A0	175	1025	115639	1	2	0	0.01	4.825	RNA cytidine acetyltransferase OS=Homo sapiens OX=9606 GN=NAT10 PE=1 SV=2
	QQSAQSQVSTTAENK	2	1	2.4656	20200528_20320_Amanda_34_2.sqt.793.2
O95479	176	791	88818.4	1	1	0	0.01	2.753	GDH/6PGL endoplasmic bifunctional protein OS=Homo sapiens OX=9606 GN=H6PD PE=1 SV=2
	LANDIEATAVR	1	1	2.753	20200528_20320_Amanda_34_1.sqt.6638.2
Q16611	177	211	23375.8	1	2	0	0.05	4.024	Bcl-2 homologous antagonist/killer OS=Homo sapiens OX=9606 GN=BAK1 PE=1 SV=1
	QLAIIGDDINR	2	1	2.0621	20200528_20320_Amanda_34_2.sqt.12205.2
Q6XQN6	178	538	57524	2	2	0	0.06	5.137	Nicotinate phosphoribosyltransferase OS=Homo sapiens OX=9606 GN=NAPRT PE=1 SV=2
	DADVQFLASVLPPDTDPAFFEHLR	1	1	2.9523	20200528_20420_Amanda_35_2.sqt.26522.3
	AQYQVVLSER	1	1	2.1851	20200422_12920_Amanda_8_3.sqt.7972.2
Q96A46	179	364	39228.6	1	1	0	0.09	2.558	Mitoferrin-2 OS=Homo sapiens OX=9606 GN=SLC25A28 PE=2 SV=1
	SPGESALLDGWLQRGVGRGAGGGEAGACRPPVR	1	1	2.5581	20200422_13920_Amanda_18_1.sqt.21812.4
Q8IVW6	180	561	60581.8	1	1	0	0.06	2.189	AT-rich interactive domain-containing protein 3B OS=Homo sapiens OX=9606 GN=ARID3B PE=1 SV=2
	RPSYSSSLFGYSPAAATAAAAAGAPALLSPPK	1	1	2.189	20200422_13920_Amanda_18_2.sqt.22133.4
Reverse_Q9NQS3	181	549	60946.2	1	1	0	0.05	2.234
	CIYKGSDSFGINHLTITADNLSYNKFLVR	1	1	2.2336	20200422_13920_Amanda_18_1.sqt.16308.3
Q14728	182	455	48289.9	1	1	0	0.03	2.026	Major facilitator superfamily domain-containing protein 10 OS=Homo sapiens OX=9606 GN=MFSD10 PE=1 SV=1
	DAADLLSPLALLR	1	1	2.0255	20200422_13920_Amanda_18_2.sqt.19573.2
P31431	183	198	21610	1	1	0	0.07	2.747	Syndecan-4 OS=Homo sapiens OX=9606 GN=SDC4 PE=1 SV=2
	ISPVEESEDVSNK	1	1	2.7472	20200528_20520_Amanda_36_3.sqt.5197.2
Q02246	184	1040	113304	1	3	0	0.02	6.826	Contactin-2 OS=Homo sapiens OX=9606 GN=CNTN2 PE=1 SV=1
	PLSVLFPEESTEEQVLLACR	3	1	2.4061	20200528_19420_Amanda_25_1.sqt.23579.2
Q9H0N5	185	130	14338.4	1	1	0	0.08	2.041	Pterin-4-alpha-carbinolamine dehydratase 2 OS=Homo sapiens OX=9606 GN=PCBD2 PE=1 SV=4
	AAGWSELSER	1	1	2.0405	20200422_12920_Amanda_8_3.sqt.7390.2
Q96JG9	186	3925	409931	1	1	0	0	2.15	Zinc finger protein 469 OS=Homo sapiens OX=9606 GN=ZNF469 PE=2 SV=3
	APSAPDKPPRTP	1	1	2.1504	20200528_19520_Amanda_26_2.sqt.2182.3
P41247	187	253	27944.7	1	1	0	0.07	2.506	Patatin-like phospholipase domain-containing protein 4 OS=Homo sapiens OX=9606 GN=PNPLA4 PE=2 SV=3
	WVDGGLTNALPILPVGR	1	1	2.506	20200528_19620_Amanda_27_3.sqt.23085.2
Q99798	188	780	85353.9	43	1122	0.00045	0.69	3073.86	Aconitate hydratase, mitochondrial OS=Homo sapiens OX=9606 GN=ACO2 PE=1 SV=2
	VTSPEIVTALAIAGTLK	1	1	3.4341	20200422_12420_Amanda_3_2.sqt.23247.2
	AVDVMAGIPWELK	13	1	3.1376	20200422_12620_Amanda_5_3.sqt.15942.2
	NAVTQEFGPVPDTAR	68	1	3.6902	20200528_19220_Amanda_23_3.sqt.10785.2
	DSSGQHVDVSPTSQR	89	1	3.2941	20200528_19120_Amanda_22_1.sqt.1837.2
	DINQEVYNFLATAGAK	74	1	4.3321	20200528_18920_Amanda_20_4.sqt.22929.2
	LTGSLSGWSSPK	37	1	2.7029	20200422_12420_Amanda_3_1.sqt.8855.2
	EDIANLADEFK	40	1	2.5967	20200528_20020_Amanda_31_2.sqt.15962.2
	WVVIGDENYGEGSSR	37	1	3.9033	20200528_20020_Amanda_31_2.sqt.12513.2
	SQFTITPGSEQIR	29	1	3.1068	20200528_20520_Amanda_36_3.sqt.10690.2
	DGYAQILR	3	1	1.9632	20200422_12320_Amanda_2_2.sqt.8360.2
	DLEDLQILIK	37	1	2.9576	20200528_20320_Amanda_34_2.sqt.20602.2
	LQLLEPFDK	39	1	2.2901	20200422_12620_Amanda_5_3.sqt.12311.2
	EGWPLDIR	22	1	1.7869	20200422_13820_Amanda_17_1.sqt.11188.2
	LTIQGLK	52	1	1.7719	20200422_13820_Amanda_17_2.sqt.5738.2
	DHLVPDPGCHYDQLIEINLSELKPH	55	1	3.4457	20200528_19820_Amanda_29_2.sqt.20406.4
	INGPFTPDLAHPVAEVGK	26	1	2.7722	20200422_13720_Amanda_16_2.sqt.10659.3
	IVYGHLDDPASQEIER	73	1	4.456	20200528_19920_Amanda_30_2.sqt.9686.3
	GHLDNISNNLLIGAINIENGK	47	1	4.6269	20200528_20420_Amanda_35_2.sqt.19944.3
	VAMSHFEPNEYIHYDLLEK	23	1	3.5493	20200422_12220_Amanda_1_2.sqt.15682.3
	LQLLEPFDKWDGK	44	1	2.2323	20200528_20420_Amanda_35_2.sqt.18321.3
	LNRPLTLSEK	59	1	2.9145	20200528_20320_Amanda_34_2.sqt.4109.3
	CTTDHISAAGPWLK	2	1	2.5297	20200422_12220_Amanda_1_2.sqt.9532.3
	VAMQDATAQMAMLQFISSGLSK	2	1	3.7455	20200422_12220_Amanda_1_2.sqt.24717.2
	VAVPSTIHCDHLIEAQVGGEK	41	1	3.3597	20200528_20020_Amanda_31_1.sqt.11178.3
	LQLLEPFDKWDGKDLEDLQILIK	10	1	3.377	20200422_12220_Amanda_1_2.sqt.24194.4
	LEAPDADELPKGEFDPGQDTYQHPPK	1	1	1.8932	20200422_12220_Amanda_1_1.sqt.12094.4
	DLGGIVLANACGPCIGQWDR	24	1	4.0218	20200528_19220_Amanda_23_1.sqt.21099.2
	QGLLPLTFADPADYNK	26	1	3.3556	20200528_20320_Amanda_34_2.sqt.21432.2
	FNPETDYLTGTDGK	24	1	3.5682	20200528_20120_Amanda_32_2.sqt.11035.2
	NDANPETHAFVTSPEIVTALAIAGTLK	40	1	4.9545	20200528_19220_Amanda_23_1.sqt.25735.3
	DFTPGKPLK	16	1	1.6283	20200528_19620_Amanda_27_3.sqt.4027.2
	GEFDPGQDTYQHPPK	12	1	2.1009	20200528_19320_Amanda_24_1.sqt.5902.3
	NTIVTSYNR	9	1	1.9345	20200528_19020_Amanda_21_1.sqt.3966.2
	NGTQETILLNHTFNETQIEWFR	5	1	4.1757	20200528_20320_Amanda_34_1.sqt.21213.3
	AFVTSPEIVTALAIAGTLK	8	1	4.0893	20200528_20320_Amanda_34_1.sqt.27416.2
	VGLIGSCTNSSYEDMGR	12	1	3.6503	20200528_20120_Amanda_32_2.sqt.11512.2
	INQEVYNFLATAGAK	5	1	3.417	20200528_20520_Amanda_36_1.sqt.17706.2
	LEAPDADELPK	7	1	1.9721	20200528_20420_Amanda_35_1.sqt.9249.2
	GVGGADAVDVMAGIPWELK	1	1	2.1324	20200528_20120_Amanda_32_2.sqt.23757.2
	GGTGAIVEYHGPGVDSISCTGMATICNMGAEIGATTSVFPYNHR	6	1	6.0747	20200422_12920_Amanda_8_3.sqt.22942.4
	YGVGFWK	1	1	1.3962	20200528_20320_Amanda_34_1.sqt.11733.2
	DHLVPDPGCHYDQLIEINLSELKPHINGPFTPDLAHPVAEVGK	1	1	1.7652	20200422_13920_Amanda_18_1.sqt.17376.6
	LGGIVLANACGPCIGQWDR	1	1	3.4934	20200528_20520_Amanda_36_3.sqt.18987.2
Q9BWD1	189	397	41306.4	27	1140	0.00089	0.65	3497.32	Acetyl-CoA acetyltransferase, cytosolic OS=Homo sapiens OX=9606 GN=ACAT2 PE=1 SV=2
	VLAAGCGQNPVR	73	1	3.2465	20200422_13220_Amanda_11_2.sqt.2522.2
	FLTDGTGTVTPANASGINDGAAAVVLMK	62	1	4.0511	20200528_19320_Amanda_24_1.sqt.20927.2
	SVPAWSCQMICGSGLK	44	1	3.275	20200528_20120_Amanda_32_2.sqt.15825.2
	ATVAPEDVSEVIFGH	70	1	3.0125	20200528_20320_Amanda_34_1.sqt.19829.2
	MGITAENVAK	40	1	2.7286	20200422_13120_Amanda_10_2.sqt.3890.2
	TIIGSFNGALAAVPVQDLGSTVIK	104	1	4.5051	20200528_18920_Amanda_20_5.sqt.24238.2
	ILVTLLH	5	1	1.9253	20200422_12620_Amanda_5_3.sqt.10941.2
	IVSWSQVGVEPSIMGIGPIPAIK	74	1	3.7634	20200528_19320_Amanda_24_2.sqt.25584.2
	HLAYLR	4	1	1.6333	20200422_12920_Amanda_8_2.sqt.2692.2
	ILVTLLHTLER	70	1	2.4487	20200528_20220_Amanda_33_2.sqt.17249.2
	EIVPVLVSTR	70	1	2.1579	20200528_19620_Amanda_27_3.sqt.14047.2
	IGEMPLTDSILCDGLTDAFHNCH	58	1	4.8854	20200528_19820_Amanda_29_2.sqt.22900.3
	HGSNIEAMSK	12	1	2.107	20200422_12420_Amanda_3_1.sqt.551.2
	KGLIEVK	1	1	1.5203	20200422_12420_Amanda_3_1.sqt.2895.2
	LKPYFLTDGTGTVTPANASGINDGAAAVVLMK	60	1	6.3689	20200528_20120_Amanda_32_1.sqt.21507.3
	IGEMPLTDSILCDGLTDAFHNCHMGITAENVAK	91	1	5.2733	20200422_13320_Amanda_12_2.sqt.17536.4
	ATVAPEDVSEVIFGHVLAAGCGQNPVR	71	1	4.7581	20200528_19920_Amanda_30_2.sqt.22704.3
	VNIEGGAIALGHPLGASGCR	128	1	4.6631	20200528_20520_Amanda_36_1.sqt.13195.2
	GLTPLAR	1	1	1.2359	20200422_12220_Amanda_1_1.sqt.4580.2
	AGHFDKEIVPVLVSTR	2	1	2.4963	20200422_12220_Amanda_1_2.sqt.12096.3
	IVPVLVSTR	22	1	1.9655	20200422_13220_Amanda_11_1.sqt.8310.2
	ELGLNPEK	18	1	1.6624	20200528_20120_Amanda_32_1.sqt.4708.2
	VAVLSQNR	50	1	2.2369	20200528_19020_Amanda_21_1.sqt.2604.2
	PVVIVSAAR	4	1	2.132	20200422_13420_Amanda_13_1.sqt.4748.2
	ATVAPEDVSEVIFGHVL	2	1	2.4573	20200528_19820_Amanda_29_1.sqt.24971.2
	SQVGVEPSIMGIGPIPAIK	2	1	3.4314	20200528_20120_Amanda_32_1.sqt.22213.2
	MGIGPIPAIK	2	1	2.6344	20200422_12520_Amanda_4_2.sqt.13760.2
P37837	190	337	37498.5	25	981	0.0009	0.56	2280.12	Transaldolase OS=Homo sapiens OX=9606 GN=TALDO1 PE=1 SV=2
	ELEEQHGIHCN	7	1	1.9877	20200422_12520_Amanda_4_2.sqt.979.2
	ILDWHVANTDK	96	1	2.96	20200422_13120_Amanda_10_2.sqt.6974.2
	LLGELLQDNAK	74	1	3.2652	20200422_12220_Amanda_1_2.sqt.12376.2
	ALAGCDFLTISPK	79	1	3.4613	20200528_19920_Amanda_30_1.sqt.15980.2
	SYEPLEDPGVK	70	1	2.5817	20200528_19920_Amanda_30_1.sqt.7675.2
	TIVMGASFR	98	1	2.5095	20200422_13120_Amanda_10_1.sqt.7106.2
	WLHNEDQMAVEK	128	1	3.55	20200528_19820_Amanda_29_1.sqt.5934.3
	LGGSQEDQIK	90	1	2.8015	20200422_13420_Amanda_13_2.sqt.1062.2
	LSSTWEGIQAGK	49	1	3.0806	20200422_12520_Amanda_4_2.sqt.8394.2
	MESALDQLK	44	1	2.3764	20200422_12820_Amanda_7_2.sqt.6257.2
	LIELYK	40	1	1.7061	20200528_20520_Amanda_36_3.sqt.8908.2
	KLGGSQEDQIK	2	1	1.9805	20200422_12420_Amanda_3_2.sqt.476.2
	IYNYYK	22	1	1.4426	20200422_13820_Amanda_17_1.sqt.2725.2
	ILDWHVANTDKK	51	1	2.5318	20200422_13720_Amanda_16_2.sqt.5133.3
	LSFDKDAMVAR	7	1	2.7158	20200422_12320_Amanda_2_1.sqt.7930.2
	NAIDKLFVLFGAEILK	2	1	3.1398	20200422_12220_Amanda_1_2.sqt.26974.3
	FVLFGAEILK	15	1	2.1487	20200528_19020_Amanda_21_1.sqt.22220.2
	LFVLFGAEILK	35	1	2.9134	20200422_13120_Amanda_10_1.sqt.18508.2
	VSTEVDAR	49	1	1.8143	20200422_12920_Amanda_8_3.sqt.791.2
	FAADAVK	8	1	1.2167	20200422_13420_Amanda_13_2.sqt.1472.2
	RLIELYK	3	1	1.9188	20200422_12320_Amanda_2_2.sqt.6265.2
	PAYQELVEEAIAYGR	5	1	4.4478	20200528_20220_Amanda_33_2.sqt.21436.2
	LGELLQDNAK	2	1	2.6534	20200422_13520_Amanda_14_2.sqt.5177.2
	LHNEDQMAVEK	2	1	1.9173	20200422_13520_Amanda_14_2.sqt.874.2
	LVPVLSAK	3	1	1.1252	20200422_13720_Amanda_16_2.sqt.6449.2
Q9UNZ2	191	370	40530.3	21	684	0.00057	0.61	1868.62	NSFL1 cofactor p47 OS=Homo sapiens OX=9606 GN=NSFL1C PE=1 SV=2
	SYQDPSNAQFLESIR	65	1	4.1833	20200528_20120_Amanda_32_2.sqt.14743.2
	LGSTAPQVLSTSSPAQQAENEAK	64	1	3.6804	20200528_19320_Amanda_24_1.sqt.11147.2
	NELVDDLFK	70	1	2.091	20200528_20020_Amanda_31_2.sqt.16774.2
	ASSSILIDESEPTTNIQIR	68	1	4.2111	20200528_19420_Amanda_25_2.sqt.15531.2
	LFIVDAR	11	1	2.2181	20200422_13020_Amanda_9_2.sqt.8062.2
	EFVAVTGAEEDR	68	1	3.0974	20200528_20420_Amanda_35_1.sqt.7469.2
	EANLLNAVIVQR	38	1	3.0393	20200422_12320_Amanda_2_1.sqt.15490.2
	RGEVPAELR	57	1	2.4002	20200528_20220_Amanda_33_2.sqt.2875.2
	ELADESQTLK	61	1	2.247	20200422_13520_Amanda_14_1.sqt.2768.2
	SGQQIVGPPR	12	1	2.0573	20200528_20120_Amanda_32_1.sqt.3283.2
	DLIHDQDEDEEEEEGQR	50	1	4.7141	20200528_19620_Amanda_27_3.sqt.5234.3
	QHSSQDVHVVLK	22	1	2.0484	20200528_19120_Amanda_22_2.sqt.2653.3
	LGAAPEEESAYVAGEK	32	1	3.5231	20200528_19620_Amanda_27_3.sqt.7405.2
	EHGAVAVER	15	1	1.552	20200422_12620_Amanda_5_1.sqt.192.2
	RGEVPAELRR	2	1	2.3282	20200422_12220_Amanda_1_2.sqt.1647.3
	LAHGGQVNLDMEDHRDEDFVKPK	6	1	2.4645	20200422_13820_Amanda_17_2.sqt.6008.5
	HGGQVNLDMEDHR	8	1	4.4103	20200528_18920_Amanda_20_5.sqt.3004.3
	SGFSLDNGELR	20	1	2.7758	20200422_13020_Amanda_9_1.sqt.7959.2
	FVAVTGAEEDR	4	1	2.9279	20200528_20220_Amanda_33_2.sqt.5710.2
	ILMTTFPNK	8	1	1.7466	20200422_13920_Amanda_18_2.sqt.7862.2
	LADESQTLK	3	1	1.8399	20200422_12920_Amanda_8_2.sqt.2012.2
P24752	192	427	45152.6	23	782	0.00057	0.52	1979.21	Acetyl-CoA acetyltransferase, mitochondrial OS=Homo sapiens OX=9606 GN=ACAT1 PE=1 SV=1
	IGSFLGSLSLLPATK	53	1	3.3021	20200528_20320_Amanda_34_2.sqt.23112.2
	NEQDAYAINSYTR	40	1	3.7522	20200528_20420_Amanda_35_1.sqt.7377.2
	QAVLGAGLPISTPCTTINK	64	1	4.1978	20200528_20520_Amanda_36_3.sqt.17416.2
	TPIGSFLGSLSLLPATK	61	1	3.7417	20200528_19320_Amanda_24_2.sqt.25791.2
	IHMGSCAENTAK	89	1	2.5724	20200422_13020_Amanda_9_2.sqt.388.3
	LGSIAIQGAIEK	81	1	3.499	20200422_12320_Amanda_2_2.sqt.10493.2
	FGNEVIPVTVTVK	69	1	2.9997	20200528_18920_Amanda_20_5.sqt.15836.2
	IVAFADAAVEPIDFPIAPVYAASMVLK	51	1	3.2883	20200528_20420_Amanda_35_2.sqt.30984.2
	EVVIVSATR	48	1	2.2026	20200422_13520_Amanda_14_1.sqt.4533.2
	LEDLIVK	57	1	2.1316	20200528_20220_Amanda_33_1.sqt.9035.2
	LNVTPLAR	56	1	2.0057	20200422_13020_Amanda_9_1.sqt.5683.2
	EAYMGNVLQGGEGQAPTR	13	1	3.5632	20200528_19120_Amanda_22_1.sqt.10814.2
	IVGHLTHALK	28	1	2.4645	20200528_19520_Amanda_26_1.sqt.2496.3
	VNINGGAVSLGHPIGMSGAR	28	1	3.2435	20200528_19120_Amanda_22_2.sqt.12545.3
	DGLTDVYNK	10	1	2.2312	20200528_20320_Amanda_34_1.sqt.6198.2
	PIGSFLGSLSLLPATK	3	1	2.9313	20200422_13120_Amanda_10_1.sqt.18260.2
	PIDFPIAPVYAASMVLK	13	1	3.3173	20200528_20120_Amanda_32_2.sqt.27458.2
	ENGTVTAANASTLNDGAAALVLMTADAAK	5	1	3.9699	20200528_20320_Amanda_34_2.sqt.23527.2
	GLTDVYNK	4	1	1.9431	20200422_12920_Amanda_8_3.sqt.4812.2
	VNINGGAVSLGHPIGM	1	1	2.6969	20200528_20320_Amanda_34_1.sqt.15861.2
	VLQGGEGQAPTR	3	1	2.0946	20200422_12920_Amanda_8_2.sqt.1214.2
	AYMGNVLQGGEGQAPTR	3	1	3.1358	20200528_20520_Amanda_36_3.sqt.9634.2
	VVIVSATR	2	1	1.7709	20200422_12920_Amanda_8_3.sqt.4225.2
Q9Y3F4	193	350	38396	20	530	0.00047	0.63	1286.62	Serine-threonine kinase receptor-associated protein OS=Homo sapiens OX=9606 GN=STRAP PE=1 SV=1
	YDYNSGEELESYK	56	1	3.4824	20200528_20220_Amanda_33_2.sqt.9334.2
	TVDFTQDSNYLLTGGQDK	51	1	4.4271	20200422_12520_Amanda_4_1.sqt.14686.2
	FSPDGELYASGSEDGTLR	26	1	4.2717	20200528_19020_Amanda_21_1.sqt.12927.2
	EFLVAGGEDFK	16	1	2.5004	20200422_12420_Amanda_3_1.sqt.12365.2
	GAVWGATLNK	55	1	2.4133	20200422_13820_Amanda_17_2.sqt.5843.2
	LWDHATMTEVK	21	1	2.8246	20200422_12320_Amanda_2_2.sqt.7078.3
	VWDAVSGDELMTLAHK	69	1	3.3729	20200422_13320_Amanda_12_2.sqt.12886.3
	GHFGPIHCVR	63	1	2.454	20200528_19220_Amanda_23_3.sqt.2569.3
	IYDLNKPEAEPK	36	1	2.0346	20200528_20220_Amanda_33_1.sqt.5133.3
	QGDTGDWIGTFLGHK	25	1	2.2064	20200528_20320_Amanda_34_2.sqt.18537.3
	SFEAPATINSASLHPEK	17	1	2.3039	20200422_12220_Amanda_1_1.sqt.9693.2
	HSAVSLDPIK	1	1	2.052	20200422_12220_Amanda_1_1.sqt.5879.2
	AATAAADFTAK	48	1	2.6111	20200422_13920_Amanda_18_1.sqt.2538.2
	SIAFHSAVSLDPIK	16	1	2.4729	20200528_18920_Amanda_20_4.sqt.14375.3
	CVLPEEDSGELAKPK	4	1	2.4246	20200528_18920_Amanda_20_4.sqt.7841.3
	FLVAGGEDFK	14	1	2.2155	20200528_19820_Amanda_29_2.sqt.11273.2
	GYFLISACK	4	1	2.5005	20200422_12720_Amanda_6_2.sqt.9092.2
	LWQTVVGK	6	1	1.658	20200528_20020_Amanda_31_1.sqt.8176.2
	TYGLWK	1	1	1.2479	20200528_20520_Amanda_36_1.sqt.8125.2
	ALWCSEDK	1	1	1.2987	20200422_12920_Amanda_8_2.sqt.4790.2
Q9HC38	194	313	34753.2	18	474	0.00047	0.69	1168.26	Glyoxalase domain-containing protein 4 OS=Homo sapiens OX=9606 GN=GLOD4 PE=1 SV=1
	LGNDFMGITLASSQAVSNAR	47	1	4.1923	20200528_19820_Amanda_29_1.sqt.18827.2
	ILTPLVSLDTPGK	53	1	2.8433	20200528_18920_Amanda_20_5.sqt.17563.2
	ALLGYADNQCK	72	1	2.7956	20200528_18920_Amanda_20_5.sqt.6600.2
	VTLAVSDLQK	58	1	2.6286	20200422_13020_Amanda_9_1.sqt.7291.2
	SLNYWCNLLGMK	63	1	2.978	20200528_20120_Amanda_32_2.sqt.21291.2
	GGVDHAAAFGR	41	1	2.7805	20200422_13220_Amanda_11_2.sqt.1537.2
	ELPDLEDLMK	29	1	2.0331	20200528_19720_Amanda_28_2.sqt.20430.2
	SLPQSDPVLK	30	1	1.7603	20200422_12220_Amanda_1_1.sqt.6341.2
	FYLQNR	4	1	1.2512	20200422_12920_Amanda_8_3.sqt.4492.2
	TMVGFGPEDDHFVAELTYNYGVGDYK	15	1	5.3357	20200422_13820_Amanda_17_1.sqt.16597.3
	ALHFVFK	18	1	1.8465	20200528_20220_Amanda_33_1.sqt.9672.2
	LLDDAMAADKSDEWFAK	4	1	2.1521	20200422_12320_Amanda_2_1.sqt.14583.3
	LLDDAMAADK	23	1	2.4452	20200422_12720_Amanda_6_1.sqt.5073.2
	LELQGVK	5	1	1.497	20200422_13020_Amanda_9_2.sqt.3605.2
	SDEWFAK	1	1	1.6925	20200422_13120_Amanda_10_1.sqt.5158.2
	ATVQVVILADPDGHEICFVGDEAFR	9	1	4.663	20200528_19220_Amanda_23_1.sqt.22072.3
	IAFSCPQK	1	1	1.2655	20200528_19520_Amanda_26_2.sqt.4608.2
	KLEWPLTEVAEGVFETEAPGGYK	1	1	2.3469	20200528_19620_Amanda_27_1.sqt.24136.3
P22061	195	227	24602.6	13	458	0.00063	0.71	1381.87	Protein-L-isoaspartate(D-aspartate) O-methyltransferase OS=Homo sapiens OX=9606 GN=PCMT1 PE=1 SV=4
	ALELLFDQLHEGAK	89	1	3.3005	20200422_13820_Amanda_17_1.sqt.13398.2
	MGVIYVPLTDK	5	1	2.6591	20200422_12420_Amanda_3_2.sqt.15325.2
	LILPVGPAGGNQMLEQYDK	61	1	4.1453	20200528_19320_Amanda_24_2.sqt.19683.2
	ELVDDSVNNVR	4	1	2.4214	20200422_12220_Amanda_1_1.sqt.5945.2
	KDDPTLLSSGR	42	1	2.2786	20200528_20520_Amanda_36_3.sqt.3525.2
	VQLVVGDGR	26	1	2.4776	20200422_12520_Amanda_4_1.sqt.5906.2
	VIGIDHIK	30	1	1.9891	20200422_13420_Amanda_13_1.sqt.4255.2
	MGYAEEAPYDAIHVGAAAPVVPQALIDQLKPGGR	69	1	5.9813	20200422_12220_Amanda_1_1.sqt.21501.4
	SGGASHSELIHNLR	70	1	3.3641	20200528_18920_Amanda_20_4.sqt.3620.3
	ALDVGSGSGILTACFAR	36	1	4.3599	20200528_19720_Amanda_28_2.sqt.18187.2
	MKPLMGVIYVPLTDK	19	1	3.2147	20200422_13820_Amanda_17_2.sqt.14546.3
	VFEVMLATDR	4	1	2.9183	20200422_12920_Amanda_8_3.sqt.14357.2
	LVDDSVNNVR	3	1	2.8715	20200528_20520_Amanda_36_3.sqt.4039.2
O75436	196	327	38127.7	13	486	0.00046	0.52	1290.71	Vacuolar protein sorting-associated protein 26A OS=Homo sapiens OX=9606 GN=VPS26A PE=1 SV=2
	HYLFYDGESVSGK	69	1	3.3856	20200528_20520_Amanda_36_1.sqt.9605.2
	EITGIGPSTTTETETIAK	54	1	3.976	20200528_20520_Amanda_36_1.sqt.11116.2
	IEFVGQIELFNDK	12	1	3.4714	20200528_20020_Amanda_31_1.sqt.20767.2
	LFLAGYDPTPTMR	68	1	3.3816	20200528_18920_Amanda_20_5.sqt.16376.2
	ELALPGELTQSR	53	1	2.8777	20200422_13620_Amanda_15_2.sqt.9579.2
	YEIMDGAPVK	51	1	2.6523	20200422_13820_Amanda_17_1.sqt.6788.2
	SNTHEFVNLVK	82	1	2.9277	20200422_12320_Amanda_2_1.sqt.7158.3
	VNLAFK	29	1	1.6813	20200422_12720_Amanda_6_2.sqt.4751.2
	SYDFEFMQVEKPYESYIGANVR	28	1	4.7333	20200528_19320_Amanda_24_2.sqt.20409.3
	YEIMDGAPVKGESIPIR	3	1	2.5446	20200422_12220_Amanda_1_1.sqt.13212.3
	IQHMELQLIK	3	1	3.4406	20200422_12220_Amanda_1_1.sqt.10450.3
	EYDLIVHQLATYPDVNNSIK	29	1	3.3862	20200528_19420_Amanda_25_1.sqt.17847.3
	YFLNLVLVDEEDRR	5	1	1.7779	20200422_12920_Amanda_8_2.sqt.18462.3
Q9UJU6	197	430	48159.6	14	414	0.0003	0.43	1199.15	Drebrin-like protein OS=Homo sapiens OX=9606 GN=DBNL PE=1 SV=1
	VAGTGEGGLEEMVEELNSGK	54	1	4.0403	20200528_20120_Amanda_32_1.sqt.20110.2
	FQDVGPQAPVGSVYQK	65	1	4.4047	20200528_19920_Amanda_30_2.sqt.10471.2
	AEEDVEPECIMEK	50	1	3.446	20200528_19920_Amanda_30_1.sqt.9461.2
	AMSTTSISSPQPGK	28	1	3.0411	20200422_12920_Amanda_8_2.sqt.4157.2
	FVLINWTGEGVNDVR	70	1	3.8143	20200528_19020_Amanda_21_3.sqt.19951.2
	TWEQQQEVVSR	46	1	3.1212	20200528_20520_Amanda_36_3.sqt.5304.2
	YQEQGGEASPQR	15	1	2.6178	20200422_12420_Amanda_3_1.sqt.324.2
	NGPALQEAYVR	40	1	2.439	20200422_13720_Amanda_16_3.sqt.5127.2
	QLTQPETHFGR	13	1	2.3079	20200422_13820_Amanda_17_1.sqt.3238.2
	GYGPDGHFGMFPANYVELIE	14	1	2.7211	20200422_12920_Amanda_8_2.sqt.23570.2
	GAHVTINAR	15	1	1.6288	20200422_12220_Amanda_1_2.sqt.552.3
	ESGRFQDVGPQAPVGSVYQK	2	1	1.9755	20200528_19620_Amanda_27_1.sqt.19201.3
	GACASHVSTMASFLK	1	1	1.9552	20200422_13820_Amanda_17_1.sqt.7635.3
	TDWALFTYEGNSNDIR	1	1	4.2302	20200528_20520_Amanda_36_1.sqt.18113.2
P07686	198	556	63053.2	18	419	0.00023	0.36	1022.46	Beta-hexosaminidase subunit beta OS=Homo sapiens OX=9606 GN=HEXB PE=1 SV=3
	PGPALWPLPLSVK	71	1	3.4639	20200528_19520_Amanda_26_2.sqt.22169.2
	GSIVWQEVFDDK	58	1	3.2069	20200528_19120_Amanda_22_1.sqt.18240.2
	VLDIIATINK	62	1	2.8663	20200528_19620_Amanda_27_1.sqt.16506.2
	LAPGTIVEVWK	32	1	2.8766	20200422_13820_Amanda_17_1.sqt.12133.2
	VEPLDFGGTQK	66	1	2.8234	20200422_13520_Amanda_14_1.sqt.6750.2
	DSAYPEELSR	16	1	2.2631	20200422_12320_Amanda_2_2.sqt.5526.2
	VLPEFDTPGHTLSWGK	5	1	1.9681	20200422_12420_Amanda_3_2.sqt.14898.2
	KLESFYIQK	30	1	2.4776	20200422_13720_Amanda_16_2.sqt.5178.2
	EISEVFPDQFIHLGGDEVEFK	56	1	2.7485	20200528_19920_Amanda_30_1.sqt.22098.3
	VTASGFPVILSAPWYLDLISYGQDWRK	1	1	2.1988	20200422_12220_Amanda_1_2.sqt.28134.3
	GIAAQPLYAGYCNHENM	3	1	2.7749	20200422_13820_Amanda_17_1.sqt.9199.2
	HYLPVK	8	1	1.515	20200528_19220_Amanda_23_1.sqt.2398.2
	SAYPEELSR	5	1	1.8036	20200422_13420_Amanda_13_1.sqt.3541.2
	GILIDTSR	1	1	1.5956	20200528_20020_Amanda_31_1.sqt.7058.2
	GFGTDFK	1	1	1.2312	20200528_20120_Amanda_32_2.sqt.5457.2
	TLDAMAFNK	2	1	2.1117	20200528_19220_Amanda_23_3.sqt.8718.2
	FNVLHWH	1	1	1.7626	20200422_12920_Amanda_8_3.sqt.11159.2
	MVIEYAR	1	1	1.4739	20200422_12920_Amanda_8_3.sqt.6450.2
P32969	199	192	21831.8	14	600	0.00097	0.66	1875.97	60S ribosomal protein L9 OS=Homo sapiens OX=9606 GN=RPL9 PE=1 SV=1
	DELILEGNDIELVSNSAALIQQATTVK	47	1	5.0458	20200528_19220_Amanda_23_1.sqt.27171.2
	TILSNQTVDIPENVDITLK	71	1	4.268	20200528_19420_Amanda_25_1.sqt.19445.2
	DFNHINVELSLLGK	112	1	4.2091	20200528_20320_Amanda_34_2.sqt.19395.3
	FLDGIYVSEK	81	1	2.863	20200422_13920_Amanda_18_2.sqt.9972.2
	MRPGVACSVSQAQK	119	1	4.1789	20200422_12720_Amanda_6_1.sqt.1466.3
	SVYAHFPINVVIQENGSLVEIR	75	1	5.1787	20200528_19020_Amanda_21_3.sqt.22019.3
	SVSQAQKDELILEGNDIELVSNSAALIQQATTVK	5	1	4.7167	20200422_12220_Amanda_1_1.sqt.23652.3
	KFLDGIYVSEK	38	1	2.6513	20200528_19320_Amanda_24_1.sqt.11198.2
	GVTLGFR	16	1	1.8784	20200528_19320_Amanda_24_1.sqt.8766.2
	LDGIYVSEK	5	1	1.9119	20200528_19020_Amanda_21_3.sqt.7444.2
	TICSHVQNMIK	23	1	2.8221	20200422_13420_Amanda_13_2.sqt.4851.2
	AHFPINVVIQENGSLVEIR	2	1	3.8625	20200528_20320_Amanda_34_2.sqt.20014.3
	RDFNHINVELSLLGK	2	1	2.5028	20200528_20420_Amanda_35_1.sqt.15563.3
	FNHINVELSLLGK	4	1	3.3963	20200528_20520_Amanda_36_1.sqt.16385.3
O43765	200	313	34023.7	9	307	0.0003	0.35	707.973	Small glutamine-rich tetratricopeptide repeat-containing protein alpha OS=Homo sapiens OX=9606 GN=SGTA PE=1 SV=1
	LGNYAGAVQDCER	33	1	2.9111	20200528_20520_Amanda_36_3.sqt.5592.2
	AIELNPANAVYFCNR	57	1	3.8063	20200528_20220_Amanda_33_2.sqt.16833.2
	MGLALSSLNK	26	1	2.566	20200422_12420_Amanda_3_1.sqt.11067.2
	TPPSEEDSAEAER	76	1	2.7831	20200528_19820_Amanda_29_1.sqt.1037.2
	HVEAVAYYK	46	1	2.0524	20200422_13020_Amanda_9_2.sqt.2288.2
	AICIDPAYSK	3	1	1.7499	20200528_19020_Amanda_21_1.sqt.9200.2
	ALELDPDNETYK	42	1	2.4322	20200528_20120_Amanda_32_2.sqt.9562.2
	LAYAIIQFLHDQLR	15	1	3.3977	20200528_19720_Amanda_28_2.sqt.23479.3
	VENFEAAVHFYGK	9	1	2.2439	20200422_12320_Amanda_2_1.sqt.12110.3
P25325	201	297	33139.6	12	387	0.0004	0.58	1190.76	3-mercaptopyruvate sulfurtransferase OS=Homo sapiens OX=9606 GN=MPST PE=1 SV=3
	AGQPLQLLDASWYLPK	74	1	3.8076	20200528_20120_Amanda_32_1.sqt.24166.2
	ALVSAQWVAEALR	68	1	3.5435	20200422_12420_Amanda_3_1.sqt.19092.2
	ARPEDVISEGR	69	1	2.9937	20200528_20120_Amanda_32_2.sqt.3654.2
	AQLDPAFIK	61	1	1.9766	20200422_12420_Amanda_3_1.sqt.10242.2
	DGIEPGHIPGTVNIPFTDFLSQEGLEK	72	1	6.1452	20200528_19920_Amanda_30_2.sqt.24536.3
	AFGHHAVSLLDGGLR	18	1	3.7726	20200528_20420_Amanda_35_2.sqt.10113.3
	TYEDIKENLESR	2	1	1.4848	20200422_12220_Amanda_1_1.sqt.6671.2
	TSPYDHMLPGAEHFAEYAGR	1	1	2.5011	20200422_12220_Amanda_1_2.sqt.13550.3
	HIPGAAFFDIDQCSDR	13	1	4.1792	20200528_19520_Amanda_26_2.sqt.15424.3
	LGVGAATHVVIYDASDQGLYSAPR	2	1	2.8116	20200422_12320_Amanda_2_1.sqt.14938.3
	SQPAPAEFR	6	1	1.4117	20200528_20220_Amanda_33_2.sqt.3515.2
	GIEPGHIPGTVNIPFTDFLSQEGLEK	1	1	3.7699	20200528_20520_Amanda_36_1.sqt.24318.3
P22570	202	491	53785	18	325	0.00021	0.45	860.612	NADPH:adrenodoxin oxidoreductase, mitochondrial OS=Homo sapiens OX=9606 GN=FDXR PE=1 SV=3
	PILDPVDFLGLQDK	54	1	3.5658	20200528_20420_Amanda_35_1.sqt.24345.2
	AVPTGDMEDLPCGLVLSSIGYK	8	1	4.1239	20200528_20120_Amanda_32_2.sqt.23690.2
	ALEIPGEELPGVCSAR	28	1	3.0044	20200422_12320_Amanda_2_1.sqt.15034.2
	VMDVPGLYCSGWVK	1	1	1.9398	20200422_12420_Amanda_3_2.sqt.17164.2
	AGLLPSGPRPGYAAIQALLSSR	49	1	4.3569	20200422_13720_Amanda_16_3.sqt.15878.3
	ILLTPPEHLER	28	1	2.4179	20200528_19720_Amanda_28_1.sqt.11140.3
	SRPVDPSVPFDSK	23	1	2.6316	20200528_19620_Amanda_27_1.sqt.7203.2
	EMIQLPGARPILDPVDFLGLQDK	2	1	3.871	20200422_12220_Amanda_1_2.sqt.24464.3
	NVINTFTQTAH	3	1	1.9137	20200528_18920_Amanda_20_5.sqt.9837.2
	TPQICVVGSGPAGFYTAQHLLK	24	1	5.4873	20200528_19120_Amanda_22_2.sqt.18906.3
	LTELLLR	46	1	2.0133	20200422_12520_Amanda_4_1.sqt.11499.2
	FGVAPDHPEVK	24	1	3.1857	20200528_19720_Amanda_28_1.sqt.5286.3
	GVRPVSFSDWEK	10	1	3.157	20200528_19920_Amanda_30_1.sqt.10320.3
	LGVIPNVEGR	16	1	2.3618	20200528_19720_Amanda_28_1.sqt.11525.2
	LEGVDEATR	3	1	2.079	20200422_12620_Amanda_5_1.sqt.2671.2
	LDAEEVAR	4	1	1.8256	20200528_19520_Amanda_26_2.sqt.3502.2
	FWGNVEVGR	1	1	2.0171	20200528_20320_Amanda_34_2.sqt.10751.2
	CSGWVKR	1	1	1.1583	20200422_12820_Amanda_7_1.sqt.22791.2
O00244	203	68	7378.7	5	215	0.00098	0.65	571.954	Copper transport protein ATOX1 OS=Homo sapiens OX=9606 GN=ATOX1 PE=1 SV=1
	SVDMTCGGCAEAVSR	16	1	3.0426	20200422_12420_Amanda_3_2.sqt.4900.2
	VCIESEHSMDTLLATLK	112	1	4.0759	20200528_18920_Amanda_20_5.sqt.18144.2
	YDIDLPNKK	77	1	2.1384	20200422_12220_Amanda_1_1.sqt.5864.3
	HEFSVDMTCGGCAEAVSR	1	1	3.0167	20200528_18920_Amanda_20_4.sqt.9435.3
	YDIDLPNK	9	1	2.0941	20200422_12520_Amanda_4_2.sqt.8416.2
O00233	204	223	24648.5	7	162	0.00023	0.31	418.549	26S proteasome non-ATPase regulatory subunit 9 OS=Homo sapiens OX=9606 GN=PSMD9 PE=1 SV=3
	GIGMNEPLVDCEGYPR	5	1	2.986	20200422_13720_Amanda_16_2.sqt.9920.2
	SDVDLYQVR	27	1	2.9791	20200528_20120_Amanda_32_1.sqt.7976.2
	HNIICLQNDHK	31	1	3.9545	20200528_19520_Amanda_26_2.sqt.3403.3
	KLGQSESQGPPR	2	1	2.4681	20200422_12420_Amanda_3_1.sqt.258.3
	RKEEIEAQIK	57	1	3.0467	20200422_13220_Amanda_11_2.sqt.861.3
	GLLGCNIIPLQR	31	1	2.6327	20200528_20120_Amanda_32_1.sqt.18457.2
	LGQSESQGPPR	9	1	2.6582	20200528_19720_Amanda_28_1.sqt.848.2
O14896	205	467	53077.6	16	250	0.00017	0.34	665.196	Interferon regulatory factor 6 OS=Homo sapiens OX=9606 GN=IRF6 PE=1 SV=1
	YSSPELWISSLPMTDLDIK	22	1	3.5828	20200528_20120_Amanda_32_1.sqt.26272.2
	ISSLPMTDLDIK	2	1	2.1592	20200422_12420_Amanda_3_2.sqt.15710.2
	EYGQTMTVSNPQGCR	3	1	2.634	20200422_12320_Amanda_2_2.sqt.4912.2
	VYWSGPCAPSLVAPNLIER	46	1	4.392	20200528_19720_Amanda_28_1.sqt.21464.2
	LFCLETFLSDLIAHQK	67	1	2.8137	20200528_19120_Amanda_22_2.sqt.28555.3
	HSPQQEEENTIFK	34	1	3.1632	20200528_20420_Amanda_35_2.sqt.5032.2
	VKLFCLETFLSDLIAHQK	1	1	2.8526	20200422_12220_Amanda_1_1.sqt.24963.4
	YQEGVDDPDPAK	24	1	2.8598	20200528_20120_Amanda_32_1.sqt.3150.2
	LILVQVIPVVAR	17	1	3.2401	20200422_13420_Amanda_13_1.sqt.16954.2
	LKPWLVAQVDSGLYPGLIWLHR	4	1	3.9661	20200422_13520_Amanda_14_2.sqt.17916.4
	LKPWLVAQVD	4	1	2.1126	20200528_20120_Amanda_32_1.sqt.15902.2
	LQISTPDIK	8	1	2.1535	20200528_20120_Amanda_32_1.sqt.10505.2
	FCLETFLSDLIAHQK	1	1	2.7913	20200528_19920_Amanda_30_1.sqt.26334.3
	DNIVAQLK	7	1	2.0675	20200422_13920_Amanda_18_2.sqt.5682.2
	KLILVQVIPVVAR	9	1	2.5951	20200528_20220_Amanda_33_2.sqt.19631.3
	LLDVMDRGLIL	1	1	1.8756	20200422_13820_Amanda_17_2.sqt.11277.2
Q16204	206	474	53239.8	11	86	6e-05	0.26	208.02	Coiled-coil domain-containing protein 6 OS=Homo sapiens OX=9606 GN=CCDC6 PE=1 SV=2
	IDLENTLEQEQEALVNR	14	1	4.2874	20200528_20120_Amanda_32_1.sqt.19750.2
	SGGIVISPFR	17	1	2.3326	20200422_13820_Amanda_17_2.sqt.10144.2
	EKETLAVNYEK	2	1	2.5977	20200422_12420_Amanda_3_2.sqt.3767.2
	ASVTIQAR	9	1	2.1124	20200422_12420_Amanda_3_1.sqt.2211.2
	IELETYK	7	1	1.8893	20200422_13120_Amanda_10_1.sqt.4669.2
	DISMEIDSPENMMR	2	1	2.472	20200422_12220_Amanda_1_2.sqt.15563.2
	LDQPVSAPPSPR	4	1	2.2164	20200422_12220_Amanda_1_2.sqt.5344.2
	YFNEMSAQGLRPR	5	1	2.0128	20200422_12220_Amanda_1_2.sqt.8266.3
	AELEQHLEQEQEFQVNK	4	1	3.2383	20200528_20220_Amanda_33_1.sqt.9988.3
	EKIDLENTLEQEQEALVNR	1	1	3.3961	20200422_12320_Amanda_2_1.sqt.16707.3
	AEQEEEFISNTLFK	21	1	3.366	20200528_20320_Amanda_34_2.sqt.17848.2
Q8WWI1	207	1683	192558	17	163	3e-05	0.12	382.536	LIM domain only protein 7 OS=Homo sapiens OX=9606 GN=LMO7 PE=1 SV=3
	AQETGHLVMDVR	14	1	2.9173	20200422_12220_Amanda_1_1.sqt.5622.2
	WEQQLQEEQEQK	2	1	3.3783	20200528_20120_Amanda_32_2.sqt.4699.2
	SLDFGFTIK	24	1	2.1094	20200528_19020_Amanda_21_1.sqt.18085.2
	EQVPSGAELER	3	1	1.5053	20200422_12220_Amanda_1_1.sqt.4929.2
	RQPQEEVVHEDQGK	43	1	3.7926	20200528_19220_Amanda_23_1.sqt.749.3
	TSTTGVATTQSPTPR	4	1	3.0932	20200528_19520_Amanda_26_1.sqt.2650.2
	FSYNDSKEWEEAMAK	2	1	3.4934	20200422_12220_Amanda_1_2.sqt.11720.3
	RPPTMTVSEASYQSER	8	1	3.8424	20200422_13820_Amanda_17_1.sqt.4027.3
	ASESISLK	1	1	1.8871	20200422_12220_Amanda_1_1.sqt.3270.2
	EVAATEEDVTR	19	1	2.5405	20200528_18920_Amanda_20_4.sqt.2953.2
	ISINQTPGK	21	1	1.95	20200422_12520_Amanda_4_1.sqt.3042.2
	SYTMDDAWK	1	1	1.4524	20200422_12320_Amanda_2_1.sqt.8051.2
	YNGDVEDIKR	2	1	1.9485	20200422_13220_Amanda_11_1.sqt.1923.2
	TEEASSGFLPGDR	16	1	2.9851	20200528_19720_Amanda_28_2.sqt.8125.2
	NHQLYCNDCYLR	1	1	2.5304	20200528_19420_Amanda_25_2.sqt.6337.3
	WVWDQEEER	1	1	1.8222	20200422_12920_Amanda_8_3.sqt.11189.2
	SLATWEATWSEGSK	1	1	2.1989	20200528_19620_Amanda_27_3.sqt.14604.2
Q08623	208	228	25214.9	4	58	8e-05	0.25	141.897	Pseudouridine-5'-phosphatase OS=Homo sapiens OX=9606 GN=PUDP PE=1 SV=3
	ALATSSGSASFDMK	7	1	2.977	20200422_12520_Amanda_4_1.sqt.7222.2
	ALEAAQIIIDVLQLPMSK	38	1	3.7945	20200528_19220_Amanda_23_1.sqt.31571.2
	EVFPTAALMPGAEK	6	1	2.951	20200422_12520_Amanda_4_1.sqt.15274.2
	LYSVVFQEICNR	7	1	2.6876	20200528_19020_Amanda_21_1.sqt.17042.2
Q15459	209	793	88812.5	11	39	2e-05	0.21	106.139	Splicing factor 3A subunit 1 OS=Homo sapiens OX=9606 GN=SF3A1 PE=1 SV=1
	TEDSLMPEEEFLR	3	1	2.4816	20200422_12320_Amanda_2_1.sqt.15818.2
	LQYEGIFIK	3	1	2.2477	20200422_12920_Amanda_8_3.sqt.14652.2
	LTAQFVAR	3	1	1.9632	20200422_12420_Amanda_3_1.sqt.6086.2
	IGEEEIQKPEEK	6	1	2.5293	20200528_19120_Amanda_22_2.sqt.3277.3
	ASKPLPPAPAPDEYLVSPITGEK	8	1	4.2825	20200528_20320_Amanda_34_2.sqt.16384.3
	VQAQVIQETIVPK	10	1	3.3424	20200528_19120_Amanda_22_1.sqt.12751.2
	EDSAPSKPVVGIIYPPPEVR	1	1	2.4962	20200528_18920_Amanda_20_4.sqt.15383.3
	PAGPVQAVPPPPPVPTEPK	1	1	2.316	20200528_19720_Amanda_28_1.sqt.14213.2
	LNGQVLVFTLPLTDQVSVIK	2	1	2.6488	20200528_19920_Amanda_30_1.sqt.25770.2
	FNFLNPNDPYHAYYR	1	1	2.0555	20200528_19220_Amanda_23_1.sqt.16128.3
	TDIFGVEETAIGK	1	1	2.394	20200528_19320_Amanda_24_1.sqt.16231.2
Q15843	210	81	9047.9	4	126	0.00048	0.35	253.845	NEDD8 OS=Homo sapiens OX=9606 GN=NEDD8 PE=1 SV=1
	EIEIDIEPTDK	65	1	2.5998	20200528_19220_Amanda_23_3.sqt.12236.2
	ILGGSVLHLVLALR	50	1	3.271	20200422_12220_Amanda_1_2.sqt.22077.2
	EIEIDIEPTDKVER	4	1	2.4541	20200528_18920_Amanda_20_5.sqt.12092.2
	ILGGSVLHLVL	7	1	1.8963	20200528_20120_Amanda_32_1.sqt.23074.2
Q96EP5	211	407	43338	7	175	0.00013	0.26	493.53	DAZ-associated protein 1 OS=Homo sapiens OX=9606 GN=DAZAP1 PE=1 SV=1
	LFVGGLDWSTTQETLR	57	1	4.245	20200528_19820_Amanda_29_1.sqt.19806.2
	SQAPGQPGASQWGSR	74	1	3.334	20200528_19920_Amanda_30_1.sqt.3589.2
	GFGFITFEDEQSVDQAVNMHFHDIMGK	9	1	4.0319	20200422_12420_Amanda_3_2.sqt.22655.4
	IFVGGIPHNCGETELR	31	1	2.546	20200528_19220_Amanda_23_3.sqt.10953.3
	IFVGGIPH	2	1	1.6417	20200422_12620_Amanda_5_3.sqt.8246.2
	SYFSQYGEVVDCVIMK	1	1	3.2569	20200528_20420_Amanda_35_2.sqt.20954.2
	FKDPNCVGTVLASR	1	1	2.2202	20200422_12920_Amanda_8_3.sqt.8610.3
P23368	212	584	65383.8	12	176	9e-05	0.29	566.201	NAD-dependent malic enzyme, mitochondrial OS=Homo sapiens OX=9606 GN=ME2 PE=1 SV=1
	ILGLGDLGVYGMGIPVGK	46	1	3.8219	20200528_19220_Amanda_23_1.sqt.24786.2
	VTEYLYANK	2	1	2.3748	20200422_12420_Amanda_3_2.sqt.5482.2
	YIYIMGIQER	1	1	2.3939	20200422_12420_Amanda_3_2.sqt.14272.2
	IDSYQEPFTHSAPESIPDTFEDAVNILKPSTIIGVAGAGR	33	1	4.5323	20200422_12220_Amanda_1_2.sqt.24615.4
	YCTFNDDIQGTAAVALAGLLAAQK	26	1	4.6178	20200528_19720_Amanda_28_1.sqt.27195.2
	ALTSQLTDEELAQGR	36	1	3.7522	20200528_19120_Amanda_22_1.sqt.11175.2
	NTLIQFEDFGNHNAFR	21	1	2.8771	20200528_18920_Amanda_20_5.sqt.16340.3
	IETQDIQALR	2	1	2.0798	20200528_20020_Amanda_31_1.sqt.8444.2
	LFTPDVIR	4	1	1.6023	20200528_20120_Amanda_32_2.sqt.13134.2
	TQQYDDLIDEFMK	3	1	3.1227	20200422_13920_Amanda_18_2.sqt.15538.2
	THSAPESIPDTFEDAVNILKPSTIIGVAGAGR	1	1	2.9878	20200422_13620_Amanda_15_1.sqt.17993.4
	GMAFTLQER	1	1	1.9123	20200422_13820_Amanda_17_1.sqt.7308.2
Q15392	213	516	60044	9	91	5e-05	0.19	234.203	Delta(24)-sterol reductase OS=Homo sapiens OX=9606 GN=DHCR24 PE=1 SV=2
	LGCQDAFPEVYDK	46	1	3.4294	20200528_19420_Amanda_25_1.sqt.11669.2
	EGLEYIPLR	28	1	2.4945	20200528_19320_Amanda_24_2.sqt.14738.2
	HVENYLK	3	1	1.6828	20200422_12420_Amanda_3_2.sqt.1543.2
	CTPSENSDLFYAVPWSCGTLGFLVAAEIR	1	1	2.097	20200422_12320_Amanda_2_1.sqt.27883.4
	PGWLTVSLR	4	1	2.3539	20200528_19020_Amanda_21_1.sqt.17031.2
	LNSIGNYYKPWFFK	1	1	1.6798	20200528_19020_Amanda_21_3.sqt.18395.3
	GLEYIPLR	2	1	1.8199	20200528_20320_Amanda_34_1.sqt.13208.2
	LYEQHHVVQDMLVPMK	4	1	3.9388	20200422_13720_Amanda_16_2.sqt.8625.3
	LNSIGNYYKPW	2	1	2.5577	20200528_20320_Amanda_34_2.sqt.14493.2
O60259	214	260	28011.7	5	101	0.00012	0.16	212.153	Kallikrein-8 OS=Homo sapiens OX=9606 GN=KLK8 PE=1 SV=1
	ENFPDTLNCAEVK	18	1	2.7948	20200422_12220_Amanda_1_1.sqt.10234.2
	SDKPGVYTNICR	35	1	3.1003	20200422_12520_Amanda_4_2.sqt.3908.3
	VKPISLADHCTQPGQK	45	1	2.5316	20200422_12220_Amanda_1_2.sqt.3418.4
	CEDAYPGQITDGM[15.9949]VCAG	1	1	1.6606	20200422_12420_Amanda_3_2.sqt.18961.2
	NFPDTLNCAEVK	2	1	2.0443	20200528_20220_Amanda_33_1.sqt.10725.2
O95433	215	338	38232.2	8	131	0.00012	0.37	402.004	Activator of 90 kDa heat shock protein ATPase homolog 1 OS=Homo sapiens OX=9606 GN=AHSA1 PE=1 SV=1
	LDGEASINNR	40	1	2.7072	20200422_12420_Amanda_3_2.sqt.1967.2
	DEPDTNLVALMK	9	1	2.3396	20200422_12620_Amanda_5_3.sqt.12534.2
	VFTTQELVQAFTHAPATLEADR	67	1	4.6857	20200528_18920_Amanda_20_4.sqt.23375.3
	ADATNVNNWHWTER	1	1	2.2851	20200422_12220_Amanda_1_1.sqt.8881.3
	GHVEIPNLSDENSVDEVEISVSLAK	7	1	5.7023	20200528_20520_Amanda_36_1.sqt.19961.3
	NGETELCMEGR	1	1	1.7552	20200422_13620_Amanda_15_2.sqt.3452.2
	TFLTSPEELYR	4	1	1.9964	20200528_20220_Amanda_33_1.sqt.15266.2
	FHMVDGNVSGEFTDLVPEK	2	1	1.725	20200422_12620_Amanda_5_3.sqt.13238.3
P19623	216	302	33784.7	9	67	7e-05	0.36	152.01	Spermidine synthase OS=Homo sapiens OX=9606 GN=SRM PE=1 SV=1
	VLIIGGGDGGVLR	7	1	2.9745	20200422_12920_Amanda_8_2.sqt.14373.2
	LTLHVGDGFEFMK	8	1	2.5696	20200422_12320_Amanda_2_2.sqt.16188.3
	DEFSYQEMIANLPLCSHPNPR	9	1	2.938	20200528_18920_Amanda_20_4.sqt.20826.3
	YQDILVFR	12	1	2.5927	20200422_12920_Amanda_8_3.sqt.14735.2
	ETCSLWPGQALSLQVEQLLHHR	2	1	2.6295	20200422_12220_Amanda_1_2.sqt.22436.4
	FVLPEFAR	17	1	2.16	20200422_13820_Amanda_17_2.sqt.12202.2
	EDGVLCCQGECQWLHLDLIK	9	1	2.0949	20200422_12620_Amanda_5_1.sqt.19663.3
	TALKEDGVLCCQGECQWLHLDLIK	1	1	3.0162	20200528_20220_Amanda_33_2.sqt.19814.4
	TCSLWPGQALSLQVEQLLHHR	2	1	2.9146	20200528_20220_Amanda_33_1.sqt.24181.4
P61803	217	113	12470.5	2	50	0.00014	0.19	124.176	Dolichyl-diphosphooligosaccharide--protein glycosyltransferase subunit DAD1 OS=Homo sapiens OX=9606 GN=DAD1 PE=1 SV=3
	FLEEYLSSTPQR	38	1	2.998	20200528_19320_Amanda_24_1.sqt.13633.2
	ADFQGISPER	12	1	2.596	20200422_13720_Amanda_16_3.sqt.4698.2
Q8TCT9	218	377	41443.5	4	38	3e-05	0.19	86.909	Minor histocompatibility antigen H13 OS=Homo sapiens OX=9606 GN=HM13 PE=1 SV=1
	NASDMPETITSR	21	1	2.6867	20200422_12320_Amanda_2_2.sqt.5479.2
	LVFPQDLLEK	11	1	2.1171	20200422_12320_Amanda_2_1.sqt.17434.2
	HAQPALLYLVPACIGFPVLVALAK	3	1	3.9402	20200422_12220_Amanda_1_1.sqt.29517.3
	GEVTEMFSYEESNPKDPAAVTESK	3	1	4.5915	20200422_12320_Amanda_2_2.sqt.12448.3
P24666	219	158	18012.8	3	40	8e-05	0.19	104.574	Low molecular weight phosphotyrosine protein phosphatase OS=Homo sapiens OX=9606 GN=ACP1 PE=1 SV=3
	IAEAVFR	1	1	1.8151	20200422_12420_Amanda_3_2.sqt.5999.2
	LVTDQNISENWR	25	1	3.0866	20200528_19320_Amanda_24_1.sqt.10608.2
	IELLGSYDPQK	14	1	2.8758	20200528_19320_Amanda_24_2.sqt.12866.2
P46063	220	649	73392	6	15	1e-05	0.11	36.107	ATP-dependent DNA helicase Q1 OS=Homo sapiens OX=9606 GN=RECQL PE=1 SV=3
	ISLMEDQLMVLK	1	1	2.5807	20200422_12420_Amanda_3_2.sqt.18737.2
	LIDSWMGK	4	1	1.6895	20200422_12820_Amanda_7_1.sqt.7949.2
	VLMAQHFDEVWNSEACNK	1	1	2.6526	20200422_12220_Amanda_1_1.sqt.13413.3
	FRPLQLETINVTMAGK	7	1	3.6878	20200422_13220_Amanda_11_1.sqt.12577.3
	DILQNVFK	1	1	1.9432	20200422_12520_Amanda_4_2.sqt.15324.2
	EVFLVMPTGGGK	1	1	1.9006	20200422_12620_Amanda_5_1.sqt.14177.2
Q8N163	221	923	102820	11	143	5e-05	0.17	381.029	Cell cycle and apoptosis regulator protein 2 OS=Homo sapiens OX=9606 GN=CCAR2 PE=1 SV=2
	TVDSPICDFLELQR	10	1	2.8389	20200422_12420_Amanda_3_2.sqt.20520.2
	VLLLSSPGLEELYR	70	1	3.2041	20200528_19320_Amanda_24_1.sqt.21288.2
	QGILGAQPQLIFQPHR	4	1	2.4019	20200528_20420_Amanda_35_2.sqt.16903.3
	VVTQNICQYR	4	1	2.3867	20200528_19920_Amanda_30_2.sqt.5366.2
	LTPLQLEIQR	23	1	2.5086	20200528_20520_Amanda_36_3.sqt.14546.2
	VQTLSNQPLLK	4	1	2.3375	20200422_12320_Amanda_2_2.sqt.8289.2
	APPLLHVAALGQK	6	1	2.9423	20200528_20520_Amanda_36_1.sqt.11742.3
	KEEEAVLVGGEWSPSLDGLDPQADPQVLVR	9	1	5.8462	20200528_20120_Amanda_32_2.sqt.22154.3
	IPPLFPQKPLSLF	9	1	2.2743	20200528_20320_Amanda_34_2.sqt.25042.2
	GEASEDLCEMALDPELLLLR	3	1	3.6188	20200422_12520_Amanda_4_2.sqt.24738.2
	IPPLFPQKPLSLFQTSH	1	1	2.1785	20200422_12920_Amanda_8_2.sqt.20850.3
O00560	222	298	32405.9	6	53	6e-05	0.36	167.392	Syntenin-1 OS=Homo sapiens OX=9606 GN=SDCBP PE=1 SV=1
	ANVAVVSGAPLQGQLVAR	5	1	3.9635	20200422_12320_Amanda_2_1.sqt.13516.2
	MVAPVTGNDVGIR	4	1	2.9415	20200422_12220_Amanda_1_1.sqt.9699.2
	SIDNGIFVQLVQANSPASLVGLR	11	1	4.1746	20200422_13020_Amanda_9_1.sqt.19735.2
	SANPANPAILSEASAPIPHDGNLYPR	14	1	3.353	20200528_19220_Amanda_23_3.sqt.16454.3
	NGLLTEHNICEINGQNVIGLK	18	1	4.3432	20200528_19420_Amanda_25_2.sqt.16213.3
	ITMTIR	1	1	1.4615	20200422_12320_Amanda_2_2.sqt.5437.2
P48200	223	963	104974	9	56	2e-05	0.13	150.675	Iron-responsive element-binding protein 2 OS=Homo sapiens OX=9606 GN=IREB2 PE=1 SV=4
	EGIPLIILAGK	13	1	2.1571	20200528_20420_Amanda_35_2.sqt.20721.2
	DHLIGIGIAPLQFLPGENADSLGLSGR	18	1	4.7929	20200528_19120_Amanda_22_1.sqt.26045.3
	TIHFPSGQTLDVFEAAELYQK	5	1	3.3862	20200528_20520_Amanda_36_1.sqt.21720.3
	WNSLEAPDSVLFPWDLK	8	1	3.125	20200528_20520_Amanda_36_1.sqt.25477.2
	ILSGNK	4	1	1.1177	20200422_12820_Amanda_7_2.sqt.588.2
	AGYAFEYLIETLNDSSHK	3	1	2.2247	20200528_19820_Amanda_29_1.sqt.23001.3
	KAVEAGLR	1	1	1.388	20200528_19920_Amanda_30_1.sqt.4050.2
	VLLQDFTGIPAMVDFAAMR	1	1	1.5832	20200422_13820_Amanda_17_1.sqt.20683.2
	GIPLIILAGK	3	1	2.3472	20200528_20520_Amanda_36_1.sqt.19726.2
P09455	224	135	15821.9	2	34	8e-05	0.16	73.671	Retinol-binding protein 1 OS=Homo sapiens OX=9606 GN=RBP1 PE=1 SV=2
	MLVNENFEEYLR	20	1	3.0013	20200422_12420_Amanda_3_2.sqt.17256.2
[truncated: 41,884 more rows]

## Sheet: Supplementary Table 2
#PatternLab's TFold analyzer :: 3h QB-treated vs 3h QB-free
#Parameters used:
#F-stringency :0.02,	q-value:0.05
#PatternLab Project File: C:\Users\Amanda\Desktop\RAW\Analysis\MyPatternLabProject-TechnicalReplicate.plp
#Normalization used: None
#Top Class: 3h
#Bottom Class: 3h_N
#
#Identifications satisfied both, the automatic fold and statistical criteria. (Blue dots)
#Locus	Fold Change	pValue	Signal(Bottom)	Signal(Top)	Description
P62899	-3.86245	2.0929e-05	0.00383128	0.00099193	60S ribosomal protein L31 OS=Homo sapiens OX=9606 GN=RPL31 PE=1 SV=1
P20810	-1.33546	0.000113571	0.000532296	0.000398585	Calpastatin OS=Homo sapiens OX=9606 GN=CAST PE=1 SV=4
P60660	-1.99825	0.000165683	0.00335585	0.0016794	Myosin light polypeptide 6 OS=Homo sapiens OX=9606 GN=MYL6 PE=1 SV=2; Additional IDs concatenated into MaxParsimony group: P14649
O75608	1.93989	0.000167701	0.000263046	0.000510282	Acyl-protein thioesterase 1 OS=Homo sapiens OX=9606 GN=LYPLA1 PE=1 SV=1
P67936	-1.59671	0.000168649	0.000917527	0.000574635	Tropomyosin alpha-4 chain OS=Homo sapiens OX=9606 GN=TPM4 PE=1 SV=3
P13804	-1.46247	0.000240642	0.000639308	0.000437143	Electron transfer flavoprotein subunit alpha, mitochondrial OS=Homo sapiens OX=9606 GN=ETFA PE=1 SV=1
P47929	-2.12726	0.000341885	0.0120184	0.0056497	Galectin-7 OS=Homo sapiens OX=9606 GN=LGALS7 PE=1 SV=2
P35326	1.70475	0.000414637	0.00319266	0.00544267	Small proline-rich protein 2A OS=Homo sapiens OX=9606 GN=SPRR2A PE=1 SV=1
P14625	-1.52415	0.000488649	0.00135705	0.000890361	Endoplasmin OS=Homo sapiens OX=9606 GN=HSP90B1 PE=1 SV=1
P48643	1.29443	0.000501308	0.000747835	0.000968023	T-complex protein 1 subunit epsilon OS=Homo sapiens OX=9606 GN=CCT5 PE=1 SV=1
Q99497	1.80968	0.000509464	0.000740184	0.00133949	Parkinson disease protein 7 OS=Homo sapiens OX=9606 GN=PARK7 PE=1 SV=2
Q16658	-1.29418	0.000571189	0.00149324	0.00115382	Fascin OS=Homo sapiens OX=9606 GN=FSCN1 PE=1 SV=3
Q9UIV8	1.75509	0.000592898	0.00125679	0.00220578	Serpin B13 OS=Homo sapiens OX=9606 GN=SERPINB13 PE=1 SV=2
P31947	1.43543	0.000646003	0.019513	0.0280095	14-3-3 protein sigma OS=Homo sapiens OX=9606 GN=SFN PE=1 SV=1
P49773	1.49179	0.000704507	0.000933465	0.00139253	Histidine triad nucleotide-binding protein 1 OS=Homo sapiens OX=9606 GN=HINT1 PE=1 SV=2
P40926	-1.13708	0.000735884	0.00636943	0.00560154	Malate dehydrogenase, mitochondrial OS=Homo sapiens OX=9606 GN=MDH2 PE=1 SV=3
P23526	1.54366	0.00078058	0.000958241	0.00147919	Adenosylhomocysteinase OS=Homo sapiens OX=9606 GN=AHCY PE=1 SV=4
Q6BCY4	1.45783	0.000789918	0.000354406	0.000516665	NADH-cytochrome b5 reductase 2 OS=Homo sapiens OX=9606 GN=CYB5R2 PE=1 SV=1
P00338	1.28195	0.0010075	0.00916441	0.0117483	L-lactate dehydrogenase A chain OS=Homo sapiens OX=9606 GN=LDHA PE=1 SV=2; Additional IDs concatenated into MaxParsimony group: A6NMY6, Q6ZMR3, P07864
P38117	-1.50875	0.00101899	0.000702799	0.000465815	Electron transfer flavoprotein subunit beta OS=Homo sapiens OX=9606 GN=ETFB PE=1 SV=3
Q15084	-1.32039	0.00102887	0.0011376	0.000861565	Protein disulfide-isomerase A6 OS=Homo sapiens OX=9606 GN=PDIA6 PE=1 SV=1
P60981	1.81095	0.00109177	0.00187589	0.00339715	Destrin OS=Homo sapiens OX=9606 GN=DSTN PE=1 SV=3
P99999	1.36494	0.00119496	0.00284719	0.00388625	Cytochrome c OS=Homo sapiens OX=9606 GN=CYCS PE=1 SV=2
P07195	1.4511	0.00121282	0.0030379	0.00440829	L-lactate dehydrogenase B chain OS=Homo sapiens OX=9606 GN=LDHB PE=1 SV=2
P08708	-3.83166	0.00149376	0.00115698	0.000301952	40S ribosomal protein S17 OS=Homo sapiens OX=9606 GN=RPS17 PE=1 SV=2
P51149	-1.54326	0.00150183	0.00208939	0.00135388	Ras-related protein Rab-7a OS=Homo sapiens OX=9606 GN=RAB7A PE=1 SV=1
P11166	-2.64265	0.00178964	0.000568388	0.000215083	Solute carrier family 2, facilitated glucose transporter member 1 OS=Homo sapiens OX=9606 GN=SLC2A1 PE=1 SV=2
P06744	1.45383	0.0018732	0.000766775	0.00111476	Glucose-6-phosphate isomerase OS=Homo sapiens OX=9606 GN=GPI PE=1 SV=4
P56537	-1.61699	0.00211094	0.00111542	0.000689812	Eukaryotic translation initiation factor 6 OS=Homo sapiens OX=9606 GN=EIF6 PE=1 SV=1
P28072	-2.83947	0.00232139	0.00062014	0.0002184	Proteasome subunit beta type-6 OS=Homo sapiens OX=9606 GN=PSMB6 PE=1 SV=4
P08865	-1.56941	0.00270055	0.00268503	0.00171086	40S ribosomal protein SA OS=Homo sapiens OX=9606 GN=RPSA PE=1 SV=4
O75874	1.30149	0.00298975	0.0015628	0.00203396	Isocitrate dehydrogenase [NADP] cytoplasmic OS=Homo sapiens OX=9606 GN=IDH1 PE=1 SV=2
P62861	-2.08443	0.00310153	0.000614023	0.000294576	40S ribosomal protein S30 OS=Homo sapiens OX=9606 GN=FAU PE=1 SV=1
Q8N1N4	1.93402	0.00336763	0.000352086	0.000680942	Keratin, type II cytoskeletal 78 OS=Homo sapiens OX=9606 GN=KRT78 PE=1 SV=2
P05091	-1.73672	0.00343569	0.000606219	0.00034906	Aldehyde dehydrogenase, mitochondrial OS=Homo sapiens OX=9606 GN=ALDH2 PE=1 SV=2
P07339	1.21936	0.00353233	0.00106593	0.00129976	Cathepsin D OS=Homo sapiens OX=9606 GN=CTSD PE=1 SV=1; Additional IDs concatenated into MaxParsimony group: contaminant_gi|625237
P27797	-1.35373	0.0038192	0.00277707	0.00205143	Calreticulin OS=Homo sapiens OX=9606 GN=CALR PE=1 SV=1
P61970	1.74829	0.00426684	0.000363037	0.000634694	Nuclear transport factor 2 OS=Homo sapiens OX=9606 GN=NUTF2 PE=1 SV=1
P31946	-1.21819	0.00435003	0.00131966	0.0010833	14-3-3 protein beta/alpha OS=Homo sapiens OX=9606 GN=YWHAB PE=1 SV=3
P30101	-1.31272	0.00438512	0.00258487	0.0019691	Protein disulfide-isomerase A3 OS=Homo sapiens OX=9606 GN=PDIA3 PE=1 SV=4
P28799	-1.44958	0.00439896	0.000489763	0.000337866	Progranulin OS=Homo sapiens OX=9606 GN=GRN PE=1 SV=2
P00558	1.50038	0.00465558	0.0022153	0.00332381	Phosphoglycerate kinase 1 OS=Homo sapiens OX=9606 GN=PGK1 PE=1 SV=3
P14618	1.27668	0.0047515	0.0130079	0.016607	Pyruvate kinase PKM OS=Homo sapiens OX=9606 GN=PKM PE=1 SV=4; Additional IDs concatenated into MaxParsimony group: P30613
P13693	-1.26807	0.00484061	0.00123977	0.000977679	Translationally-controlled tumor protein OS=Homo sapiens OX=9606 GN=TPT1 PE=1 SV=1
P49720	-2.31016	0.00503943	0.000720991	0.000312096	Proteasome subunit beta type-3 OS=Homo sapiens OX=9606 GN=PSMB3 PE=1 SV=2
P24534	-1.22954	0.00560055	0.00120358	0.000978883	Elongation factor 1-beta OS=Homo sapiens OX=9606 GN=EEF1B2 PE=1 SV=3
P22528	1.27127	0.00586806	0.0047292	0.00601209	Cornifin-B OS=Homo sapiens OX=9606 GN=SPRR1B PE=1 SV=2
Q9UIJ7	-1.40195	0.00595152	0.000841229	0.000600041	GTP:AMP phosphotransferase AK3, mitochondrial OS=Homo sapiens OX=9606 GN=AK3 PE=1 SV=4
P07108	1.59458	0.00629763	0.00188945	0.00301288	Acyl-CoA-binding protein OS=Homo sapiens OX=9606 GN=DBI PE=1 SV=2
P30048	-1.45373	0.00629794	0.00225442	0.00155078	Thioredoxin-dependent peroxide reductase, mitochondrial OS=Homo sapiens OX=9606 GN=PRDX3 PE=1 SV=3
P24752	-2.07096	0.00634499	0.000507443	0.000245028	Acetyl-CoA acetyltransferase, mitochondrial OS=Homo sapiens OX=9606 GN=ACAT1 PE=1 SV=1
P13639	1.14924	0.00635953	0.00256806	0.00295131	Elongation factor 2 OS=Homo sapiens OX=9606 GN=EEF2 PE=1 SV=4
Q13011	-1.53789	0.00651987	0.000896385	0.000582866	Delta(3,5)-Delta(2,4)-dienoyl-CoA isomerase, mitochondrial OS=Homo sapiens OX=9606 GN=ECH1 PE=1 SV=2
P25685	-1.50221	0.00652249	0.000467715	0.000311352	DnaJ homolog subfamily B member 1 OS=Homo sapiens OX=9606 GN=DNAJB1 PE=1 SV=4; Additional IDs concatenated into MaxParsimony group: Q9UDY4
P11216	-1.26701	0.00672215	0.00109672	0.0008656	Glycogen phosphorylase, brain form OS=Homo sapiens OX=9606 GN=PYGB PE=1 SV=5; Additional IDs concatenated into MaxParsimony group: P11217
P15104	1.26027	0.00683035	0.00151369	0.00190766	Glutamine synthetase OS=Homo sapiens OX=9606 GN=GLUL PE=1 SV=4
O43707	-1.25676	0.00684812	0.00215909	0.00171798	Alpha-actinin-4 OS=Homo sapiens OX=9606 GN=ACTN4 PE=1 SV=2; Additional IDs concatenated into MaxParsimony group: P12814, P08779, P13646, P08727, P13645, P19012, P35609, Q08043, Q2M2I5, Q99456, Q7Z3Y8, P05783, Q7Z3Y7, P35900, Q8N1A0, P11182, O76015, Q7Z3Z0, Q9H254, Q7Z3Y9, O76013, Q92764, O76014, Q14532, Q9C075, Q15323, Q14525
P60903	2.3137	0.00684967	0.000280966	0.00065007	Protein S100-A10 OS=Homo sapiens OX=9606 GN=S100A10 PE=1 SV=2
P18510	1.39441	0.00705067	0.00374806	0.00522635	Interleukin-1 receptor antagonist protein OS=Homo sapiens OX=9606 GN=IL1RN PE=1 SV=1
Q9UNM6	-1.71869	0.00724025	0.000676484	0.000393605	26S proteasome non-ATPase regulatory subunit 13 OS=Homo sapiens OX=9606 GN=PSMD13 PE=1 SV=2
P55786	1.38044	0.00729638	0.000451945	0.000623885	Puromycin-sensitive aminopeptidase OS=Homo sapiens OX=9606 GN=NPEPPS PE=1 SV=2; Additional IDs concatenated into MaxParsimony group: A6NEC2
P55084	-1.62879	0.0078782	0.00172589	0.00105962	Trifunctional enzyme subunit beta, mitochondrial OS=Homo sapiens OX=9606 GN=HADHB PE=1 SV=3
P60900	-2.3542	0.00794307	0.00119765	0.00050873	Proteasome subunit alpha type-6 OS=Homo sapiens OX=9606 GN=PSMA6 PE=1 SV=1
P07737	1.18519	0.0082576	0.0130368	0.015451	Profilin-1 OS=Homo sapiens OX=9606 GN=PFN1 PE=1 SV=2
P00491	1.35203	0.00842305	0.0019876	0.00268729	Purine nucleoside phosphorylase OS=Homo sapiens OX=9606 GN=PNP PE=1 SV=2
P78417	1.53069	0.00852997	0.000936448	0.00143341	Glutathione S-transferase omega-1 OS=Homo sapiens OX=9606 GN=GSTO1 PE=1 SV=2
P49721	-2.4131	0.00889639	0.000739819	0.000306584	Proteasome subunit beta type-2 OS=Homo sapiens OX=9606 GN=PSMB2 PE=1 SV=1
P26038	1.39213	0.0089704	0.000435544	0.000606334	Moesin OS=Homo sapiens OX=9606 GN=MSN PE=1 SV=3
P28066	-1.88126	0.0093338	0.00107879	0.000573442	Proteasome subunit alpha type-5 OS=Homo sapiens OX=9606 GN=PSMA5 PE=1 SV=3
Q9Y6N5	-1.27668	0.009378	0.00260897	0.00204356	Sulfide:quinone oxidoreductase, mitochondrial OS=Homo sapiens OX=9606 GN=SQOR PE=1 SV=1
P59998	1.2357	0.00945402	0.00136599	0.00168796	Actin-related protein 2/3 complex subunit 4 OS=Homo sapiens OX=9606 GN=ARPC4 PE=1 SV=3
P21333	-1.40253	0.00949223	0.000727957	0.000519031	Filamin-A OS=Homo sapiens OX=9606 GN=FLNA PE=1 SV=4
P35579	-1.6266	0.0108538	0.00115519	0.000710185	Myosin-9 OS=Homo sapiens OX=9606 GN=MYH9 PE=1 SV=4; Additional IDs concatenated into MaxParsimony group: P35749, Q7Z406
O75083	-1.15015	0.0108807	0.00101236	0.000880201	WD repeat-containing protein 1 OS=Homo sapiens OX=9606 GN=WDR1 PE=1 SV=4
P16152	1.32017	0.0109787	0.000971094	0.00128201	Carbonyl reductase [NADPH] 1 OS=Homo sapiens OX=9606 GN=CBR1 PE=1 SV=3; Additional IDs concatenated into MaxParsimony group: O75828
P15531	1.41092	0.0115265	0.000920644	0.00129896	Nucleoside diphosphate kinase A OS=Homo sapiens OX=9606 GN=NME1 PE=1 SV=1
P62942	1.50047	0.0117192	0.000946287	0.00141988	Peptidyl-prolyl cis-trans isomerase FKBP1A OS=Homo sapiens OX=9606 GN=FKBP1A PE=1 SV=2
P49411	-1.33163	0.011841	0.000877591	0.000659033	Elongation factor Tu, mitochondrial OS=Homo sapiens OX=9606 GN=TUFM PE=1 SV=2
P30084	-1.21931	0.0118609	0.000942279	0.000772796	Enoyl-CoA hydratase, mitochondrial OS=Homo sapiens OX=9606 GN=ECHS1 PE=1 SV=4
Q14103	-1.28614	0.0122174	0.000613427	0.000476954	Heterogeneous nuclear ribonucleoprotein D0 OS=Homo sapiens OX=9606 GN=HNRNPD PE=1 SV=1
Q14914	1.66089	0.0126876	0.000351276	0.000583431	Prostaglandin reductase 1 OS=Homo sapiens OX=9606 GN=PTGR1 PE=1 SV=2
P18124	-1.50224	0.014206	0.00199515	0.00132812	60S ribosomal protein L7 OS=Homo sapiens OX=9606 GN=RPL7 PE=1 SV=1
O75369	-1.45249	0.014317	0.00144201	0.000992785	Filamin-B OS=Homo sapiens OX=9606 GN=FLNB PE=1 SV=2
O00244	1.50683	0.014625	0.000450168	0.000678328	Copper transport protein ATOX1 OS=Homo sapiens OX=9606 GN=ATOX1 PE=1 SV=1
P46782	-1.34921	0.0146779	0.00111924	0.000829548	40S ribosomal protein S5 OS=Homo sapiens OX=9606 GN=RPS5 PE=1 SV=4
O75223	1.92056	0.0148014	0.000544438	0.00104563	Gamma-glutamylcyclotransferase OS=Homo sapiens OX=9606 GN=GGCT PE=1 SV=1
P37802	1.36752	0.0148966	0.00236198	0.00323006	Transgelin-2 OS=Homo sapiens OX=9606 GN=TAGLN2 PE=1 SV=3; Additional IDs concatenated into MaxParsimony group: Q9UI15
P07954	-1.26659	0.0149198	0.00049332	0.000389486	Fumarate hydratase, mitochondrial OS=Homo sapiens OX=9606 GN=FH PE=1 SV=3
P29034	-1.15801	0.0150279	0.045814	0.0395627	Protein S100-A2 OS=Homo sapiens OX=9606 GN=S100A2 PE=1 SV=3
P11279	-1.57149	0.0151906	0.000665533	0.000423506	Lysosome-associated membrane glycoprotein 1 OS=Homo sapiens OX=9606 GN=LAMP1 PE=1 SV=3
O14561	1.62739	0.0156277	0.000377138	0.000613752	Acyl carrier protein, mitochondrial OS=Homo sapiens OX=9606 GN=NDUFAB1 PE=1 SV=3
P12956	-1.47126	0.015718	0.000527713	0.000358682	X-ray repair cross-complementing protein 6 OS=Homo sapiens OX=9606 GN=XRCC6 PE=1 SV=2
P50395	1.21331	0.0158444	0.00105893	0.00128481	Rab GDP dissociation inhibitor beta OS=Homo sapiens OX=9606 GN=GDI2 PE=1 SV=2
P62857	-1.39532	0.0167173	0.00146589	0.00105057	40S ribosomal protein S28 OS=Homo sapiens OX=9606 GN=RPS28 PE=1 SV=1
Q8WUM4	-1.22142	0.0167826	0.00056633	0.000463666	Programmed cell death 6-interacting protein OS=Homo sapiens OX=9606 GN=PDCD6IP PE=1 SV=1
P38646	-1.37935	0.0169812	0.00134146	0.000972533	Stress-70 protein, mitochondrial OS=Homo sapiens OX=9606 GN=HSPA9 PE=1 SV=2
Q99536	-1.30797	0.0170298	0.00118258	0.000904137	Synaptic vesicle membrane protein VAT-1 homolog OS=Homo sapiens OX=9606 GN=VAT1 PE=1 SV=2
P07910	-1.45331	0.0172272	0.000542588	0.000373347	Heterogeneous nuclear ribonucleoproteins C1/C2 OS=Homo sapiens OX=9606 GN=HNRNPC PE=1 SV=4; Additional IDs concatenated into MaxParsimony group: B7ZW38, B2RXH8, O60812, P0DMR1
P62424	-1.68448	0.0173385	0.00151921	0.000901887	60S ribosomal protein L7a OS=Homo sapiens OX=9606 GN=RPL7A PE=1 SV=2
P39019	-1.49135	0.0178867	0.00270798	0.00181579	40S ribosomal protein S19 OS=Homo sapiens OX=9606 GN=RPS19 PE=1 SV=2
P61106	-1.28451	0.0185984	0.000618946	0.000481854	Ras-related protein Rab-14 OS=Homo sapiens OX=9606 GN=RAB14 PE=1 SV=4
P30050	-1.56077	0.0190094	0.00259809	0.00166462	60S ribosomal protein L12 OS=Homo sapiens OX=9606 GN=RPL12 PE=1 SV=1
P34932	1.28143	0.0192366	0.000379757	0.000486634	Heat shock 70 kDa protein 4 OS=Homo sapiens OX=9606 GN=HSPA4 PE=1 SV=4
Q07955	-2.05048	0.0193692	0.000778916	0.00037987	Serine/arginine-rich splicing factor 1 OS=Homo sapiens OX=9606 GN=SRSF1 PE=1 SV=2
Q14697	-1.5816	0.0196425	0.000603685	0.000381692	Neutral alpha-glucosidase AB OS=Homo sapiens OX=9606 GN=GANAB PE=1 SV=3
P06703	1.84913	0.019806	0.00971003	0.0179551	Protein S100-A6 OS=Homo sapiens OX=9606 GN=S100A6 PE=1 SV=1
P30740	1.29212	0.0202375	0.00490768	0.00634129	Leukocyte elastase inhibitor OS=Homo sapiens OX=9606 GN=SERPINB1 PE=1 SV=1
P83731	1.21641	0.0208382	0.000564212	0.000686313	60S ribosomal protein L24 OS=Homo sapiens OX=9606 GN=RPL24 PE=1 SV=1
P30085	1.81643	0.0209461	0.000609777	0.00110762	UMP-CMP kinase OS=Homo sapiens OX=9606 GN=CMPK1 PE=1 SV=3
P48594	1.26712	0.0211441	0.000625954	0.000793159	Serpin B4 OS=Homo sapiens OX=9606 GN=SERPINB4 PE=1 SV=2
Q9H2U2	-1.22636	0.0211833	0.000523432	0.000426817	Inorganic pyrophosphatase 2, mitochondrial OS=Homo sapiens OX=9606 GN=PPA2 PE=1 SV=2
Q6ZVX7	1.36583	0.0218477	0.00127024	0.00173494	F-box only protein 50 OS=Homo sapiens OX=9606 GN=NCCRP1 PE=1 SV=1
P49207	-2.11991	0.0221545	0.000849275	0.000400619	60S ribosomal protein L34 OS=Homo sapiens OX=9606 GN=RPL34 PE=1 SV=3
P39023	-1.55014	0.0221718	0.000633219	0.000408492	60S ribosomal protein L3 OS=Homo sapiens OX=9606 GN=RPL3 PE=1 SV=2; Additional IDs concatenated into MaxParsimony group: Q92901
O75347	-1.99745	0.023291	0.00126168	0.000631642	Tubulin-specific chaperone A OS=Homo sapiens OX=9606 GN=TBCA PE=1 SV=3
P05386	-1.43811	0.0235469	0.00236705	0.00164595	60S acidic ribosomal protein P1 OS=Homo sapiens OX=9606 GN=RPLP1 PE=1 SV=1
P47895	-1.44477	0.024045	0.000883204	0.000611312	Aldehyde dehydrogenase family 1 member A3 OS=Homo sapiens OX=9606 GN=ALDH1A3 PE=1 SV=2; Additional IDs concatenated into MaxParsimony group: P00352, P43353, P48448
P23528	-1.29893	0.0245212	0.00583766	0.00449419	Cofilin-1 OS=Homo sapiens OX=9606 GN=CFL1 PE=1 SV=3; Additional IDs concatenated into MaxParsimony group: Q9Y281
P40939	-1.3073	0.0252036	0.00133987	0.00102491	Trifunctional enzyme subunit alpha, mitochondrial OS=Homo sapiens OX=9606 GN=HADHA PE=1 SV=2
Q9Y2Q3	-1.30755	0.0257663	0.000497226	0.000380273	Glutathione S-transferase kappa 1 OS=Homo sapiens OX=9606 GN=GSTK1 PE=1 SV=3
Q9Y265	-2.88116	0.0260312	0.000628207	0.00021804	RuvB-like 1 OS=Homo sapiens OX=9606 GN=RUVBL1 PE=1 SV=1
P09622	-1.27299	0.0262898	0.000519853	0.000408372	Dihydrolipoyl dehydrogenase, mitochondrial OS=Homo sapiens OX=9606 GN=DLD PE=1 SV=2
P06733	1.35709	0.0263862	0.00853168	0.0115782	Alpha-enolase OS=Homo sapiens OX=9606 GN=ENO1 PE=1 SV=2; Additional IDs concatenated into MaxParsimony group: P09104
P32969	-1.49687	0.0267403	0.000923069	0.000616664	60S ribosomal protein L9 OS=Homo sapiens OX=9606 GN=RPL9 PE=1 SV=1
Q9C002	-1.6471	0.0275208	0.000461127	0.000279963	Normal mucosa of esophagus-specific gene 1 protein OS=Homo sapiens OX=9606 GN=NMES1 PE=2 SV=1
P23284	1.15569	0.0279715	0.0024461	0.00282693	Peptidyl-prolyl cis-trans isomerase B OS=Homo sapiens OX=9606 GN=PPIB PE=1 SV=2
P09211	1.31236	0.0279893	0.0164497	0.021588	Glutathione S-transferase P OS=Homo sapiens OX=9606 GN=GSTP1 PE=1 SV=2

## Sheet: Supplementary Table 3
#PatternLab's TFold analyzer :: 6h QB-treated vs 6h QB-free
#Parameters used:
#F-stringency :0.04,	q-value:0.05
#PatternLab Project File: C:\Users\Amanda\Desktop\RAW\Analysis\MyPatternLabProject-TechnicalReplicate.plp
#Normalization used: None
#Top Class: 6h
#Bottom Class: 6h_N
#
#Identifications satisfied both, the automatic fold and statistical criteria. (Blue dots)
#Locus	Fold Change	pValue	Signal(Bottom)	Signal(Top)	Description
P49458	3.34994	6.43899e-05	0.000514833	0.00172466	Signal recognition particle 9 kDa protein OS=Homo sapiens OX=9606 GN=SRP9 PE=1 SV=2
P60981	2.50427	0.000225718	0.00131465	0.00329224	Destrin OS=Homo sapiens OX=9606 GN=DSTN PE=1 SV=3
Q99714	-1.44587	0.000399402	0.00113846	0.000787391	3-hydroxyacyl-CoA dehydrogenase type-2 OS=Homo sapiens OX=9606 GN=HSD17B10 PE=1 SV=3
Q15084	-1.47754	0.000445911	0.00114603	0.000775638	Protein disulfide-isomerase A6 OS=Homo sapiens OX=9606 GN=PDIA6 PE=1 SV=1
P23526	1.57652	0.000619709	0.00102233	0.00161173	Adenosylhomocysteinase OS=Homo sapiens OX=9606 GN=AHCY PE=1 SV=4
O43707	-1.27772	0.000635369	0.00206228	0.00161403	Alpha-actinin-4 OS=Homo sapiens OX=9606 GN=ACTN4 PE=1 SV=2; Additional IDs concatenated into MaxParsimony group: P12814, P08779, P13646, P08727, P13645, P19012, P35609, Q08043, Q2M2I5, Q99456, Q7Z3Y8, P05783, Q7Z3Y7, P35900, Q8N1A0, P11182, O76015, Q7Z3Z0, Q9H254, Q7Z3Y9, O76013, Q92764, O76014, Q14532, Q9C075, Q15323, Q14525
Q07021	-1.6409	0.000640309	0.00193152	0.00117711	Complement component 1 Q subcomponent-binding protein, mitochondrial OS=Homo sapiens OX=9606 GN=C1QBP PE=1 SV=1
P62851	-1.74964	0.000668995	0.00212461	0.00121431	40S ribosomal protein S25 OS=Homo sapiens OX=9606 GN=RPS25 PE=1 SV=1
P14625	-1.42974	0.000720661	0.00124175	0.000868511	Endoplasmin OS=Homo sapiens OX=9606 GN=HSP90B1 PE=1 SV=1
P25786	2.06118	0.000845871	0.000978241	0.00201633	Proteasome subunit alpha type-1 OS=Homo sapiens OX=9606 GN=PSMA1 PE=1 SV=1
P05109	3.68389	0.000942688	0.00586165	0.0215937	Protein S100-A8 OS=Homo sapiens OX=9606 GN=S100A8 PE=1 SV=1
Q9H2U2	-1.51144	0.00102211	0.000541617	0.000358345	Inorganic pyrophosphatase 2, mitochondrial OS=Homo sapiens OX=9606 GN=PPA2 PE=1 SV=2
P26038	1.91227	0.00111092	0.000325751	0.000622924	Moesin OS=Homo sapiens OX=9606 GN=MSN PE=1 SV=3
Q14697	-1.71471	0.00133438	0.000603127	0.000351738	Neutral alpha-glucosidase AB OS=Homo sapiens OX=9606 GN=GANAB PE=1 SV=3
P00558	1.53481	0.00151673	0.00215758	0.00331147	Phosphoglycerate kinase 1 OS=Homo sapiens OX=9606 GN=PGK1 PE=1 SV=3
P13929	-1.22205	0.00167097	0.00173198	0.00141728	Beta-enolase OS=Homo sapiens OX=9606 GN=ENO3 PE=1 SV=5
P30048	-1.51579	0.00182338	0.00223493	0.00147444	Thioredoxin-dependent peroxide reductase, mitochondrial OS=Homo sapiens OX=9606 GN=PRDX3 PE=1 SV=3
P55084	-1.612	0.00201143	0.00145407	0.000902032	Trifunctional enzyme subunit beta, mitochondrial OS=Homo sapiens OX=9606 GN=HADHB PE=1 SV=3
P62899	-3.93482	0.00209943	0.003367	0.000855693	60S ribosomal protein L31 OS=Homo sapiens OX=9606 GN=RPL31 PE=1 SV=1
P08865	-1.51184	0.00213407	0.00228116	0.00150886	40S ribosomal protein SA OS=Homo sapiens OX=9606 GN=RPSA PE=1 SV=4
Q13011	-2.05276	0.00224524	0.000844524	0.000411408	Delta(3,5)-Delta(2,4)-dienoyl-CoA isomerase, mitochondrial OS=Homo sapiens OX=9606 GN=ECH1 PE=1 SV=2
P06744	1.23748	0.00226185	0.000907065	0.00112248	Glucose-6-phosphate isomerase OS=Homo sapiens OX=9606 GN=GPI PE=1 SV=4
P35326	1.72977	0.00228382	0.00360889	0.00624257	Small proline-rich protein 2A OS=Homo sapiens OX=9606 GN=SPRR2A PE=1 SV=1
P38646	-1.56683	0.00285163	0.00139509	0.000890388	Stress-70 protein, mitochondrial OS=Homo sapiens OX=9606 GN=HSPA9 PE=1 SV=2
P15104	1.37544	0.00291212	0.00154253	0.00212166	Glutamine synthetase OS=Homo sapiens OX=9606 GN=GLUL PE=1 SV=4
P52907	-1.64728	0.00327364	0.00128309	0.000778912	F-actin-capping protein subunit alpha-1 OS=Homo sapiens OX=9606 GN=CAPZA1 PE=1 SV=3
P15531	1.29396	0.00328013	0.000876113	0.00113365	Nucleoside diphosphate kinase A OS=Homo sapiens OX=9606 GN=NME1 PE=1 SV=1
O14561	1.89343	0.00393715	0.000326308	0.000617843	Acyl carrier protein, mitochondrial OS=Homo sapiens OX=9606 GN=NDUFAB1 PE=1 SV=3
Q9UIJ7	-1.57795	0.00417602	0.000842345	0.000533821	GTP:AMP phosphotransferase AK3, mitochondrial OS=Homo sapiens OX=9606 GN=AK3 PE=1 SV=4
P09211	1.51181	0.00423749	0.0146017	0.0220749	Glutathione S-transferase P OS=Homo sapiens OX=9606 GN=GSTP1 PE=1 SV=2
P55145	-1.93327	0.0046322	0.00057748	0.000298705	Mesencephalic astrocyte-derived neurotrophic factor OS=Homo sapiens OX=9606 GN=MANF PE=1 SV=3
Q12905	-1.26095	0.00487198	0.000656719	0.000520813	Interleukin enhancer-binding factor 2 OS=Homo sapiens OX=9606 GN=ILF2 PE=1 SV=2
P62263	-1.57155	0.00497225	0.000702619	0.000447087	40S ribosomal protein S14 OS=Homo sapiens OX=9606 GN=RPS14 PE=1 SV=3
P30050	-1.54857	0.00565253	0.00228321	0.0014744	60S ribosomal protein L12 OS=Homo sapiens OX=9606 GN=RPL12 PE=1 SV=1
Q14914	1.62414	0.00575186	0.000354287	0.000575411	Prostaglandin reductase 1 OS=Homo sapiens OX=9606 GN=PTGR1 PE=1 SV=2
P01040	-1.30982	0.00577242	0.00125333	0.000956871	Cystatin-A OS=Homo sapiens OX=9606 GN=CSTA PE=1 SV=1
O75369	-1.41929	0.00581173	0.00134766	0.000949531	Filamin-B OS=Homo sapiens OX=9606 GN=FLNB PE=1 SV=2
P30085	2.45797	0.00592275	0.000443634	0.00109044	UMP-CMP kinase OS=Homo sapiens OX=9606 GN=CMPK1 PE=1 SV=3
P30101	-1.23415	0.00617074	0.00239865	0.00194357	Protein disulfide-isomerase A3 OS=Homo sapiens OX=9606 GN=PDIA3 PE=1 SV=4
P07954	-1.48497	0.00634021	0.000568814	0.000383048	Fumarate hydratase, mitochondrial OS=Homo sapiens OX=9606 GN=FH PE=1 SV=3
P49748	-2.36635	0.00668491	0.000549091	0.000232042	Very long-chain specific acyl-CoA dehydrogenase, mitochondrial OS=Homo sapiens OX=9606 GN=ACADVL PE=1 SV=1
Q6ZVX7	1.76116	0.00713011	0.00129816	0.00228628	F-box only protein 50 OS=Homo sapiens OX=9606 GN=NCCRP1 PE=1 SV=1
P62753	-2.11459	0.0073057	0.000605237	0.00028622	40S ribosomal protein S6 OS=Homo sapiens OX=9606 GN=RPS6 PE=1 SV=1
P06702	2.46481	0.00753881	0.00647188	0.0159519	Protein S100-A9 OS=Homo sapiens OX=9606 GN=S100A9 PE=1 SV=1
Q07955	-1.98506	0.00766761	0.000543975	0.000274035	Serine/arginine-rich splicing factor 1 OS=Homo sapiens OX=9606 GN=SRSF1 PE=1 SV=2
P61160	1.36957	0.00774809	0.000844945	0.00115721	Actin-related protein 2 OS=Homo sapiens OX=9606 GN=ACTR2 PE=1 SV=1
P18510	1.60711	0.00907772	0.00336174	0.00540269	Interleukin-1 receptor antagonist protein OS=Homo sapiens OX=9606 GN=IL1RN PE=1 SV=1
P35268	-1.41577	0.00910356	0.0012274	0.000866948	60S ribosomal protein L22 OS=Homo sapiens OX=9606 GN=RPL22 PE=1 SV=2
P27482	-2.40147	0.0091357	0.00114072	0.000475006	Calmodulin-like protein 3 OS=Homo sapiens OX=9606 GN=CALML3 PE=1 SV=2
P62258	1.48984	0.00937722	0.00271177	0.00404009	14-3-3 protein epsilon OS=Homo sapiens OX=9606 GN=YWHAE PE=1 SV=1
P28074	-1.28674	0.0098114	0.000706766	0.000549267	Proteasome subunit beta type-5 OS=Homo sapiens OX=9606 GN=PSMB5 PE=1 SV=3
Q16822	-2.05236	0.00983607	0.00054079	0.000263497	Phosphoenolpyruvate carboxykinase [GTP], mitochondrial OS=Homo sapiens OX=9606 GN=PCK2 PE=1 SV=4; Additional IDs concatenated into MaxParsimony group: P35558
Q9UHA7	4.39456	0.010245	0.000356983	0.00156878	Interleukin-36 alpha OS=Homo sapiens OX=9606 GN=IL36A PE=1 SV=1
P08708	-2.40288	0.0105267	0.000936591	0.000389779	40S ribosomal protein S17 OS=Homo sapiens OX=9606 GN=RPS17 PE=1 SV=2
P10809	-1.49671	0.0105907	0.00434523	0.00290318	60 kDa heat shock protein, mitochondrial OS=Homo sapiens OX=9606 GN=HSPD1 PE=1 SV=2
O15511	1.30198	0.0106746	0.000573883	0.000747187	Actin-related protein 2/3 complex subunit 5 OS=Homo sapiens OX=9606 GN=ARPC5 PE=1 SV=3
P05387	-1.39576	0.0107888	0.0041473	0.00297136	60S acidic ribosomal protein P2 OS=Homo sapiens OX=9606 GN=RPLP2 PE=1 SV=1
P40939	-1.34419	0.0109276	0.00122279	0.000909689	Trifunctional enzyme subunit alpha, mitochondrial OS=Homo sapiens OX=9606 GN=HADHA PE=1 SV=2
P39019	-1.54198	0.0109738	0.00221824	0.00143857	40S ribosomal protein S19 OS=Homo sapiens OX=9606 GN=RPS19 PE=1 SV=2
O75347	-2.8927	0.0113165	0.00113962	0.000393963	Tubulin-specific chaperone A OS=Homo sapiens OX=9606 GN=TBCA PE=1 SV=3
P12277	1.80544	0.0114767	0.000441013	0.000796225	Creatine kinase B-type OS=Homo sapiens OX=9606 GN=CKB PE=1 SV=1; Additional IDs concatenated into MaxParsimony group: P17540, P06732
Q99497	1.57351	0.0116455	0.000761716	0.00119857	Parkinson disease protein 7 OS=Homo sapiens OX=9606 GN=PARK7 PE=1 SV=2
O75608	1.53202	0.0117803	0.000358303	0.000548926	Acyl-protein thioesterase 1 OS=Homo sapiens OX=9606 GN=LYPLA1 PE=1 SV=1
P40926	-1.29667	0.0119485	0.00674663	0.00520306	Malate dehydrogenase, mitochondrial OS=Homo sapiens OX=9606 GN=MDH2 PE=1 SV=3
P52209	1.32108	0.0119902	0.0014969	0.00197752	6-phosphogluconate dehydrogenase, decarboxylating OS=Homo sapiens OX=9606 GN=PGD PE=1 SV=3
P46782	-1.4331	0.0123856	0.000958671	0.000668947	40S ribosomal protein S5 OS=Homo sapiens OX=9606 GN=RPS5 PE=1 SV=4
P61353	-1.40772	0.01254	0.00153115	0.00108768	60S ribosomal protein L27 OS=Homo sapiens OX=9606 GN=RPL27 PE=1 SV=2
P30405	-2.89789	0.0126364	0.000519707	0.00017934	Peptidyl-prolyl cis-trans isomerase F, mitochondrial OS=Homo sapiens OX=9606 GN=PPIF PE=1 SV=1
P31947	1.31044	0.0127122	0.0201674	0.0264281	14-3-3 protein sigma OS=Homo sapiens OX=9606 GN=SFN PE=1 SV=1
Q9P1F3	2.15136	0.0127883	0.000348822	0.000750441	Costars family protein ABRACL OS=Homo sapiens OX=9606 GN=ABRACL PE=1 SV=1
P06753	-1.52925	0.0129366	0.000877738	0.000573967	Tropomyosin alpha-3 chain OS=Homo sapiens OX=9606 GN=TPM3 PE=1 SV=2
P49720	-1.49057	0.0130551	0.000643084	0.000431434	Proteasome subunit beta type-3 OS=Homo sapiens OX=9606 GN=PSMB3 PE=1 SV=2
P07108	1.62111	0.0147111	0.00200277	0.0032467	Acyl-CoA-binding protein OS=Homo sapiens OX=9606 GN=DBI PE=1 SV=2
P04075	1.42195	0.0150582	0.00403073	0.00573152	Fructose-bisphosphate aldolase A OS=Homo sapiens OX=9606 GN=ALDOA PE=1 SV=2; Additional IDs concatenated into MaxParsimony group: P05062
P78417	1.90493	0.0160043	0.000829333	0.00157982	Glutathione S-transferase omega-1 OS=Homo sapiens OX=9606 GN=GSTO1 PE=1 SV=2
P67936	-1.66165	0.0163196	0.000946456	0.000569589	Tropomyosin alpha-4 chain OS=Homo sapiens OX=9606 GN=TPM4 PE=1 SV=3
P20810	-1.36859	0.016376	0.000510273	0.000372846	Calpastatin OS=Homo sapiens OX=9606 GN=CAST PE=1 SV=4
P62857	-1.47217	0.016588	0.00128716	0.000874328	40S ribosomal protein S28 OS=Homo sapiens OX=9606 GN=RPS28 PE=1 SV=1
P15311	1.4621	0.0175139	0.000381739	0.000558138	Ezrin OS=Homo sapiens OX=9606 GN=EZR PE=1 SV=4
P56537	-1.42102	0.0182803	0.0010296	0.00072455	Eukaryotic translation initiation factor 6 OS=Homo sapiens OX=9606 GN=EIF6 PE=1 SV=1
P27797	-1.25509	0.0184123	0.00246167	0.00196134	Calreticulin OS=Homo sapiens OX=9606 GN=CALR PE=1 SV=1
P50990	-1.33175	0.0189405	0.00128687	0.000966295	T-complex protein 1 subunit theta OS=Homo sapiens OX=9606 GN=CCT8 PE=1 SV=4
P60900	-1.62342	0.0205474	0.00122142	0.000752369	Proteasome subunit alpha type-6 OS=Homo sapiens OX=9606 GN=PSMA6 PE=1 SV=1
P80188	1.28514	0.0212871	0.0165235	0.021235	Neutrophil gelatinase-associated lipocalin OS=Homo sapiens OX=9606 GN=LCN2 PE=1 SV=2
P62910	-2.17256	0.0218802	0.00123954	0.000570544	60S ribosomal protein L32 OS=Homo sapiens OX=9606 GN=RPL32 PE=1 SV=2
P19957	-1.60755	0.0226357	0.00173517	0.00107939	Elafin OS=Homo sapiens OX=9606 GN=PI3 PE=1 SV=3
P00338	1.27518	0.0234827	0.00934736	0.0119196	L-lactate dehydrogenase A chain OS=Homo sapiens OX=9606 GN=LDHA PE=1 SV=2; Additional IDs concatenated into MaxParsimony group: A6NMY6, Q6ZMR3, P07864
P28072	-1.4025	0.0241842	0.000630748	0.000449732	Proteasome subunit beta type-6 OS=Homo sapiens OX=9606 GN=PSMB6 PE=1 SV=4
P00505	-1.27679	0.0243607	0.00185991	0.0014567	Aspartate aminotransferase, mitochondrial OS=Homo sapiens OX=9606 GN=GOT2 PE=1 SV=3
P37802	1.50979	0.0247138	0.00195556	0.00295249	Transgelin-2 OS=Homo sapiens OX=9606 GN=TAGLN2 PE=1 SV=3; Additional IDs concatenated into MaxParsimony group: Q9UI15
P62424	-1.58444	0.0251814	0.00123968	0.00078241	60S ribosomal protein L7a OS=Homo sapiens OX=9606 GN=RPL7A PE=1 SV=2
P49721	-1.60477	0.0253891	0.000742287	0.000462551	Proteasome subunit beta type-2 OS=Homo sapiens OX=9606 GN=PSMB2 PE=1 SV=1
P34897	-1.73448	0.0258959	0.000521241	0.000300517	Serine hydroxymethyltransferase, mitochondrial OS=Homo sapiens OX=9606 GN=SHMT2 PE=1 SV=3

## Sheet: Supplementary Table 4
#PatternLab's TFold analyzer :: 12h QB-treated vs 12h QB-free
#Parameters used:
#F-stringency :0.03,	q-value:0.05
#PatternLab Project File: C:\Users\Marlon\Desktop\3D\MyPatternLabProject-TechnicalReplicate.plp
#Normalization used: None
#Top Class: 12h
#Bottom Class: 12h_N
#
#Identifications satisfied both, the automatic fold and statistical criteria. (Blue dots)
#Locus	Fold Change	pValue	Signal(Bottom)	Signal(Top)	Description
P62899	-3.81361	1.00864e-05	0.00313709	0.000822602	60S ribosomal protein L31 OS=Homo sapiens OX=9606 GN=RPL31 PE=1 SV=1
P08708	-5.14225	5.46109e-05	0.0010717	0.000208411	40S ribosomal protein S17 OS=Homo sapiens OX=9606 GN=RPS17 PE=1 SV=2
P55084	-2.40108	9.72717e-05	0.00148461	0.000618311	Trifunctional enzyme subunit beta, mitochondrial OS=Homo sapiens OX=9606 GN=HADHB PE=1 SV=3
P14625	-1.64415	0.000135697	0.00125241	0.000761742	Endoplasmin OS=Homo sapiens OX=9606 GN=HSP90B1 PE=1 SV=1
P59998	1.46888	0.000245979	0.00127463	0.00187228	Actin-related protein 2/3 complex subunit 4 OS=Homo sapiens OX=9606 GN=ARPC4 PE=1 SV=3
P11310	-2.32	0.000328	0.000534864	0.000230545	Medium-chain specific acyl-CoA dehydrogenase, mitochondrial OS=Homo sapiens OX=9606 GN=ACADM PE=1 SV=1
Q9NZD2	1.32462	0.000351203	0.000806793	0.00106869	Glycolipid transfer protein OS=Homo sapiens OX=9606 GN=GLTP PE=1 SV=3
P55072	-1.32874	0.000367922	0.00251278	0.0018911	Transitional endoplasmic reticulum ATPase OS=Homo sapiens OX=9606 GN=VCP PE=1 SV=4
P49419	-1.3033	0.000430528	0.0011718	0.0008991	Alpha-aminoadipic semialdehyde dehydrogenase OS=Homo sapiens OX=9606 GN=ALDH7A1 PE=1 SV=5
Q6ZVX7	1.39681	0.000485275	0.00159195	0.00222364	F-box only protein 50 OS=Homo sapiens OX=9606 GN=NCCRP1 PE=1 SV=1
P23526	1.62168	0.00049053	0.00100183	0.00162463	Adenosylhomocysteinase OS=Homo sapiens OX=9606 GN=AHCY PE=1 SV=4
P06744	1.23811	0.000493619	0.000884408	0.001095	Glucose-6-phosphate isomerase OS=Homo sapiens OX=9606 GN=GPI PE=1 SV=4
P37837	1.56106	0.000584517	0.00128124	0.00200009	Transaldolase OS=Homo sapiens OX=9606 GN=TALDO1 PE=1 SV=2
P78417	1.62336	0.000585507	0.000959042	0.00155687	Glutathione S-transferase omega-1 OS=Homo sapiens OX=9606 GN=GSTO1 PE=1 SV=2
O75347	-4.45104	0.000651077	0.00121002	0.00027185	Tubulin-specific chaperone A OS=Homo sapiens OX=9606 GN=TBCA PE=1 SV=3
P30048	-1.54385	0.000675299	0.00222832	0.00144335	Thioredoxin-dependent peroxide reductase, mitochondrial OS=Homo sapiens OX=9606 GN=PRDX3 PE=1 SV=3
P05091	-1.92513	0.000676076	0.000607022	0.000315315	Aldehyde dehydrogenase, mitochondrial OS=Homo sapiens OX=9606 GN=ALDH2 PE=1 SV=2
P14324	1.58588	0.000717119	0.000432918	0.000686556	Farnesyl pyrophosphate synthase OS=Homo sapiens OX=9606 GN=FDPS PE=1 SV=4
P40939	-1.16587	0.000840296	0.00122137	0.0010476	Trifunctional enzyme subunit alpha, mitochondrial OS=Homo sapiens OX=9606 GN=HADHA PE=1 SV=2
O75223	2.11891	0.000856117	0.000884091	0.00187331	Gamma-glutamylcyclotransferase OS=Homo sapiens OX=9606 GN=GGCT PE=1 SV=1
Q9UN36	-1.16806	0.0010914	0.000911816	0.000780623	Protein NDRG2 OS=Homo sapiens OX=9606 GN=NDRG2 PE=1 SV=2
Q13011	-1.96426	0.00112381	0.000828359	0.000421716	Delta(3,5)-Delta(2,4)-dienoyl-CoA isomerase, mitochondrial OS=Homo sapiens OX=9606 GN=ECH1 PE=1 SV=2
P62424	-1.37693	0.00123319	0.00126777	0.000920724	60S ribosomal protein L7a OS=Homo sapiens OX=9606 GN=RPL7A PE=1 SV=2
P78371	1.33874	0.00139053	0.000602912	0.000807142	T-complex protein 1 subunit beta OS=Homo sapiens OX=9606 GN=CCT2 PE=1 SV=4
P09497	-1.89132	0.00146411	0.000595525	0.000314873	Clathrin light chain B OS=Homo sapiens OX=9606 GN=CLTB PE=1 SV=1
P28799	-1.85454	0.00148718	0.000617757	0.000333105	Progranulin OS=Homo sapiens OX=9606 GN=GRN PE=1 SV=2
Q14697	-2.46894	0.00158591	0.000605569	0.000245275	Neutral alpha-glucosidase AB OS=Homo sapiens OX=9606 GN=GANAB PE=1 SV=3
P27797	-1.52279	0.00161538	0.00277081	0.00181956	Calreticulin OS=Homo sapiens OX=9606 GN=CALR PE=1 SV=1
P61158	1.57492	0.00173117	0.000951588	0.00149868	Actin-related protein 3 OS=Homo sapiens OX=9606 GN=ACTR3 PE=1 SV=3; Additional IDs concatenated into MaxParsimony group: Q9P1U1, Q9C0K3
P19971	1.22052	0.001782	0.00131091	0.0016	Thymidine phosphorylase OS=Homo sapiens OX=9606 GN=TYMP PE=1 SV=2
Q15185	1.95061	0.00180861	0.000372022	0.000725671	Prostaglandin E synthase 3 OS=Homo sapiens OX=9606 GN=PTGES3 PE=1 SV=1
P29034	-1.29694	0.00192578	0.0469295	0.0361848	Protein S100-A2 OS=Homo sapiens OX=9606 GN=S100A2 PE=1 SV=3
Q9UIV8	1.39968	0.00210253	0.00150961	0.00211297	Serpin B13 OS=Homo sapiens OX=9606 GN=SERPINB13 PE=1 SV=2
Q9H2U2	-1.42845	0.00212347	0.000525818	0.000368104	Inorganic pyrophosphatase 2, mitochondrial OS=Homo sapiens OX=9606 GN=PPA2 PE=1 SV=2
P14314	-1.45807	0.00212878	0.000628676	0.00043117	Glucosidase 2 subunit beta OS=Homo sapiens OX=9606 GN=PRKCSH PE=1 SV=2
P10809	-1.32115	0.00221164	0.0037462	0.00283557	60 kDa heat shock protein, mitochondrial OS=Homo sapiens OX=9606 GN=HSPD1 PE=1 SV=2
P40926	-1.29871	0.00263113	0.00685551	0.0052787	Malate dehydrogenase, mitochondrial OS=Homo sapiens OX=9606 GN=MDH2 PE=1 SV=3
P20618	-1.36806	0.00277277	0.00079257	0.000579338	Proteasome subunit beta type-1 OS=Homo sapiens OX=9606 GN=PSMB1 PE=1 SV=2
P25786	2.14811	0.00305617	0.000892629	0.00191747	Proteasome subunit alpha type-1 OS=Homo sapiens OX=9606 GN=PSMA1 PE=1 SV=1
Q14914	1.84433	0.00324211	0.000345817	0.000637799	Prostaglandin reductase 1 OS=Homo sapiens OX=9606 GN=PTGR1 PE=1 SV=2
P30101	-1.35576	0.00338875	0.00231336	0.00170632	Protein disulfide-isomerase A3 OS=Homo sapiens OX=9606 GN=PDIA3 PE=1 SV=4
Q07021	-1.65309	0.00366258	0.00178351	0.00107889	Complement component 1 Q subcomponent-binding protein, mitochondrial OS=Homo sapiens OX=9606 GN=C1QBP PE=1 SV=1
P48735	-1.44768	0.00401876	0.000808339	0.000558369	Isocitrate dehydrogenase [NADP], mitochondrial OS=Homo sapiens OX=9606 GN=IDH2 PE=1 SV=2
P05161	1.39505	0.00411795	0.000930738	0.00129843	Ubiquitin-like protein ISG15 OS=Homo sapiens OX=9606 GN=ISG15 PE=1 SV=5
P38117	-1.36733	0.00416283	0.000545492	0.000398948	Electron transfer flavoprotein subunit beta OS=Homo sapiens OX=9606 GN=ETFB PE=1 SV=3
Q9UIJ7	-1.4908	0.00424649	0.00079271	0.000531734	GTP:AMP phosphotransferase AK3, mitochondrial OS=Homo sapiens OX=9606 GN=AK3 PE=1 SV=4
P04179	-1.49962	0.00452455	0.00118629	0.000791061	Superoxide dismutase [Mn], mitochondrial OS=Homo sapiens OX=9606 GN=SOD2 PE=1 SV=3
A8K2U0	-1.20932	0.00452498	0.00388432	0.00321199	Alpha-2-macroglobulin-like protein 1 OS=Homo sapiens OX=9606 GN=A2ML1 PE=1 SV=3
Q9Y617	1.69245	0.00471848	0.000482696	0.000816938	Phosphoserine aminotransferase OS=Homo sapiens OX=9606 GN=PSAT1 PE=1 SV=2
Q9Y6N5	-1.49833	0.0047567	0.00259062	0.00172901	Sulfide:quinone oxidoreductase, mitochondrial OS=Homo sapiens OX=9606 GN=SQOR PE=1 SV=1
P48594	1.33999	0.00484128	0.000647793	0.000868038	Serpin B4 OS=Homo sapiens OX=9606 GN=SERPINB4 PE=1 SV=2
P12532	-1.4413	0.00499542	0.00088391	0.000613271	Creatine kinase U-type, mitochondrial OS=Homo sapiens OX=9606 GN=CKMT1A PE=1 SV=1
P46782	-1.36084	0.00502358	0.00103227	0.000758552	40S ribosomal protein S5 OS=Homo sapiens OX=9606 GN=RPS5 PE=1 SV=4
O15144	1.68109	0.00507803	0.000864421	0.00145317	Actin-related protein 2/3 complex subunit 2 OS=Homo sapiens OX=9606 GN=ARPC2 PE=1 SV=1
P30085	1.94575	0.00521523	0.000470112	0.000914719	UMP-CMP kinase OS=Homo sapiens OX=9606 GN=CMPK1 PE=1 SV=3
P12814	1.45956	0.00540598	0.000713033	0.00104072	Alpha-actinin-1 OS=Homo sapiens OX=9606 GN=ACTN1 PE=1 SV=2
P22307	-1.55954	0.0057641	0.000504962	0.000323788	Non-specific lipid-transfer protein OS=Homo sapiens OX=9606 GN=SCP2 PE=1 SV=2
P38646	-1.35923	0.00582456	0.00114677	0.00084369	Stress-70 protein, mitochondrial OS=Homo sapiens OX=9606 GN=HSPA9 PE=1 SV=2
O60218	1.48012	0.0067582	0.000379001	0.000560966	Aldo-keto reductase family 1 member B10 OS=Homo sapiens OX=9606 GN=AKR1B10 PE=1 SV=2; Additional IDs concatenated into MaxParsimony group: C9JRZ8
P07108	1.85429	0.00677102	0.00163142	0.00302514	Acyl-CoA-binding protein OS=Homo sapiens OX=9606 GN=DBI PE=1 SV=2
P62258	1.26486	0.00702055	0.00284788	0.00360215	14-3-3 protein epsilon OS=Homo sapiens OX=9606 GN=YWHAE PE=1 SV=1
P50395	1.32702	0.0076585	0.00106467	0.00141283	Rab GDP dissociation inhibitor beta OS=Homo sapiens OX=9606 GN=GDI2 PE=1 SV=2
P31949	-1.34268	0.00782979	0.0100564	0.0074898	Protein S100-A11 OS=Homo sapiens OX=9606 GN=S100A11 PE=1 SV=2
P39019	-1.65602	0.00787461	0.0023453	0.00141623	40S ribosomal protein S19 OS=Homo sapiens OX=9606 GN=RPS19 PE=1 SV=2
P08865	-1.37705	0.00813989	0.00214817	0.00155997	40S ribosomal protein SA OS=Homo sapiens OX=9606 GN=RPSA PE=1 SV=4
O43707	-1.48331	0.00814494	0.00224872	0.00151602	Alpha-actinin-4 OS=Homo sapiens OX=9606 GN=ACTN4 PE=1 SV=2; Additional IDs concatenated into MaxParsimony group: P12814, P08779, P13646, P08727, P13645, P19012, P35609, Q08043, Q2M2I5, Q99456, Q7Z3Y8, P05783, Q7Z3Y7, P35900, Q8N1A0, P11182, O76015, Q7Z3Z0, Q9H254, Q7Z3Y9, O76013, Q92764, O76014, Q14532, Q9C075, Q15323, Q14525
P60981	1.70208	0.00822829	0.00152752	0.00259996	Destrin OS=Homo sapiens OX=9606 GN=DSTN PE=1 SV=3
Q99497	1.36181	0.0087262	0.000917	0.00124878	Parkinson disease protein 7 OS=Homo sapiens OX=9606 GN=PARK7 PE=1 SV=2
P07195	1.31843	0.00905686	0.00332391	0.00438234	L-lactate dehydrogenase B chain OS=Homo sapiens OX=9606 GN=LDHB PE=1 SV=2
P08729	-1.99616	0.00920573	0.000787399	0.000394456	Keratin, type II cytoskeletal 7 OS=Homo sapiens OX=9606 GN=KRT7 PE=1 SV=5
P19957	-2.21586	0.00929705	0.0024109	0.00108802	Elafin OS=Homo sapiens OX=9606 GN=PI3 PE=1 SV=3
P13647	-1.53868	0.00930103	0.00815806	0.00530199	Keratin, type II cytoskeletal 5 OS=Homo sapiens OX=9606 GN=KRT5 PE=1 SV=3
P06396	-1.27015	0.0101515	0.000729739	0.000574527	Gelsolin OS=Homo sapiens OX=9606 GN=GSN PE=1 SV=1
P49458	4.9708	0.0105594	0.000227152	0.00112913	Signal recognition particle 9 kDa protein OS=Homo sapiens OX=9606 GN=SRP9 PE=1 SV=2
P24534	-1.32781	0.0105832	0.00119429	0.000899446	Elongation factor 1-beta OS=Homo sapiens OX=9606 GN=EEF1B2 PE=1 SV=3
P49207	-1.56651	0.0108904	0.000697139	0.000445026	60S ribosomal protein L34 OS=Homo sapiens OX=9606 GN=RPL34 PE=1 SV=3
P67936	-1.63115	0.0110936	0.000714075	0.000437774	Tropomyosin alpha-4 chain OS=Homo sapiens OX=9606 GN=TPM4 PE=1 SV=3
P37802	1.28125	0.0114186	0.0021132	0.00270754	Transgelin-2 OS=Homo sapiens OX=9606 GN=TAGLN2 PE=1 SV=3; Additional IDs concatenated into MaxParsimony group: Q9UI15
Q08380	-1.31022	0.0114999	0.00154123	0.00117632	Galectin-3-binding protein OS=Homo sapiens OX=9606 GN=LGALS3BP PE=1 SV=1
Q14764	-1.85188	0.0119737	0.000793317	0.000428385	Major vault protein OS=Homo sapiens OX=9606 GN=MVP PE=1 SV=4
P61769	-2.36887	0.012222	0.000603297	0.000254677	Beta-2-microglobulin OS=Homo sapiens OX=9606 GN=B2M PE=1 SV=1
P35326	1.56493	0.01227	0.00401574	0.00628437	Small proline-rich protein 2A OS=Homo sapiens OX=9606 GN=SPRR2A PE=1 SV=1
P41250	1.33277	0.0130483	0.000492793	0.000656778	Glycine--tRNA ligase OS=Homo sapiens OX=9606 GN=GARS1 PE=1 SV=3
O00299	1.31858	0.0132093	0.0013207	0.00174145	Chloride intracellular channel protein 1 OS=Homo sapiens OX=9606 GN=CLIC1 PE=1 SV=4
Q14956	-1.55096	0.0141842	0.000688666	0.000444026	Transmembrane glycoprotein NMB OS=Homo sapiens OX=9606 GN=GPNMB PE=1 SV=2
P61313	-3.18905	0.0142069	0.00281756	0.000883511	60S ribosomal protein L15 OS=Homo sapiens OX=9606 GN=RPL15 PE=1 SV=2
Q9UQ80	1.2115	0.0145193	0.000539588	0.000653708	Proliferation-associated protein 2G4 OS=Homo sapiens OX=9606 GN=PA2G4 PE=1 SV=3
P62753	-1.38442	0.0148175	0.000603149	0.00043567	40S ribosomal protein S6 OS=Homo sapiens OX=9606 GN=RPS6 PE=1 SV=1
Q96G03	1.29564	0.0163926	0.000644124	0.000834551	Phosphoglucomutase-2 OS=Homo sapiens OX=9606 GN=PGM2 PE=1 SV=4; Additional IDs concatenated into MaxParsimony group: Q92769
P31151	2.47104	0.0166578	0.00343998	0.00850034	Protein S100-A7 OS=Homo sapiens OX=9606 GN=S100A7 PE=1 SV=4
P61106	-1.36078	0.0177453	0.000545136	0.000400605	Ras-related protein Rab-14 OS=Homo sapiens OX=9606 GN=RAB14 PE=1 SV=4
P30050	-1.46839	0.0183288	0.00217548	0.00148154	60S ribosomal protein L12 OS=Homo sapiens OX=9606 GN=RPL12 PE=1 SV=1
Q15084	-1.29487	0.0184679	0.00100286	0.000774487	Protein disulfide-isomerase A6 OS=Homo sapiens OX=9606 GN=PDIA6 PE=1 SV=1
P06703	-1.22511	0.0184787	0.0148055	0.012085	Protein S100-A6 OS=Homo sapiens OX=9606 GN=S100A6 PE=1 SV=1
P05387	-1.23132	0.018499	0.00349352	0.00283722	60S acidic ribosomal protein P2 OS=Homo sapiens OX=9606 GN=RPLP2 PE=1 SV=1
P26038	1.35872	0.0188798	0.000400484	0.000544145	Moesin OS=Homo sapiens OX=9606 GN=MSN PE=1 SV=3
P62081	-1.55973	0.0188881	0.000676373	0.000433648	40S ribosomal protein S7 OS=Homo sapiens OX=9606 GN=RPS7 PE=1 SV=1
P30740	1.3228	0.0189808	0.00518878	0.00686373	Leukocyte elastase inhibitor OS=Homo sapiens OX=9606 GN=SERPINB1 PE=1 SV=1
Q99714	-1.36717	0.0198238	0.00116381	0.000851257	3-hydroxyacyl-CoA dehydrogenase type-2 OS=Homo sapiens OX=9606 GN=HSD17B10 PE=1 SV=3
P62269	-1.29585	0.0207667	0.00198387	0.00153094	40S ribosomal protein S18 OS=Homo sapiens OX=9606 GN=RPS18 PE=1 SV=3
P49720	-1.38036	0.0229123	0.000676519	0.000490105	Proteasome subunit beta type-3 OS=Homo sapiens OX=9606 GN=PSMB3 PE=1 SV=2
P28066	-1.31632	0.0245843	0.00103228	0.000784219	Proteasome subunit alpha type-5 OS=Homo sapiens OX=9606 GN=PSMA5 PE=1 SV=3
P08779	-1.55247	0.0247519	0.00228762	0.00147354	Keratin, type I cytoskeletal 16 OS=Homo sapiens OX=9606 GN=KRT16 PE=1 SV=4
P04792	-1.45303	0.0248326	0.0140509	0.00967003	Heat shock protein beta-1 OS=Homo sapiens OX=9606 GN=HSPB1 PE=1 SV=2
P60900	-1.32729	0.026128	0.00111853	0.000842715	Proteasome subunit alpha type-6 OS=Homo sapiens OX=9606 GN=PSMA6 PE=1 SV=1
O75369	-1.27558	0.0285802	0.00110758	0.000868292	Filamin-B OS=Homo sapiens OX=9606 GN=FLNB PE=1 SV=2
P12277	1.32249	0.0289953	0.000710467	0.000939586	Creatine kinase B-type OS=Homo sapiens OX=9606 GN=CKB PE=1 SV=1; Additional IDs concatenated into MaxParsimony group: P17540, P06732
P27482	-1.82304	0.0294228	0.0010596	0.000581224	Calmodulin-like protein 3 OS=Homo sapiens OX=9606 GN=CALML3 PE=1 SV=2
P07355	-10.1658	0.031235	0.000878834	8.64501e-05	Annexin A2 OS=Homo sapiens OX=9606 GN=ANXA2 PE=1 SV=2
P62829	1.53679	0.0315966	0.000563014	0.000865236	60S ribosomal protein L23 OS=Homo sapiens OX=9606 GN=RPL23 PE=1 SV=1
P00558	1.28211	0.0326463	0.00243989	0.0031282	Phosphoglycerate kinase 1 OS=Homo sapiens OX=9606 GN=PGK1 PE=1 SV=3
P09622	-1.29693	0.0329299	0.000563628	0.000434587	Dihydrolipoyl dehydrogenase, mitochondrial OS=Homo sapiens OX=9606 GN=DLD PE=1 SV=2
P60660	-1.25011	0.0331511	0.00242739	0.00194174	Myosin light polypeptide 6 OS=Homo sapiens OX=9606 GN=MYL6 PE=1 SV=2; Additional IDs concatenated into MaxParsimony group: P14649
P18510	1.2873	0.033227	0.00423324	0.00544943	Interleukin-1 receptor antagonist protein OS=Homo sapiens OX=9606 GN=IL1RN PE=1 SV=1
P13667	-1.35932	0.0332346	0.000581383	0.000427702	Protein disulfide-isomerase A4 OS=Homo sapiens OX=9606 GN=PDIA4 PE=1 SV=2
P49411	-1.46935	0.033557	0.000815604	0.000555078	Elongation factor Tu, mitochondrial OS=Homo sapiens OX=9606 GN=TUFM PE=1 SV=2
Q02878	-1.41359	0.0338371	0.00122462	0.000866324	60S ribosomal protein L6 OS=Homo sapiens OX=9606 GN=RPL6 PE=1 SV=3
P63220	-1.28825	0.0340847	0.00188211	0.00146098	40S ribosomal protein S21 OS=Homo sapiens OX=9606 GN=RPS21 PE=1 SV=1
P58546	-1.2628	0.034892	0.00061627	0.000488017	Myotrophin OS=Homo sapiens OX=9606 GN=MTPN PE=1 SV=2
P05386	-1.25963	0.0353479	0.00207653	0.00164853	60S acidic ribosomal protein P1 OS=Homo sapiens OX=9606 GN=RPLP1 PE=1 SV=1
P30084	-1.24499	0.0371662	0.000771536	0.000619714	Enoyl-CoA hydratase, mitochondrial OS=Homo sapiens OX=9606 GN=ECHS1 PE=1 SV=4
P15104	1.33755	0.039037	0.00193048	0.00258211	Glutamine synthetase OS=Homo sapiens OX=9606 GN=GLUL PE=1 SV=4
P30044	1.32947	0.0392275	0.00380542	0.00505918	Peroxiredoxin-5, mitochondrial OS=Homo sapiens OX=9606 GN=PRDX5 PE=1 SV=4
Q9UHA7	3.11376	0.0420117	0.000585235	0.00182228	Interleukin-36 alpha OS=Homo sapiens OX=9606 GN=IL36A PE=1 SV=1
P11216	-1.29013	0.0425021	0.000794059	0.000615489	Glycogen phosphorylase, brain form OS=Homo sapiens OX=9606 GN=PYGB PE=1 SV=5; Additional IDs concatenated into MaxParsimony group: P11217
P19013	-1.43237	0.0462169	0.000831034	0.000580179	Keratin, type II cytoskeletal 4 OS=Homo sapiens OX=9606 GN=KRT4 PE=1 SV=5
P02533	-1.57423	0.0498368	0.00314995	0.00200094	Keratin, type I cytoskeletal 14 OS=Homo sapiens OX=9606 GN=KRT14 PE=1 SV=4

## Sheet: Supplementary Table 5
#PatternLab's TFold analyzer :: 24h QB-treated vs 24h QB-free
#Parameters used:
#F-stringency :0.07,	q-value:0.05
#PatternLab Project File: C:\Users\Marlon\Desktop\3D\MyPatternLabProject-TechnicalReplicate.plp
#Normalization used: None
#Top Class: 24h
#Bottom Class: 24h_N
#
#Identifications satisfied both, the automatic fold and statistical criteria. (Blue dots)
#Locus	Fold Change	pValue	Signal(Bottom)	Signal(Top)	Description
O75347	-6.36265	0.000138183	0.00122624	0.000192725	Tubulin-specific chaperone A OS=Homo sapiens OX=9606 GN=TBCA PE=1 SV=3
Q9Y4L1	-7.27169	0.000715588	0.00150961	0.0002076	Hypoxia up-regulated protein 1 OS=Homo sapiens OX=9606 GN=HYOU1 PE=1 SV=1
P15531	1.6884	0.00193705	0.000748744	0.00126418	Nucleoside diphosphate kinase A OS=Homo sapiens OX=9606 GN=NME1 PE=1 SV=1
P48594	1.56195	0.00489488	0.000784278	0.001225	Serpin B4 OS=Homo sapiens OX=9606 GN=SERPINB4 PE=1 SV=2
P62899	-4.13843	0.00556219	0.00326781	0.000789625	60S ribosomal protein L31 OS=Homo sapiens OX=9606 GN=RPL31 PE=1 SV=1
P30085	2.14548	0.00603439	0.000446075	0.000957046	UMP-CMP kinase OS=Homo sapiens OX=9606 GN=CMPK1 PE=1 SV=3
P01040	-1.75425	0.00641902	0.00139347	0.000794343	Cystatin-A OS=Homo sapiens OX=9606 GN=CSTA PE=1 SV=1
O14561	2.20278	0.00662582	0.000263964	0.000581456	Acyl carrier protein, mitochondrial OS=Homo sapiens OX=9606 GN=NDUFAB1 PE=1 SV=3
P67936	-1.90504	0.00762776	0.000934862	0.000490732	Tropomyosin alpha-4 chain OS=Homo sapiens OX=9606 GN=TPM4 PE=1 SV=3
P08708	-1.53979	0.00929215	0.00100668	0.000653777	40S ribosomal protein S17 OS=Homo sapiens OX=9606 GN=RPS17 PE=1 SV=2
P46782	-1.52202	0.0114528	0.00104831	0.000688762	40S ribosomal protein S5 OS=Homo sapiens OX=9606 GN=RPS5 PE=1 SV=4
P19338	-1.67256	0.0141192	0.000709245	0.000424047	Nucleolin OS=Homo sapiens OX=9606 GN=NCL PE=1 SV=3
P83731	1.58146	0.0161824	0.000419908	0.000664069	60S ribosomal protein L24 OS=Homo sapiens OX=9606 GN=RPL24 PE=1 SV=1
P07108	1.98879	0.0164364	0.00126988	0.00252552	Acyl-CoA-binding protein OS=Homo sapiens OX=9606 GN=DBI PE=1 SV=2
P60900	-1.80171	0.0176519	0.00128422	0.000712779	Proteasome subunit alpha type-6 OS=Homo sapiens OX=9606 GN=PSMA6 PE=1 SV=1
O15144	1.62838	0.0206963	0.000940333	0.00153122	Actin-related protein 2/3 complex subunit 2 OS=Homo sapiens OX=9606 GN=ARPC2 PE=1 SV=1
P62861	2.03134	0.021883	0.00033633	0.000683201	40S ribosomal protein S30 OS=Homo sapiens OX=9606 GN=FAU PE=1 SV=1
Q6ZVX7	1.6211	0.0228821	0.00123167	0.00199665	F-box only protein 50 OS=Homo sapiens OX=9606 GN=NCCRP1 PE=1 SV=1
P52565	-1.79244	0.0253757	0.00102593	0.000572364	Rho GDP-dissociation inhibitor 1 OS=Homo sapiens OX=9606 GN=ARHGDIA PE=1 SV=3
P42224	2.67292	0.0263153	0.000224554	0.000600212	Signal transducer and activator of transcription 1-alpha/beta OS=Homo sapiens OX=9606 GN=STAT1 PE=1 SV=2
P26447	1.82567	0.0386543	0.000583457	0.0010652	Protein S100-A4 OS=Homo sapiens OX=9606 GN=S100A4 PE=1 SV=1

## Sheet: Supplementary Table 6
#PatternLab's TFold analyzer :: 48h QB-treated vs 48h QB-free
#Parameters used:
#F-stringency :0.08,	q-value:0.05
#PatternLab Project File: C:\Users\Marlon\Desktop\3D\MyPatternLabProject-TechnicalReplicate.plp
#Normalization used: None
#Top Class: 48h
#Bottom Class: 48h_N
#
#Identifications satisfied both, the automatic fold and statistical criteria. (Blue dots)
#Locus	Fold Change	pValue	Signal(Bottom)	Signal(Top)	Description
Q00610	-1.92839	0.000203214	0.0010811	0.000560626	Clathrin heavy chain 1 OS=Homo sapiens OX=9606 GN=CLTC PE=1 SV=5; Additional IDs concatenated into MaxParsimony group: P53675
O75347	-4.55037	0.000514926	0.00102372	0.000224974	Tubulin-specific chaperone A OS=Homo sapiens OX=9606 GN=TBCA PE=1 SV=3
P21333	-1.6869	0.000904008	0.000790435	0.000468573	Filamin-A OS=Homo sapiens OX=9606 GN=FLNA PE=1 SV=4
P56537	-1.7334	0.00101269	0.00105551	0.000608927	Eukaryotic translation initiation factor 6 OS=Homo sapiens OX=9606 GN=EIF6 PE=1 SV=1
P15531	1.71445	0.00134378	0.000765406	0.00131225	Nucleoside diphosphate kinase A OS=Homo sapiens OX=9606 GN=NME1 PE=1 SV=1
P62266	3.1817	0.00140991	0.000222162	0.000706853	40S ribosomal protein S23 OS=Homo sapiens OX=9606 GN=RPS23 PE=1 SV=3
P20810	-1.90983	0.00148912	0.000581502	0.000304479	Calpastatin OS=Homo sapiens OX=9606 GN=CAST PE=1 SV=4
P26447	2.90331	0.00153888	0.000637377	0.0018505	Protein S100-A4 OS=Homo sapiens OX=9606 GN=S100A4 PE=1 SV=1
Q14103	-2.03829	0.00253928	0.000721013	0.000353734	Heterogeneous nuclear ribonucleoprotein D0 OS=Homo sapiens OX=9606 GN=HNRNPD PE=1 SV=1
P63173	-2.12184	0.0029065	0.00153555	0.000723687	60S ribosomal protein L38 OS=Homo sapiens OX=9606 GN=RPL38 PE=1 SV=2
P19338	-2.06468	0.00303907	0.000761013	0.000368587	Nucleolin OS=Homo sapiens OX=9606 GN=NCL PE=1 SV=3
P46782	-2.08427	0.00320013	0.00128892	0.000618402	40S ribosomal protein S5 OS=Homo sapiens OX=9606 GN=RPS5 PE=1 SV=4
P62269	-1.86972	0.00349104	0.00248487	0.001329	40S ribosomal protein S18 OS=Homo sapiens OX=9606 GN=RPS18 PE=1 SV=3
P24534	-1.59918	0.00384022	0.00141415	0.000884295	Elongation factor 1-beta OS=Homo sapiens OX=9606 GN=EEF1B2 PE=1 SV=3
P62899	-4.83067	0.00408266	0.00382114	0.000791017	60S ribosomal protein L31 OS=Homo sapiens OX=9606 GN=RPL31 PE=1 SV=1
Q14764	-1.91705	0.00444672	0.000938613	0.000489614	Major vault protein OS=Homo sapiens OX=9606 GN=MVP PE=1 SV=4
O75369	-1.54115	0.00563624	0.00156484	0.00101537	Filamin-B OS=Homo sapiens OX=9606 GN=FLNB PE=1 SV=2
Q99497	1.50782	0.00623853	0.000781535	0.00117841	Parkinson disease protein 7 OS=Homo sapiens OX=9606 GN=PARK7 PE=1 SV=2
P25398	-1.98577	0.00628491	0.00339565	0.00170999	40S ribosomal protein S12 OS=Homo sapiens OX=9606 GN=RPS12 PE=1 SV=3
P08865	-2.18593	0.00643002	0.00317141	0.00145083	40S ribosomal protein SA OS=Homo sapiens OX=9606 GN=RPSA PE=1 SV=4
P47756	1.50755	0.00705176	0.00114577	0.00172731	F-actin-capping protein subunit beta OS=Homo sapiens OX=9606 GN=CAPZB PE=1 SV=4
P60900	-2.45588	0.00761968	0.00127457	0.000518986	Proteasome subunit alpha type-6 OS=Homo sapiens OX=9606 GN=PSMA6 PE=1 SV=1
Q14956	-1.95135	0.00833627	0.000925498	0.000474287	Transmembrane glycoprotein NMB OS=Homo sapiens OX=9606 GN=GPNMB PE=1 SV=2
P29373	1.45207	0.00867979	0.00202133	0.00293512	Cellular retinoic acid-binding protein 2 OS=Homo sapiens OX=9606 GN=CRABP2 PE=1 SV=2
P67936	-1.93368	0.00887383	0.000810161	0.000418974	Tropomyosin alpha-4 chain OS=Homo sapiens OX=9606 GN=TPM4 PE=1 SV=3
P49720	-2.04666	0.00983337	0.000584083	0.000285383	Proteasome subunit beta type-3 OS=Homo sapiens OX=9606 GN=PSMB3 PE=1 SV=2
P28799	-1.86159	0.0107454	0.000576921	0.000309908	Progranulin OS=Homo sapiens OX=9606 GN=GRN PE=1 SV=2
Q53FA7	1.78097	0.0115458	0.000330091	0.00058788	Quinone oxidoreductase PIG3 OS=Homo sapiens OX=9606 GN=TP53I3 PE=1 SV=2
P35579	1.84761	0.013009	0.000685152	0.0012659	Myosin-9 OS=Homo sapiens OX=9606 GN=MYH9 PE=1 SV=4; Additional IDs concatenated into MaxParsimony group: P35749, Q7Z406
P39019	-2.02855	0.013848	0.00313556	0.00154572	40S ribosomal protein S19 OS=Homo sapiens OX=9606 GN=RPS19 PE=1 SV=2
P12532	-1.87998	0.0139327	0.000959707	0.000510487	Creatine kinase U-type, mitochondrial OS=Homo sapiens OX=9606 GN=CKMT1A PE=1 SV=1
P09758	-1.81424	0.0142786	0.000607452	0.000334825	Tumor-associated calcium signal transducer 2 OS=Homo sapiens OX=9606 GN=TACSTD2 PE=1 SV=3
P06703	1.59324	0.0145566	0.0103749	0.0165297	Protein S100-A6 OS=Homo sapiens OX=9606 GN=S100A6 PE=1 SV=1
Q9H2U2	-1.90242	0.0147131	0.000748282	0.000393332	Inorganic pyrophosphatase 2, mitochondrial OS=Homo sapiens OX=9606 GN=PPA2 PE=1 SV=2
P08708	-2.38141	0.0149042	0.00133459	0.000560417	40S ribosomal protein S17 OS=Homo sapiens OX=9606 GN=RPS17 PE=1 SV=2
P31947	1.53164	0.0149924	0.0170572	0.0261255	14-3-3 protein sigma OS=Homo sapiens OX=9606 GN=SFN PE=1 SV=1
Q9UIV8	1.79316	0.015034	0.00113453	0.0020344	Serpin B13 OS=Homo sapiens OX=9606 GN=SERPINB13 PE=1 SV=2
P12277	1.5788	0.0157599	0.000508874	0.000803412	Creatine kinase B-type OS=Homo sapiens OX=9606 GN=CKB PE=1 SV=1; Additional IDs concatenated into MaxParsimony group: P17540, P06732
Q99798	-3.33467	0.0162847	0.000688881	0.000206581	Aconitate hydratase, mitochondrial OS=Homo sapiens OX=9606 GN=ACO2 PE=1 SV=2
P42766	-1.87432	0.0170879	0.000778881	0.000415554	60S ribosomal protein L35 OS=Homo sapiens OX=9606 GN=RPL35 PE=1 SV=2
P62888	-1.81503	0.017147	0.00258932	0.0014266	60S ribosomal protein L30 OS=Homo sapiens OX=9606 GN=RPL30 PE=1 SV=2
Q8N1N4	1.93929	0.0184199	0.000374122	0.000725533	Keratin, type II cytoskeletal 78 OS=Homo sapiens OX=9606 GN=KRT78 PE=1 SV=2
P62913	-1.69325	0.0187541	0.0013614	0.000804014	60S ribosomal protein L11 OS=Homo sapiens OX=9606 GN=RPL11 PE=1 SV=2
Q9UIJ7	-1.62485	0.0190257	0.00103616	0.000637695	GTP:AMP phosphotransferase AK3, mitochondrial OS=Homo sapiens OX=9606 GN=AK3 PE=1 SV=4
P36957	-2.06305	0.0191026	0.000643344	0.000311842	Dihydrolipoyllysine-residue succinyltransferase component of 2-oxoglutarate dehydrogenase complex, mitochondrial OS=Homo sapiens OX=9606 GN=DLST PE=1 SV=4
P32969	-1.98581	0.0199613	0.00102241	0.000514856	60S ribosomal protein L9 OS=Homo sapiens OX=9606 GN=RPL9 PE=1 SV=1
P80723	-2.16314	0.0205407	0.000608852	0.000281466	Brain acid soluble protein 1 OS=Homo sapiens OX=9606 GN=BASP1 PE=1 SV=2
P30101	-1.67996	0.0206331	0.0031012	0.001846	Protein disulfide-isomerase A3 OS=Homo sapiens OX=9606 GN=PDIA3 PE=1 SV=4
Q9Y6N5	-1.9793	0.0216119	0.00419435	0.00211911	Sulfide:quinone oxidoreductase, mitochondrial OS=Homo sapiens OX=9606 GN=SQOR PE=1 SV=1
Q15084	-1.76865	0.0222204	0.00143218	0.000809758	Protein disulfide-isomerase A6 OS=Homo sapiens OX=9606 GN=PDIA6 PE=1 SV=1
P05387	-1.77598	0.0228468	0.00419473	0.00236192	60S acidic ribosomal protein P2 OS=Homo sapiens OX=9606 GN=RPLP2 PE=1 SV=1
P13667	-1.82721	0.023218	0.00073778	0.000403773	Protein disulfide-isomerase A4 OS=Homo sapiens OX=9606 GN=PDIA4 PE=1 SV=2
P46776	-1.8911	0.0233558	0.00192683	0.00101889	60S ribosomal protein L27a OS=Homo sapiens OX=9606 GN=RPL27A PE=1 SV=2
P14314	-1.75001	0.0234611	0.000850889	0.000486221	Glucosidase 2 subunit beta OS=Homo sapiens OX=9606 GN=PRKCSH PE=1 SV=2
P38646	-1.94396	0.0235088	0.00161945	0.000833068	Stress-70 protein, mitochondrial OS=Homo sapiens OX=9606 GN=HSPA9 PE=1 SV=2
P63220	-1.62755	0.0237416	0.00255149	0.00156769	40S ribosomal protein S21 OS=Homo sapiens OX=9606 GN=RPS21 PE=1 SV=1
P30048	-2.17288	0.0241219	0.00318663	0.00146655	Thioredoxin-dependent peroxide reductase, mitochondrial OS=Homo sapiens OX=9606 GN=PRDX3 PE=1 SV=3
P49748	-4.21697	0.0253171	0.00110201	0.000261329	Very long-chain specific acyl-CoA dehydrogenase, mitochondrial OS=Homo sapiens OX=9606 GN=ACADVL PE=1 SV=1
Q14697	-1.90241	0.0266742	0.000754995	0.000396863	Neutral alpha-glucosidase AB OS=Homo sapiens OX=9606 GN=GANAB PE=1 SV=3
P28066	-1.70668	0.0266937	0.000947273	0.000555038	Proteasome subunit alpha type-5 OS=Homo sapiens OX=9606 GN=PSMA5 PE=1 SV=3
Q99536	-1.74095	0.0270532	0.00156847	0.000900929	Synaptic vesicle membrane protein VAT-1 homolog OS=Homo sapiens OX=9606 GN=VAT1 PE=1 SV=2
O95202	-2.98105	0.0271915	0.000579016	0.000194232	Mitochondrial proton/calcium exchanger protein OS=Homo sapiens OX=9606 GN=LETM1 PE=1 SV=1
P40939	-1.77044	0.0282355	0.00180109	0.00101731	Trifunctional enzyme subunit alpha, mitochondrial OS=Homo sapiens OX=9606 GN=HADHA PE=1 SV=2
Q6ZVX7	1.59871	0.0287859	0.00116263	0.00185871	F-box only protein 50 OS=Homo sapiens OX=9606 GN=NCCRP1 PE=1 SV=1
P48594	1.89829	0.0297832	0.00080203	0.00152248	Serpin B4 OS=Homo sapiens OX=9606 GN=SERPINB4 PE=1 SV=2
Q99714	-2.01384	0.0309385	0.00177058	0.000879206	3-hydroxyacyl-CoA dehydrogenase type-2 OS=Homo sapiens OX=9606 GN=HSD17B10 PE=1 SV=3
P10809	-1.6461	0.0317163	0.00461789	0.00280535	60 kDa heat shock protein, mitochondrial OS=Homo sapiens OX=9606 GN=HSPD1 PE=1 SV=2
P07954	-1.65647	0.032159	0.000647112	0.000390657	Fumarate hydratase, mitochondrial OS=Homo sapiens OX=9606 GN=FH PE=1 SV=3
Q07021	-1.83998	0.0350107	0.00211171	0.00114768	Complement component 1 Q subcomponent-binding protein, mitochondrial OS=Homo sapiens OX=9606 GN=C1QBP PE=1 SV=1
P14625	-1.83776	0.035645	0.00157736	0.000858304	Endoplasmin OS=Homo sapiens OX=9606 GN=HSP90B1 PE=1 SV=1
P30050	-1.99466	0.0378898	0.00239423	0.00120032	60S ribosomal protein L12 OS=Homo sapiens OX=9606 GN=RPL12 PE=1 SV=1
P60981	1.79792	0.0391258	0.0015822	0.00284466	Destrin OS=Homo sapiens OX=9606 GN=DSTN PE=1 SV=3
P34897	-2.12398	0.0398769	0.000595196	0.000280226	Serine hydroxymethyltransferase, mitochondrial OS=Homo sapiens OX=9606 GN=SHMT2 PE=1 SV=3
P05091	-1.96626	0.04147	0.000816599	0.000415306	Aldehyde dehydrogenase, mitochondrial OS=Homo sapiens OX=9606 GN=ALDH2 PE=1 SV=2
Q6BCY4	1.72512	0.041752	0.000326898	0.00056394	NADH-cytochrome b5 reductase 2 OS=Homo sapiens OX=9606 GN=CYB5R2 PE=1 SV=1
Q07955	-2.22556	0.0433969	0.000692216	0.00031103	Serine/arginine-rich splicing factor 1 OS=Homo sapiens OX=9606 GN=SRSF1 PE=1 SV=2
P30085	2.33231	0.0442655	0.000430932	0.00100507	UMP-CMP kinase OS=Homo sapiens OX=9606 GN=CMPK1 PE=1 SV=3
Q9Y4L1	-2.76746	0.0467992	0.00118105	0.000426764	Hypoxia up-regulated protein 1 OS=Homo sapiens OX=9606 GN=HYOU1 PE=1 SV=1
P39023	-2.02684	0.0469878	0.000636967	0.000314266	60S ribosomal protein L3 OS=Homo sapiens OX=9606 GN=RPL3 PE=1 SV=2; Additional IDs concatenated into MaxParsimony group: Q92901
P51659	-2.30974	0.0478502	0.000619768	0.000268328	Peroxisomal multifunctional enzyme type 2 OS=Homo sapiens OX=9606 GN=HSD17B4 PE=1 SV=3

## Sheet: Supplementary Table 7
Node ID	Locus	Description	Euclidian	0	1	2	3	4	5
0	Q14697	Neutral alpha-glucosidase AB OS=Homo sapiens OX=9606 GN=GANAB PE=1 SV=3	0.158	0.52	0.41	0.38	0.26	0.42	0.43
0	P06576	ATP synthase subunit beta, mitochondrial OS=Homo sapiens OX=9606 GN=ATP5F1B PE=1 SV=3	0.085	0.42	0.49	0.37	0.39	0.38	0.39
0	O15231	Zinc finger protein 185 OS=Homo sapiens OX=9606 GN=ZNF185 PE=1 SV=3	0.087	0.43	0.37	0.43	0.35	0.44	0.42
0	P27797	Calreticulin OS=Homo sapiens OX=9606 GN=CALR PE=1 SV=1	0.075	0.41	0.4	0.39	0.36	0.44	0.44
0	P07602	Prosaposin OS=Homo sapiens OX=9606 GN=PSAP PE=1 SV=2	0.077	0.43	0.47	0.41	0.38	0.41	0.36
0	Q99460	26S proteasome non-ATPase regulatory subunit 1 OS=Homo sapiens OX=9606 GN=PSMD1 PE=1 SV=2	0.092	0.43	0.47	0.4	0.34	0.35	0.44
0	Q99497	Parkinson disease protein 7 OS=Homo sapiens OX=9606 GN=PARK7 PE=1 SV=2	0.064	0.41	0.45	0.4	0.42	0.36	0.4
0	O43175	D-3-phosphoglycerate dehydrogenase OS=Homo sapiens OX=9606 GN=PHGDH PE=1 SV=4	0.135	0.5	0.44	0.38	0.42	0.36	0.31
0	Q9UQ80	Proliferation-associated protein 2G4 OS=Homo sapiens OX=9606 GN=PA2G4 PE=1 SV=3	0.101	0.47	0.43	0.42	0.42	0.36	0.33
0	P30086	Phosphatidylethanolamine-binding protein 1 OS=Homo sapiens OX=9606 GN=PEBP1 PE=1 SV=3	0.084	0.38	0.43	0.41	0.45	0.41	0.37
0	P04179	Superoxide dismutase [Mn], mitochondrial OS=Homo sapiens OX=9606 GN=SOD2 PE=1 SV=3	0.098	0.35	0.42	0.4	0.38	0.44	0.45
0	O00515	Ladinin-1 OS=Homo sapiens OX=9606 GN=LAD1 PE=1 SV=2	0.145	0.54	0.43	0.38	0.39	0.37	0.32
0	P43686	26S proteasome regulatory subunit 6B OS=Homo sapiens OX=9606 GN=PSMC4 PE=1 SV=2	0.127	0.51	0.4	0.42	0.39	0.3	0.39
0	P06748	Nucleophosmin OS=Homo sapiens OX=9606 GN=NPM1 PE=1 SV=2	0.134	0.36	0.45	0.45	0.39	0.45	0.33
0	P62249	40S ribosomal protein S16 OS=Homo sapiens OX=9606 GN=RPS16 PE=1 SV=2	0.145	0.36	0.41	0.32	0.39	0.48	0.47
0	O14745	Na(+)/H(+) exchange regulatory cofactor NHE-RF1 OS=Homo sapiens OX=9606 GN=SLC9A3R1 PE=1 SV=4	0.25	0.45	0.41	0.38	0.54	0.37	0.21
0	P26373	60S ribosomal protein L13 OS=Homo sapiens OX=9606 GN=RPL13 PE=1 SV=4	0.044	0.41	0.44	0.41	0.4	0.39	0.4
0	P00568	Adenylate kinase isoenzyme 1 OS=Homo sapiens OX=9606 GN=AK1 PE=1 SV=3	0.172	0.29	0.45	0.38	0.4	0.39	0.5
0	Q9Y266	Nuclear migration protein nudC OS=Homo sapiens OX=9606 GN=NUDC PE=1 SV=1	0.161	0.46	0.46	0.32	0.49	0.34	0.34
0	Q3ZCW2	Galectin-related protein OS=Homo sapiens OX=9606 GN=LGALSL PE=1 SV=2	0.142	0.49	0.48	0.41	0.39	0.33	0.32
0	Q15056	Eukaryotic translation initiation factor 4H OS=Homo sapiens OX=9606 GN=EIF4H PE=1 SV=5	0.109	0.48	0.35	0.35	0.39	0.41	0.46
0	Q9UDW1	Cytochrome b-c1 complex subunit 9 OS=Homo sapiens OX=9606 GN=UQCR10 PE=1 SV=3	0.224	0.61	0.38	0.34	0.32	0.3	0.42
0	Q96AB3	Isochorismatase domain-containing protein 2 OS=Homo sapiens OX=9606 GN=ISOC2 PE=1 SV=1	0.197	0.36	0.46	0.43	0.39	0.25	0.5
0	Q9BRA2	Thioredoxin domain-containing protein 17 OS=Homo sapiens OX=9606 GN=TXNDC17 PE=1 SV=1	0.056	0.42	0.4	0.42	0.42	0.41	0.38
0	P54687	Branched-chain-amino-acid aminotransferase, cytosolic OS=Homo sapiens OX=9606 GN=BCAT1 PE=1 SV=3	0.281	0.44	0.6	0.35	0.39	0.19	0.37
0	Q92820	Gamma-glutamyl hydrolase OS=Homo sapiens OX=9606 GN=GGH PE=1 SV=2	0.117	0.45	0.39	0.45	0.42	0.41	0.31
0	P35914	Hydroxymethylglutaryl-CoA lyase, mitochondrial OS=Homo sapiens OX=9606 GN=HMGCL PE=1 SV=2	0.081	0.43	0.37	0.44	0.38	0.38	0.46
0	P60866	40S ribosomal protein S20 OS=Homo sapiens OX=9606 GN=RPS20 PE=1 SV=1	0.241	0.27	0.39	0.33	0.39	0.54	0.47
0	Q9NQP4	Prefoldin subunit 4 OS=Homo sapiens OX=9606 GN=PFDN4 PE=1 SV=1	0.16	0.48	0.47	0.32	0.3	0.37	0.47
0	P67870	Casein kinase II subunit beta OS=Homo sapiens OX=9606 GN=CSNK2B PE=1 SV=1	0.179	0.47	0.51	0.39	0.3	0.44	0.29
0	Q96M27	Protein PRRC1 OS=Homo sapiens OX=9606 GN=PRRC1 PE=1 SV=1	0.235	0.5	0.48	0.49	0.23	0.38	0.29
0	P16070	CD44 antigen OS=Homo sapiens OX=9606 GN=CD44 PE=1 SV=3	0.247	0.37	0.34	0.36	0.25	0.51	0.55
0	O43681	ATPase GET3 OS=Homo sapiens OX=9606 GN=GET3 PE=1 SV=2	0.185	0.47	0.47	0.45	0.42	0.24	0.35
0	P35270	Sepiapterin reductase OS=Homo sapiens OX=9606 GN=SPR PE=1 SV=1	0.202	0.57	0.3	0.44	0.37	0.39	0.32
0	Q9Y624	Junctional adhesion molecule A OS=Homo sapiens OX=9606 GN=F11R PE=1 SV=1	0.167	0.55	0.36	0.39	0.3	0.37	0.43
0	P80511	Protein S100-A12 OS=Homo sapiens OX=9606 GN=S100A12 PE=1 SV=2	0.221	0.34	0.32	0.46	0.43	0.53	0.31
0	Q02413	Desmoglein-1 OS=Homo sapiens OX=9606 GN=DSG1 PE=1 SV=2	0.322	0.44	0.33	0.33	0.62	0.39	0.21
0	Q7L0Y3	tRNA methyltransferase 10 homolog C OS=Homo sapiens OX=9606 GN=TRMT10C PE=1 SV=2	0.243	0.33	0.59	0.37	0.29	0.32	0.46
0	P07237	Protein disulfide-isomerase OS=Homo sapiens OX=9606 GN=P4HB PE=1 SV=3	0.088	0.39	0.37	0.41	0.4	0.45	0.42
0	Q9Y6N5	Sulfide:quinone oxidoreductase, mitochondrial OS=Homo sapiens OX=9606 GN=SQOR PE=1 SV=1	0.051	0.42	0.42	0.42	0.36	0.39	0.44
0	P09211	Glutathione S-transferase P OS=Homo sapiens OX=9606 GN=GSTP1 PE=1 SV=2	0.078	0.38	0.43	0.44	0.42	0.41	0.37
0	Q13200	26S proteasome non-ATPase regulatory subunit 2 OS=Homo sapiens OX=9606 GN=PSMD2 PE=1 SV=3	0.065	0.42	0.47	0.4	0.35	0.39	0.41
0	P14868	Aspartate--tRNA ligase, cytoplasmic OS=Homo sapiens OX=9606 GN=DARS1 PE=1 SV=2	0.151	0.5	0.45	0.32	0.45	0.32	0.37
0	P53634	Dipeptidyl peptidase 1 OS=Homo sapiens OX=9606 GN=CTSC PE=1 SV=2	0.113	0.37	0.38	0.38	0.39	0.47	0.45
0	P25786	Proteasome subunit alpha type-1 OS=Homo sapiens OX=9606 GN=PSMA1 PE=1 SV=1	0.236	0.28	0.35	0.5	0.48	0.45	0.33
0	P18510	Interleukin-1 receptor antagonist protein OS=Homo sapiens OX=9606 GN=IL1RN PE=1 SV=1	0.098	0.38	0.43	0.44	0.45	0.38	0.37
0	Q02487	Desmocollin-2 OS=Homo sapiens OX=9606 GN=DSC2 PE=1 SV=1	0.129	0.45	0.47	0.36	0.4	0.44	0.31
0	Q15046	Lysine--tRNA ligase OS=Homo sapiens OX=9606 GN=KARS1 PE=1 SV=3	0.158	0.33	0.41	0.37	0.43	0.36	0.52
0	P22102	Trifunctional purine biosynthetic protein adenosine-3 OS=Homo sapiens OX=9606 GN=GART PE=1 SV=1	0.179	0.5	0.52	0.37	0.37	0.33	0.31
0	Q07960	Rho GTPase-activating protein 1 OS=Homo sapiens OX=9606 GN=ARHGAP1 PE=1 SV=1	0.077	0.46	0.37	0.44	0.37	0.42	0.4
0	P10768	S-formylglutathione hydrolase OS=Homo sapiens OX=9606 GN=ESD PE=1 SV=2	0.131	0.38	0.44	0.48	0.43	0.33	0.37
0	A0AVT1	Ubiquitin-like modifier-activating enzyme 6 OS=Homo sapiens OX=9606 GN=UBA6 PE=1 SV=1	0.187	0.5	0.48	0.46	0.25	0.34	0.36
0	P49720	Proteasome subunit beta type-3 OS=Homo sapiens OX=9606 GN=PSMB3 PE=1 SV=2	0.196	0.48	0.32	0.44	0.5	0.39	0.29
0	Q16543	Hsp90 co-chaperone Cdc37 OS=Homo sapiens OX=9606 GN=CDC37 PE=1 SV=1	0.17	0.44	0.41	0.31	0.32	0.4	0.54
0	Q02543	60S ribosomal protein L18a OS=Homo sapiens OX=9606 GN=RPL18A PE=1 SV=2	0.234	0.36	0.26	0.34	0.43	0.53	0.47
0	Q12931	Heat shock protein 75 kDa, mitochondrial OS=Homo sapiens OX=9606 GN=TRAP1 PE=1 SV=3	0.09	0.47	0.46	0.36	0.34	0.39	0.42
0	P43243	Matrin-3 OS=Homo sapiens OX=9606 GN=MATR3 PE=1 SV=2	0.232	0.5	0.55	0.29	0.31	0.28	0.44
0	Q8NBS9	Thioredoxin domain-containing protein 5 OS=Homo sapiens OX=9606 GN=TXNDC5 PE=1 SV=2	0.08	0.43	0.36	0.45	0.39	0.38	0.42
0	Q8IVF2	Protein AHNAK2 OS=Homo sapiens OX=9606 GN=AHNAK2 PE=1 SV=2	0.288	0.29	0.54	0.52	0.31	0.44	0.25
0	Q6YP21	Kynurenine--oxoglutarate transaminase 3 OS=Homo sapiens OX=9606 GN=KYAT3 PE=1 SV=1	0.331	0.47	0.54	0.29	0.35	0.5	0.15
0	P62851	40S ribosomal protein S25 OS=Homo sapiens OX=9606 GN=RPS25 PE=1 SV=1	0.167	0.35	0.48	0.29	0.38	0.44	0.47
0	P43487	Ran-specific GTPase-activating protein OS=Homo sapiens OX=9606 GN=RANBP1 PE=1 SV=1	0.096	0.49	0.44	0.33	0.39	0.38	0.4
0	Q15185	Prostaglandin E synthase 3 OS=Homo sapiens OX=9606 GN=PTGES3 PE=1 SV=1	0.144	0.38	0.46	0.4	0.44	0.29	0.46
0	Q14061	Cytochrome c oxidase copper chaperone OS=Homo sapiens OX=9606 GN=COX17 PE=1 SV=2	0.238	0.36	0.24	0.39	0.37	0.51	0.5
0	Q02978	Mitochondrial 2-oxoglutarate/malate carrier protein OS=Homo sapiens OX=9606 GN=SLC25A11 PE=1 SV=3	0.354	0.3	0.3	0.3	0.48	0.27	0.66
0	Q15102	Platelet-activating factor acetylhydrolase IB subunit gamma OS=Homo sapiens OX=9606 GN=PAFAH1B3 PE=1 SV=1	0.15	0.42	0.52	0.34	0.41	0.31	0.42
0	Q9UHY1	Nuclear receptor-binding protein OS=Homo sapiens OX=9606 GN=NRBP1 PE=1 SV=1	0.175	0.35	0.4	0.39	0.31	0.41	0.54
0	P35754	Glutaredoxin-1 OS=Homo sapiens OX=9606 GN=GLRX PE=1 SV=2	0.381	0.43	0.15	0.37	0.48	0.6	0.25
0	P53004	Biliverdin reductase A OS=Homo sapiens OX=9606 GN=BLVRA PE=1 SV=2	0.346	0.28	0.28	0.63	0.24	0.4	0.47
0	Q9P260	RAB11-binding protein RELCH OS=Homo sapiens OX=9606 GN=RELCH PE=1 SV=2	0.087	0.43	0.46	0.38	0.33	0.43	0.41
0	Q9UFN0	Protein NipSnap homolog 3A OS=Homo sapiens OX=9606 GN=NIPSNAP3A PE=1 SV=2	0.343	0.18	0.32	0.36	0.51	0.38	0.58
0	Q01518	Adenylyl cyclase-associated protein 1 OS=Homo sapiens OX=9606 GN=CAP1 PE=1 SV=5	0.092	0.39	0.39	0.36	0.42	0.43	0.45
0	Q99798	Aconitate hydratase, mitochondrial OS=Homo sapiens OX=9606 GN=ACO2 PE=1 SV=2	0.269	0.35	0.3	0.62	0.37	0.32	0.41
0	Q9UNZ2	NSFL1 cofactor p47 OS=Homo sapiens OX=9606 GN=NSFL1C PE=1 SV=2	0.186	0.47	0.42	0.53	0.29	0.33	0.36
0	P51149	Ras-related protein Rab-7a OS=Homo sapiens OX=9606 GN=RAB7A PE=1 SV=1	0.065	0.44	0.37	0.41	0.39	0.43	0.4
0	Q9BWD1	Acetyl-CoA acetyltransferase, cytosolic OS=Homo sapiens OX=9606 GN=ACAT2 PE=1 SV=2	0.075	0.42	0.41	0.4	0.45	0.38	0.38
0	P60981	Destrin OS=Homo sapiens OX=9606 GN=DSTN PE=1 SV=3	0.15	0.36	0.49	0.47	0.37	0.31	0.41
0	P37837	Transaldolase OS=Homo sapiens OX=9606 GN=TALDO1 PE=1 SV=2	0.1	0.38	0.4	0.41	0.45	0.44	0.37
0	P00918	Carbonic anhydrase 2 OS=Homo sapiens OX=9606 GN=CA2 PE=1 SV=2	0.164	0.33	0.39	0.53	0.4	0.38	0.39
0	P24752	Acetyl-CoA acetyltransferase, mitochondrial OS=Homo sapiens OX=9606 GN=ACAT1 PE=1 SV=1	0.116	0.5	0.47	0.38	0.37	0.35	0.36
0	Q9HC38	Glyoxalase domain-containing protein 4 OS=Homo sapiens OX=9606 GN=GLOD4 PE=1 SV=1	0.163	0.44	0.47	0.46	0.42	0.28	0.34
0	O75436	Vacuolar protein sorting-associated protein 26A OS=Homo sapiens OX=9606 GN=VPS26A PE=1 SV=2	0.092	0.47	0.42	0.33	0.36	0.41	0.43
0	Q9UJU6	Drebrin-like protein OS=Homo sapiens OX=9606 GN=DBNL PE=1 SV=1	0.167	0.44	0.37	0.38	0.29	0.41	0.53
0	P32969	60S ribosomal protein L9 OS=Homo sapiens OX=9606 GN=RPL9 PE=1 SV=1	0.11	0.45	0.48	0.33	0.36	0.41	0.4
0	Q9Y3F4	Serine-threonine kinase receptor-associated protein OS=Homo sapiens OX=9606 GN=STRAP PE=1 SV=1	0.098	0.5	0.39	0.4	0.33	0.39	0.42
0	P25325	3-mercaptopyruvate sulfurtransferase OS=Homo sapiens OX=9606 GN=MPST PE=1 SV=3	0.122	0.45	0.45	0.32	0.35	0.38	0.47
0	P07686	Beta-hexosaminidase subunit beta OS=Homo sapiens OX=9606 GN=HEXB PE=1 SV=3	0.108	0.41	0.41	0.48	0.41	0.34	0.39
0	P22061	Protein-L-isoaspartate(D-aspartate) O-methyltransferase OS=Homo sapiens OX=9606 GN=PCMT1 PE=1 SV=4	0.142	0.39	0.33	0.47	0.39	0.38	0.48
0	P22570	NADPH:adrenodoxin oxidoreductase, mitochondrial OS=Homo sapiens OX=9606 GN=FDXR PE=1 SV=3	0.333	0.33	0.4	0.18	0.32	0.47	0.61
0	Q9H1E1	Ribonuclease 7 OS=Homo sapiens OX=9606 GN=RNASE7 PE=1 SV=2	0.292	0.22	0.41	0.37	0.58	0.43	0.35
0	O00244	Copper transport protein ATOX1 OS=Homo sapiens OX=9606 GN=ATOX1 PE=1 SV=1	0.08	0.38	0.44	0.43	0.41	0.41	0.37
0	O00233	26S proteasome non-ATPase regulatory subunit 9 OS=Homo sapiens OX=9606 GN=PSMD9 PE=1 SV=3	0.239	0.42	0.54	0.3	0.23	0.48	0.41
0	P62841	40S ribosomal protein S15 OS=Homo sapiens OX=9606 GN=RPS15 PE=1 SV=2	0.119	0.36	0.42	0.43	0.43	0.34	0.46
0	Q16204	Coiled-coil domain-containing protein 6 OS=Homo sapiens OX=9606 GN=CCDC6 PE=1 SV=2	0.513	0.51	0.15	0	0.54	0.44	0.48
0	P19623	Spermidine synthase OS=Homo sapiens OX=9606 GN=SRM PE=1 SV=1	0.142	0.49	0.41	0.48	0.32	0.34	0.37
0	Q15843	NEDD8 OS=Homo sapiens OX=9606 GN=NEDD8 PE=1 SV=1	0.218	0.41	0.43	0.36	0.21	0.46	0.51
0	Q96EP5	DAZ-associated protein 1 OS=Homo sapiens OX=9606 GN=DAZAP1 PE=1 SV=1	0.145	0.53	0.43	0.39	0.4	0.31	0.35
0	Q9NRX4	14 kDa phosphohistidine phosphatase OS=Homo sapiens OX=9606 GN=PHPT1 PE=1 SV=1	0.274	0.45	0.32	0.61	0.37	0.25	0.35
0	Q9Y333	U6 snRNA-associated Sm-like protein LSm2 OS=Homo sapiens OX=9606 GN=LSM2 PE=1 SV=1	0.454	0.5	0	0.57	0.38	0.39	0.36
0	P09455	Retinol-binding protein 1 OS=Homo sapiens OX=9606 GN=RBP1 PE=1 SV=2	0.314	0.27	0.29	0.48	0.27	0.43	0.59
0	O95433	Activator of 90 kDa heat shock protein ATPase homolog 1 OS=Homo sapiens OX=9606 GN=AHSA1 PE=1 SV=1	0.237	0.47	0.57	0.4	0.27	0.36	0.29
0	Q8NBJ5	Procollagen galactosyltransferase 1 OS=Homo sapiens OX=9606 GN=COLGALT1 PE=1 SV=1	0.416	0.54	0.39	0.49	0	0.4	0.38
0	O60259	Kallikrein-8 OS=Homo sapiens OX=9606 GN=KLK8 PE=1 SV=1	0.368	0.59	0.52	0.21	0.28	0.47	0.19
0	Q8N163	Cell cycle and apoptosis regulator protein 2 OS=Homo sapiens OX=9606 GN=CCAR2 PE=1 SV=2	0.115	0.4	0.46	0.46	0.4	0.32	0.39
0	P00973	2'-5'-oligoadenylate synthase 1 OS=Homo sapiens OX=9606 GN=OAS1 PE=1 SV=4	0.425	0.13	0.19	0.38	0.48	0.56	0.51
0	P18206	Vinculin OS=Homo sapiens OX=9606 GN=VCL PE=1 SV=4	0.071	0.41	0.42	0.44	0.36	0.43	0.37
0	P07476	Involucrin OS=Homo sapiens OX=9606 GN=IVL PE=1 SV=2	0.157	0.36	0.34	0.42	0.38	0.51	0.41
0	P55084	Trifunctional enzyme subunit beta, mitochondrial OS=Homo sapiens OX=9606 GN=HADHB PE=1 SV=3	0.156	0.47	0.44	0.37	0.25	0.44	0.44
0	P29034	Protein S100-A2 OS=Homo sapiens OX=9606 GN=S100A2 PE=1 SV=3	0.107	0.41	0.41	0.33	0.38	0.45	0.46
0	P60174	Triosephosphate isomerase OS=Homo sapiens OX=9606 GN=TPI1 PE=1 SV=3	0.033	0.45	0.41	0.38	0.39	0.41	0.4
0	P22234	Multifunctional protein ADE2 OS=Homo sapiens OX=9606 GN=PAICS PE=1 SV=3	0.119	0.44	0.45	0.42	0.41	0.4	0.3
0	P54577	Tyrosine--tRNA ligase, cytoplasmic OS=Homo sapiens OX=9606 GN=YARS1 PE=1 SV=4	0.106	0.45	0.47	0.42	0.4	0.33	0.36
0	Q02878	60S ribosomal protein L6 OS=Homo sapiens OX=9606 GN=RPL6 PE=1 SV=3	0.095	0.39	0.45	0.39	0.4	0.45	0.36
0	P30048	Thioredoxin-dependent peroxide reductase, mitochondrial OS=Homo sapiens OX=9606 GN=PRDX3 PE=1 SV=3	0.031	0.42	0.42	0.4	0.39	0.42	0.4
0	P17931	Galectin-3 OS=Homo sapiens OX=9606 GN=LGALS3 PE=1 SV=5	0.086	0.37	0.4	0.44	0.42	0.42	0.4
0	P47897	Glutamine--tRNA ligase OS=Homo sapiens OX=9606 GN=QARS1 PE=1 SV=1	0.369	0.5	0.28	0.32	0.61	0.15	0.42
0	Q9H2G2	STE20-like serine/threonine-protein kinase OS=Homo sapiens OX=9606 GN=SLK PE=1 SV=1	0.401	0.62	0.32	0.1	0.3	0.53	0.36
0	Q9NR45	Sialic acid synthase OS=Homo sapiens OX=9606 GN=NANS PE=1 SV=2	0.183	0.48	0.44	0.47	0.42	0.28	0.31
0	P06703	Protein S100-A6 OS=Homo sapiens OX=9606 GN=S100A6 PE=1 SV=1	0.174	0.31	0.46	0.49	0.31	0.42	0.43
0	P78344	Eukaryotic translation initiation factor 4 gamma 2 OS=Homo sapiens OX=9606 GN=EIF4G2 PE=1 SV=1	0.216	0.5	0.49	0.29	0.47	0.36	0.28
0	Q8NC51	Plasminogen activator inhibitor 1 RNA-binding protein OS=Homo sapiens OX=9606 GN=SERBP1 PE=1 SV=2	0.05	0.44	0.4	0.38	0.39	0.43	0.42
0	P52566	Rho GDP-dissociation inhibitor 2 OS=Homo sapiens OX=9606 GN=ARHGDIB PE=1 SV=3	0.139	0.47	0.43	0.42	0.46	0.34	0.31
0	O60235	Transmembrane protease serine 11D OS=Homo sapiens OX=9606 GN=TMPRSS11D PE=1 SV=1	0.195	0.52	0.36	0.32	0.48	0.42	0.3
0	P55145	Mesencephalic astrocyte-derived neurotrophic factor OS=Homo sapiens OX=9606 GN=MANF PE=1 SV=3	0.116	0.47	0.49	0.37	0.38	0.32	0.4
0	Q9UBQ0	Vacuolar protein sorting-associated protein 29 OS=Homo sapiens OX=9606 GN=VPS29 PE=1 SV=1	0.215	0.54	0.34	0.35	0.51	0.33	0.33
0	P46776	60S ribosomal protein L27a OS=Homo sapiens OX=9606 GN=RPL27A PE=1 SV=2	0.13	0.35	0.44	0.39	0.42	0.48	0.36
0	P62913	60S ribosomal protein L11 OS=Homo sapiens OX=9606 GN=RPL11 PE=1 SV=2	0.077	0.39	0.44	0.39	0.44	0.41	0.38
0	P46977	Dolichyl-diphosphooligosaccharide--protein glycosyltransferase subunit STT3A OS=Homo sapiens OX=9606 GN=STT3A PE=1 SV=2	0.286	0.59	0.37	0.22	0.49	0.37	0.3
0	P60468	Protein transport protein Sec61 subunit beta OS=Homo sapiens OX=9606 GN=SEC61B PE=1 SV=2	0.183	0.49	0.4	0.32	0.36	0.3	0.52
0	P16401	Histone H1.5 OS=Homo sapiens OX=9606 GN=H1-5 PE=1 SV=3	0.103	0.46	0.42	0.33	0.45	0.41	0.38
0	Q99471	Prefoldin subunit 5 OS=Homo sapiens OX=9606 GN=PFDN5 PE=1 SV=2	0.226	0.5	0.44	0.27	0.51	0.27	0.38
0	O43617	Trafficking protein particle complex subunit 3 OS=Homo sapiens OX=9606 GN=TRAPPC3 PE=1 SV=1	0.238	0.56	0.45	0.27	0.26	0.36	0.46
0	P62753	40S ribosomal protein S6 OS=Homo sapiens OX=9606 GN=RPS6 PE=1 SV=1	0.215	0.36	0.42	0.25	0.38	0.51	0.48
0	O95274	Ly6/PLAUR domain-containing protein 3 OS=Homo sapiens OX=9606 GN=LYPD3 PE=1 SV=2	0.157	0.45	0.43	0.5	0.32	0.42	0.31
0	P48506	Glutamate--cysteine ligase catalytic subunit OS=Homo sapiens OX=9606 GN=GCLC PE=1 SV=2	0.213	0.4	0.41	0.57	0.37	0.33	0.31
0	Q9Y277	Voltage-dependent anion-selective channel protein 3 OS=Homo sapiens OX=9606 GN=VDAC3 PE=1 SV=1	0.157	0.47	0.34	0.38	0.3	0.48	0.44
0	Q13057	Bifunctional coenzyme A synthase OS=Homo sapiens OX=9606 GN=COASY PE=1 SV=4	0.252	0.47	0.51	0.5	0.3	0.38	0.22
0	P52272	Heterogeneous nuclear ribonucleoprotein M OS=Homo sapiens OX=9606 GN=HNRNPM PE=1 SV=3	0.119	0.48	0.48	0.39	0.34	0.38	0.35
0	Q7KZF4	Staphylococcal nuclease domain-containing protein 1 OS=Homo sapiens OX=9606 GN=SND1 PE=1 SV=1	0.165	0.54	0.44	0.43	0.35	0.33	0.32
0	Q6ZVX7	F-box only protein 50 OS=Homo sapiens OX=9606 GN=NCCRP1 PE=1 SV=1	0.171	0.31	0.36	0.48	0.47	0.42	0.39
0	Q08380	Galectin-3-binding protein OS=Homo sapiens OX=9606 GN=LGALS3BP PE=1 SV=1	0.082	0.37	0.4	0.44	0.41	0.42	0.41
0	P62333	26S proteasome regulatory subunit 10B OS=Homo sapiens OX=9606 GN=PSMC6 PE=1 SV=1	0.09	0.47	0.37	0.4	0.42	0.34	0.44
0	Q92499	ATP-dependent RNA helicase DDX1 OS=Homo sapiens OX=9606 GN=DDX1 PE=1 SV=2	0.193	0.37	0.51	0.29	0.32	0.43	0.48
0	P14866	Heterogeneous nuclear ribonucleoprotein L OS=Homo sapiens OX=9606 GN=HNRNPL PE=1 SV=2	0.233	0.56	0.45	0.43	0.4	0.29	0.25
0	Q08257	Quinone oxidoreductase OS=Homo sapiens OX=9606 GN=CRYZ PE=1 SV=1	0.085	0.38	0.42	0.42	0.44	0.41	0.37
0	Q6P4A8	Phospholipase B-like 1 OS=Homo sapiens OX=9606 GN=PLBD1 PE=1 SV=2	0.207	0.3	0.39	0.48	0.5	0.31	0.42
0	O14744	Protein arginine N-methyltransferase 5 OS=Homo sapiens OX=9606 GN=PRMT5 PE=1 SV=4	0.075	0.45	0.39	0.41	0.34	0.41	0.44
0	Q9UBQ7	Glyoxylate reductase/hydroxypyruvate reductase OS=Homo sapiens OX=9606 GN=GRHPR PE=1 SV=1	0.145	0.45	0.46	0.4	0.47	0.32	0.32
0	O14579	Coatomer subunit epsilon OS=Homo sapiens OX=9606 GN=COPE PE=1 SV=3	0.191	0.54	0.3	0.44	0.3	0.4	0.42
0	Q8TF05	Serine/threonine-protein phosphatase 4 regulatory subunit 1 OS=Homo sapiens OX=9606 GN=PPP4R1 PE=1 SV=1	0.13	0.5	0.4	0.39	0.45	0.35	0.33
0	Q9Y6K5	2'-5'-oligoadenylate synthase 3 OS=Homo sapiens OX=9606 GN=OAS3 PE=1 SV=3	0.22	0.38	0.5	0.3	0.31	0.34	0.55
0	P36542	ATP synthase subunit gamma, mitochondrial OS=Homo sapiens OX=9606 GN=ATP5F1C PE=1 SV=1	0.178	0.33	0.41	0.38	0.39	0.36	0.55
0	P55735	Protein SEC13 homolog OS=Homo sapiens OX=9606 GN=SEC13 PE=1 SV=3	0.272	0.58	0.38	0.49	0.28	0.37	0.24
0	Q9HAB8	Phosphopantothenate--cysteine ligase OS=Homo sapiens OX=9606 GN=PPCS PE=1 SV=2	0.152	0.39	0.47	0.5	0.36	0.37	0.33
0	P23588	Eukaryotic translation initiation factor 4B OS=Homo sapiens OX=9606 GN=EIF4B PE=1 SV=2	0.259	0.26	0.44	0.47	0.54	0.36	0.3
0	Q13867	Bleomycin hydrolase OS=Homo sapiens OX=9606 GN=BLMH PE=1 SV=1	0.533	0.46	0.22	0.2	0.77	0.25	0.21
0	Q9H7Z7	Prostaglandin E synthase 2 OS=Homo sapiens OX=9606 GN=PTGES2 PE=1 SV=1	0.27	0.42	0.26	0.3	0.31	0.51	0.55
0	O75663	TIP41-like protein OS=Homo sapiens OX=9606 GN=TIPRL PE=1 SV=2	0.096	0.43	0.41	0.46	0.42	0.34	0.37
0	Q9P2T1	GMP reductase 2 OS=Homo sapiens OX=9606 GN=GMPR2 PE=1 SV=1	0.347	0.26	0.28	0.23	0.47	0.55	0.52
0	Q96P70	Importin-9 OS=Homo sapiens OX=9606 GN=IPO9 PE=1 SV=3	0.119	0.48	0.5	0.37	0.37	0.35	0.36
0	P40939	Trifunctional enzyme subunit alpha, mitochondrial OS=Homo sapiens OX=9606 GN=HADHA PE=1 SV=2	0.055	0.45	0.41	0.36	0.42	0.41	0.4
0	P78371	T-complex protein 1 subunit beta OS=Homo sapiens OX=9606 GN=CCT2 PE=1 SV=4	0.045	0.41	0.45	0.4	0.4	0.39	0.39
0	P06744	Glucose-6-phosphate isomerase OS=Homo sapiens OX=9606 GN=GPI PE=1 SV=4	0.044	0.4	0.41	0.41	0.4	0.42	0.41
0	P27824	Calnexin OS=Homo sapiens OX=9606 GN=CANX PE=1 SV=2	0.14	0.48	0.48	0.42	0.29	0.35	0.39
0	P55884	Eukaryotic translation initiation factor 3 subunit B OS=Homo sapiens OX=9606 GN=EIF3B PE=1 SV=3	0.078	0.43	0.46	0.37	0.41	0.41	0.36
0	P13798	Acylamino-acid-releasing enzyme OS=Homo sapiens OX=9606 GN=APEH PE=1 SV=4	0.082	0.38	0.46	0.44	0.36	0.39	0.4
0	Q96FW1	Ubiquitin thioesterase OTUB1 OS=Homo sapiens OX=9606 GN=OTUB1 PE=1 SV=2	0.124	0.45	0.44	0.48	0.38	0.33	0.34
0	Q13283	Ras GTPase-activating protein-binding protein 1 OS=Homo sapiens OX=9606 GN=G3BP1 PE=1 SV=1	0.203	0.43	0.41	0.54	0.41	0.26	0.34
0	P54578	Ubiquitin carboxyl-terminal hydrolase 14 OS=Homo sapiens OX=9606 GN=USP14 PE=1 SV=3	0.295	0.36	0.45	0.46	0.58	0.25	0.26
0	O00748	Cocaine esterase OS=Homo sapiens OX=9606 GN=CES2 PE=1 SV=1	0.178	0.57	0.41	0.33	0.3	0.39	0.39
0	P25787	Proteasome subunit alpha type-2 OS=Homo sapiens OX=9606 GN=PSMA2 PE=1 SV=2	0.206	0.44	0.31	0.47	0.49	0.41	0.28
0	Q9UNM6	26S proteasome non-ATPase regulatory subunit 13 OS=Homo sapiens OX=9606 GN=PSMD13 PE=1 SV=2	0.086	0.37	0.39	0.43	0.39	0.42	0.45
0	P46782	40S ribosomal protein S5 OS=Homo sapiens OX=9606 GN=RPS5 PE=1 SV=4	0.096	0.41	0.47	0.38	0.43	0.39	0.35
0	Q15435	Protein phosphatase 1 regulatory subunit 7 OS=Homo sapiens OX=9606 GN=PPP1R7 PE=1 SV=1	0.236	0.59	0.39	0.43	0.26	0.29	0.4
0	P62280	40S ribosomal protein S11 OS=Homo sapiens OX=9606 GN=RPS11 PE=1 SV=3	0.323	0.24	0.48	0.24	0.34	0.43	0.59
0	P59998	Actin-related protein 2/3 complex subunit 4 OS=Homo sapiens OX=9606 GN=ARPC4 PE=1 SV=3	0.128	0.33	0.4	0.39	0.45	0.44	0.42
0	Q9NY33	Dipeptidyl peptidase 3 OS=Homo sapiens OX=9606 GN=DPP3 PE=1 SV=2	0.119	0.37	0.44	0.43	0.46	0.34	0.39
0	Q00796	Sorbitol dehydrogenase OS=Homo sapiens OX=9606 GN=SORD PE=1 SV=4	0.224	0.32	0.42	0.51	0.5	0.28	0.38
0	O43278	Kunitz-type protease inhibitor 1 OS=Homo sapiens OX=9606 GN=SPINT1 PE=1 SV=2	0.181	0.41	0.42	0.45	0.33	0.27	0.52
0	P83731	60S ribosomal protein L24 OS=Homo sapiens OX=9606 GN=RPL24 PE=1 SV=1	0.217	0.26	0.45	0.33	0.45	0.43	0.49
0	P52888	Thimet oligopeptidase OS=Homo sapiens OX=9606 GN=THOP1 PE=1 SV=2	0.157	0.47	0.51	0.43	0.33	0.3	0.37
0	P55327	Tumor protein D52 OS=Homo sapiens OX=9606 GN=TPD52 PE=1 SV=2	0.259	0.63	0.41	0.35	0.37	0.32	0.27
0	O96000	NADH dehydrogenase [ubiquinone] 1 beta subcomplex subunit 10 OS=Homo sapiens OX=9606 GN=NDUFB10 PE=1 SV=3	0.248	0.45	0.3	0.29	0.29	0.51	0.52
0	Q16651	Prostasin OS=Homo sapiens OX=9606 GN=PRSS8 PE=1 SV=1	0.182	0.45	0.46	0.47	0.43	0.25	0.35
0	Q08J23	RNA cytosine C(5)-methyltransferase NSUN2 OS=Homo sapiens OX=9606 GN=NSUN2 PE=1 SV=2	0.138	0.46	0.43	0.32	0.41	0.32	0.49
0	P36952	Serpin B5 OS=Homo sapiens OX=9606 GN=SERPINB5 PE=1 SV=2	0.052	0.4	0.41	0.4	0.39	0.43	0.42
0	Q96KP4	Cytosolic non-specific dipeptidase OS=Homo sapiens OX=9606 GN=CNDP2 PE=1 SV=2	0.092	0.48	0.4	0.39	0.34	0.44	0.38
0	P11413	Glucose-6-phosphate 1-dehydrogenase OS=Homo sapiens OX=9606 GN=G6PD PE=1 SV=4	0.051	0.4	0.42	0.42	0.37	0.41	0.42
0	P07814	Bifunctional glutamate/proline--tRNA ligase OS=Homo sapiens OX=9606 GN=EPRS1 PE=1 SV=5	0.21	0.48	0.36	0.35	0.54	0.29	0.37
0	O00232	26S proteasome non-ATPase regulatory subunit 12 OS=Homo sapiens OX=9606 GN=PSMD12 PE=1 SV=3	0.146	0.37	0.48	0.42	0.46	0.3	0.39
0	P47756	F-actin-capping protein subunit beta OS=Homo sapiens OX=9606 GN=CAPZB PE=1 SV=4	0.171	0.3	0.39	0.45	0.4	0.38	0.51
0	Q9Y230	RuvB-like 2 OS=Homo sapiens OX=9606 GN=RUVBL2 PE=1 SV=3	0.116	0.49	0.37	0.38	0.33	0.41	0.45
0	P19338	Nucleolin OS=Homo sapiens OX=9606 GN=NCL PE=1 SV=3	0.189	0.35	0.44	0.36	0.54	0.39	0.33
0	Q6DD88	Atlastin-3 OS=Homo sapiens OX=9606 GN=ATL3 PE=1 SV=1	0.18	0.53	0.41	0.42	0.26	0.33	0.45
0	P35232	Prohibitin OS=Homo sapiens OX=9606 GN=PHB PE=1 SV=1	0.193	0.43	0.37	0.38	0.27	0.39	0.55
0	Q99436	Proteasome subunit beta type-7 OS=Homo sapiens OX=9606 GN=PSMB7 PE=1 SV=1	0.243	0.37	0.28	0.48	0.53	0.42	0.31
0	P49721	Proteasome subunit beta type-2 OS=Homo sapiens OX=9606 GN=PSMB2 PE=1 SV=1	0.288	0.38	0.34	0.52	0.53	0.39	0.2
0	P12268	Inosine-5'-monophosphate dehydrogenase 2 OS=Homo sapiens OX=9606 GN=IMPDH2 PE=1 SV=2	0.094	0.43	0.49	0.4	0.36	0.4	0.36
0	P80723	Brain acid soluble protein 1 OS=Homo sapiens OX=9606 GN=BASP1 PE=1 SV=2	0.096	0.44	0.37	0.46	0.35	0.39	0.44
0	P42126	Enoyl-CoA delta isomerase 1, mitochondrial OS=Homo sapiens OX=9606 GN=ECI1 PE=1 SV=1	0.089	0.42	0.48	0.42	0.39	0.38	0.35
0	Q9HCC0	Methylcrotonoyl-CoA carboxylase beta chain, mitochondrial OS=Homo sapiens OX=9606 GN=MCCC2 PE=1 SV=1	0.182	0.53	0.3	0.37	0.36	0.36	0.48
0	P62888	60S ribosomal protein L30 OS=Homo sapiens OX=9606 GN=RPL30 PE=1 SV=2	0.108	0.4	0.45	0.38	0.44	0.44	0.34
0	P49755	Transmembrane emp24 domain-containing protein 10 OS=Homo sapiens OX=9606 GN=TMED10 PE=1 SV=2	0.297	0.61	0.37	0.47	0.18	0.33	0.37
0	Q96AG4	Leucine-rich repeat-containing protein 59 OS=Homo sapiens OX=9606 GN=LRRC59 PE=1 SV=1	0.238	0.56	0.31	0.33	0.26	0.4	0.5
0	Q96LJ7	Dehydrogenase/reductase SDR family member 1 OS=Homo sapiens OX=9606 GN=DHRS1 PE=1 SV=1	0.168	0.54	0.3	0.41	0.41	0.36	0.39
0	P20042	Eukaryotic translation initiation factor 2 subunit 2 OS=Homo sapiens OX=9606 GN=EIF2S2 PE=1 SV=2	0.229	0.56	0.45	0.46	0.32	0.3	0.28
0	P84098	60S ribosomal protein L19 OS=Homo sapiens OX=9606 GN=RPL19 PE=1 SV=1	0.136	0.38	0.47	0.36	0.48	0.37	0.36
0	P62318	Small nuclear ribonucleoprotein Sm D3 OS=Homo sapiens OX=9606 GN=SNRPD3 PE=1 SV=1	0.188	0.57	0.45	0.35	0.3	0.32	0.4
0	Q9UK76	Jupiter microtubule associated homolog 1 OS=Homo sapiens OX=9606 GN=JPT1 PE=1 SV=3	0.14	0.5	0.43	0.37	0.36	0.3	0.47
0	Q9H299	SH3 domain-binding glutamic acid-rich-like protein 3 OS=Homo sapiens OX=9606 GN=SH3BGRL3 PE=1 SV=1	0.17	0.3	0.39	0.38	0.43	0.49	0.44
0	P49207	60S ribosomal protein L34 OS=Homo sapiens OX=9606 GN=RPL34 PE=1 SV=3	0.207	0.49	0.41	0.23	0.45	0.46	0.36
0	P27144	Adenylate kinase 4, mitochondrial OS=Homo sapiens OX=9606 GN=AK4 PE=1 SV=1	0.199	0.41	0.38	0.53	0.24	0.4	0.43
0	Q9UKK9	ADP-sugar pyrophosphatase OS=Homo sapiens OX=9606 GN=NUDT5 PE=1 SV=1	0.168	0.54	0.34	0.41	0.42	0.39	0.32
0	P49748	Very long-chain specific acyl-CoA dehydrogenase, mitochondrial OS=Homo sapiens OX=9606 GN=ACADVL PE=1 SV=1	0.234	0.61	0.41	0.36	0.28	0.29	0.41
0	Q9UDY2	Tight junction protein ZO-2 OS=Homo sapiens OX=9606 GN=TJP2 PE=1 SV=2	0.08	0.43	0.41	0.45	0.41	0.34	0.41
0	O43242	26S proteasome non-ATPase regulatory subunit 3 OS=Homo sapiens OX=9606 GN=PSMD3 PE=1 SV=2	0.108	0.37	0.42	0.37	0.39	0.4	0.49
0	Q14247	Src substrate cortactin OS=Homo sapiens OX=9606 GN=CTTN PE=1 SV=2	0.151	0.34	0.37	0.49	0.36	0.46	0.41
0	P07954	Fumarate hydratase, mitochondrial OS=Homo sapiens OX=9606 GN=FH PE=1 SV=3	0.059	0.47	0.4	0.39	0.36	0.42	0.4
0	P29692	Elongation factor 1-delta OS=Homo sapiens OX=9606 GN=EEF1D PE=1 SV=5	0.031	0.44	0.4	0.42	0.39	0.4	0.4
0	P36957	Dihydrolipoyllysine-residue succinyltransferase component of 2-oxoglutarate dehydrogenase complex, mitochondrial OS=Homo sapiens OX=9606 GN=DLST PE=1 SV=4	0.136	0.4	0.45	0.46	0.44	0.36	0.31
0	Q9UJ70	N-acetyl-D-glucosamine kinase OS=Homo sapiens OX=9606 GN=NAGK PE=1 SV=4	0.102	0.37	0.45	0.46	0.41	0.39	0.37
0	P46777	60S ribosomal protein L5 OS=Homo sapiens OX=9606 GN=RPL5 PE=1 SV=3	0.1	0.38	0.47	0.37	0.37	0.45	0.41
0	P62910	60S ribosomal protein L32 OS=Homo sapiens OX=9606 GN=RPL32 PE=1 SV=2	0.254	0.63	0.4	0.29	0.3	0.39	0.35
0	P09497	Clathrin light chain B OS=Homo sapiens OX=9606 GN=CLTB PE=1 SV=1	0.15	0.53	0.4	0.46	0.33	0.35	0.36
0	P29590	Protein PML OS=Homo sapiens OX=9606 GN=PML PE=1 SV=3	0.189	0.54	0.47	0.44	0.29	0.32	0.35
0	P07108	Acyl-CoA-binding protein OS=Homo sapiens OX=9606 GN=DBI PE=1 SV=2	0.161	0.39	0.44	0.48	0.45	0.37	0.29
0	O75223	Gamma-glutamylcyclotransferase OS=Homo sapiens OX=9606 GN=GGCT PE=1 SV=1	0.329	0.35	0.34	0.51	0.6	0.29	0.24
0	Q08AI8	Protein mab-21-like 4 OS=Homo sapiens OX=9606 GN=MAB21L4 PE=2 SV=2	0.342	0.24	0.29	0.41	0.61	0.28	0.49
0	P68402	Platelet-activating factor acetylhydrolase IB subunit beta OS=Homo sapiens OX=9606 GN=PAFAH1B2 PE=1 SV=1	0.053	0.39	0.42	0.42	0.4	0.41	0.41
0	Q9HAV7	GrpE protein homolog 1, mitochondrial OS=Homo sapiens OX=9606 GN=GRPEL1 PE=1 SV=2	0.062	0.47	0.42	0.37	0.41	0.38	0.39
0	Q7L1Q6	Basic leucine zipper and W2 domain-containing protein 1 OS=Homo sapiens OX=9606 GN=BZW1 PE=1 SV=1	0.196	0.38	0.39	0.29	0.35	0.44	0.55
0	Q9P2R7	Succinate--CoA ligase [ADP-forming] subunit beta, mitochondrial OS=Homo sapiens OX=9606 GN=SUCLA2 PE=1 SV=3	0.325	0.62	0.3	0.26	0.22	0.42	0.5
0	P28072	Proteasome subunit beta type-6 OS=Homo sapiens OX=9606 GN=PSMB6 PE=1 SV=4	0.297	0.49	0.23	0.47	0.51	0.42	0.23
0	Q13148	TAR DNA-binding protein 43 OS=Homo sapiens OX=9606 GN=TARDBP PE=1 SV=1	0.121	0.52	0.43	0.38	0.36	0.4	0.34
0	Q15717	ELAV-like protein 1 OS=Homo sapiens OX=9606 GN=ELAVL1 PE=1 SV=2	0.289	0.45	0.32	0.23	0.28	0.52	0.54
0	Q15942	Zyxin OS=Homo sapiens OX=9606 GN=ZYX PE=1 SV=1	0.26	0.61	0.43	0.35	0.24	0.3	0.42
0	Q00765	Receptor expression-enhancing protein 5 OS=Homo sapiens OX=9606 GN=REEP5 PE=1 SV=3	0.189	0.39	0.33	0.34	0.35	0.52	0.49
0	P52815	39S ribosomal protein L12, mitochondrial OS=Homo sapiens OX=9606 GN=MRPL12 PE=1 SV=2	0.245	0.29	0.51	0.31	0.3	0.5	0.46
0	P51580	Thiopurine S-methyltransferase OS=Homo sapiens OX=9606 GN=TPMT PE=1 SV=1	0.285	0.4	0.65	0.34	0.26	0.31	0.38
0	Q8IV08	5'-3' exonuclease PLD3 OS=Homo sapiens OX=9606 GN=PLD3 PE=1 SV=1	0.402	0.26	0.57	0.44	0.14	0.57	0.28
0	Q6FI81	Anamorsin OS=Homo sapiens OX=9606 GN=CIAPIN1 PE=1 SV=2	0.213	0.49	0.48	0.36	0.47	0.24	0.33
0	Q9NQ88	Fructose-2,6-bisphosphatase TIGAR OS=Homo sapiens OX=9606 GN=TIGAR PE=1 SV=1	0.08	0.48	0.37	0.43	0.39	0.39	0.38
0	O60888	Protein CutA OS=Homo sapiens OX=9606 GN=CUTA PE=1 SV=2	0.244	0.33	0.25	0.45	0.46	0.52	0.39
0	Q9H0E2	Toll-interacting protein OS=Homo sapiens OX=9606 GN=TOLLIP PE=1 SV=1	0.225	0.3	0.38	0.44	0.4	0.55	0.32
0	Q14204	Cytoplasmic dynein 1 heavy chain 1 OS=Homo sapiens OX=9606 GN=DYNC1H1 PE=1 SV=5	0.12	0.41	0.39	0.5	0.4	0.4	0.35
0	Q8WUM4	Programmed cell death 6-interacting protein OS=Homo sapiens OX=9606 GN=PDCD6IP PE=1 SV=1	0.084	0.5	0.4	0.38	0.35	0.41	0.39
0	P50990	T-complex protein 1 subunit theta OS=Homo sapiens OX=9606 GN=CCT8 PE=1 SV=4	0.048	0.44	0.45	0.38	0.39	0.39	0.39
0	Q15067	Peroxisomal acyl-coenzyme A oxidase 1 OS=Homo sapiens OX=9606 GN=ACOX1 PE=1 SV=3	0.142	0.34	0.34	0.41	0.44	0.44	0.45
0	P49591	Serine--tRNA ligase, cytoplasmic OS=Homo sapiens OX=9606 GN=SARS1 PE=1 SV=3	0.14	0.53	0.42	0.38	0.4	0.37	0.32
0	P31930	Cytochrome b-c1 complex subunit 1, mitochondrial OS=Homo sapiens OX=9606 GN=UQCRC1 PE=1 SV=3	0.196	0.43	0.31	0.37	0.34	0.39	0.56
0	P36871	Phosphoglucomutase-1 OS=Homo sapiens OX=9606 GN=PGM1 PE=1 SV=3	0.174	0.49	0.51	0.42	0.37	0.28	0.33
0	Q9P2J5	Leucine--tRNA ligase, cytoplasmic OS=Homo sapiens OX=9606 GN=LARS1 PE=1 SV=2	0.189	0.56	0.37	0.33	0.4	0.29	0.44
0	P14314	Glucosidase 2 subunit beta OS=Homo sapiens OX=9606 GN=PRKCSH PE=1 SV=2	0.053	0.43	0.4	0.41	0.36	0.43	0.41
0	Q14134	Tripartite motif-containing protein 29 OS=Homo sapiens OX=9606 GN=TRIM29 PE=1 SV=2	0.227	0.37	0.29	0.34	0.36	0.47	0.56
0	Q14914	Prostaglandin reductase 1 OS=Homo sapiens OX=9606 GN=PTGR1 PE=1 SV=2	0.124	0.36	0.43	0.43	0.47	0.35	0.4
0	O75608	Acyl-protein thioesterase 1 OS=Homo sapiens OX=9606 GN=LYPLA1 PE=1 SV=1	0.121	0.36	0.43	0.47	0.43	0.39	0.36
0	P61604	10 kDa heat shock protein, mitochondrial OS=Homo sapiens OX=9606 GN=HSPE1 PE=1 SV=2	0.07	0.37	0.45	0.4	0.4	0.4	0.43
0	O95336	6-phosphogluconolactonase OS=Homo sapiens OX=9606 GN=PGLS PE=1 SV=2	0.164	0.41	0.47	0.42	0.48	0.3	0.33
0	Q12905	Interleukin enhancer-binding factor 2 OS=Homo sapiens OX=9606 GN=ILF2 PE=1 SV=2	0.084	0.42	0.42	0.39	0.46	0.39	0.36
0	P30038	Delta-1-pyrroline-5-carboxylate dehydrogenase, mitochondrial OS=Homo sapiens OX=9606 GN=ALDH4A1 PE=1 SV=3	0.106	0.47	0.39	0.39	0.45	0.32	0.41
0	P31949	Protein S100-A11 OS=Homo sapiens OX=9606 GN=S100A11 PE=1 SV=2	0.105	0.36	0.4	0.45	0.38	0.44	0.41
0	Q96FQ6	Protein S100-A16 OS=Homo sapiens OX=9606 GN=S100A16 PE=1 SV=1	0.17	0.31	0.43	0.51	0.41	0.38	0.39
0	P00441	Superoxide dismutase [Cu-Zn] OS=Homo sapiens OX=9606 GN=SOD1 PE=1 SV=2	0.084	0.36	0.41	0.44	0.42	0.41	0.41
0	Q9UGI8	Testin OS=Homo sapiens OX=9606 GN=TES PE=1 SV=1	0.15	0.47	0.47	0.43	0.28	0.42	0.34
0	P63208	S-phase kinase-associated protein 1 OS=Homo sapiens OX=9606 GN=SKP1 PE=1 SV=2	0.198	0.41	0.3	0.47	0.31	0.51	0.41
0	P30049	ATP synthase subunit delta, mitochondrial OS=Homo sapiens OX=9606 GN=ATP5F1D PE=1 SV=2	0.091	0.41	0.44	0.42	0.45	0.34	0.37
0	Q99729	Heterogeneous nuclear ribonucleoprotein A/B OS=Homo sapiens OX=9606 GN=HNRNPAB PE=1 SV=2	0.26	0.38	0.61	0.39	0.41	0.31	0.26
0	P28062	Proteasome subunit beta type-8 OS=Homo sapiens OX=9606 GN=PSMB8 PE=1 SV=3	0.246	0.39	0.43	0.45	0.55	0.32	0.25
0	O75915	PRA1 family protein 3 OS=Homo sapiens OX=9606 GN=ARL6IP5 PE=1 SV=1	0.18	0.51	0.44	0.39	0.23	0.39	0.43
0	P36551	Oxygen-dependent coproporphyrinogen-III oxidase, mitochondrial OS=Homo sapiens OX=9606 GN=CPOX PE=1 SV=3	0.147	0.38	0.38	0.4	0.31	0.47	0.49
0	Q06124	Tyrosine-protein phosphatase non-receptor type 11 OS=Homo sapiens OX=9606 GN=PTPN11 PE=1 SV=3	0.193	0.27	0.48	0.44	0.35	0.39	0.47
0	P14406	Cytochrome c oxidase subunit 7A2, mitochondrial OS=Homo sapiens OX=9606 GN=COX7A2 PE=1 SV=1	0.131	0.53	0.33	0.39	0.39	0.4	0.39
0	Q9NZL9	Methionine adenosyltransferase 2 subunit beta OS=Homo sapiens OX=9606 GN=MAT2B PE=1 SV=1	0.472	0.19	0.19	0.54	0.61	0.19	0.48
0	Q13435	Splicing factor 3B subunit 2 OS=Homo sapiens OX=9606 GN=SF3B2 PE=1 SV=2	0.392	0.12	0.29	0.56	0.47	0.48	0.36
0	Q9NQ50	39S ribosomal protein L40, mitochondrial OS=Homo sapiens OX=9606 GN=MRPL40 PE=1 SV=1	0.111	0.48	0.39	0.33	0.38	0.39	0.46
0	P35030	Trypsin-3 OS=Homo sapiens OX=9606 GN=PRSS3 PE=1 SV=2	0.276	0.38	0.6	0.36	0.23	0.46	0.32
0	Q9UKK3	Protein mono-ADP-ribosyltransferase PARP4 OS=Homo sapiens OX=9606 GN=PARP4 PE=1 SV=3	0.271	0.34	0.35	0.62	0.3	0.33	0.43
0	P12956	X-ray repair cross-complementing protein 6 OS=Homo sapiens OX=9606 GN=XRCC6 PE=1 SV=2	0.115	0.51	0.44	0.41	0.34	0.35	0.37
0	P61160	Actin-related protein 2 OS=Homo sapiens OX=9606 GN=ACTR2 PE=1 SV=1	0.057	0.44	0.44	0.4	0.34	0.42	0.41
0	P23381	Tryptophan--tRNA ligase, cytoplasmic OS=Homo sapiens OX=9606 GN=WARS1 PE=1 SV=2	0.261	0.39	0.6	0.25	0.38	0.42	0.31
0	P48643	T-complex protein 1 subunit epsilon OS=Homo sapiens OX=9606 GN=CCT5 PE=1 SV=1	0.079	0.43	0.47	0.41	0.39	0.35	0.39
0	P49368	T-complex protein 1 subunit gamma OS=Homo sapiens OX=9606 GN=CCT3 PE=1 SV=4	0.058	0.4	0.46	0.38	0.4	0.4	0.4
0	P48047	ATP synthase subunit O, mitochondrial OS=Homo sapiens OX=9606 GN=ATP5PO PE=1 SV=1	0.151	0.49	0.42	0.3	0.41	0.32	0.47
0	Q9H2U2	Inorganic pyrophosphatase 2, mitochondrial OS=Homo sapiens OX=9606 GN=PPA2 PE=1 SV=2	0.053	0.42	0.44	0.37	0.38	0.42	0.41
0	P53618	Coatomer subunit beta OS=Homo sapiens OX=9606 GN=COPB1 PE=1 SV=3	0.17	0.44	0.42	0.33	0.3	0.37	0.54
0	P99999	Cytochrome c OS=Homo sapiens OX=9606 GN=CYCS PE=1 SV=2	0.081	0.37	0.42	0.41	0.43	0.42	0.4
0	P30084	Enoyl-CoA hydratase, mitochondrial OS=Homo sapiens OX=9606 GN=ECHS1 PE=1 SV=4	0.103	0.46	0.42	0.34	0.34	0.4	0.47
0	Q02818	Nucleobindin-1 OS=Homo sapiens OX=9606 GN=NUCB1 PE=1 SV=4	0.258	0.55	0.52	0.26	0.24	0.42	0.36
0	O43396	Thioredoxin-like protein 1 OS=Homo sapiens OX=9606 GN=TXNL1 PE=1 SV=3	0.168	0.51	0.47	0.42	0.38	0.34	0.28
0	O00303	Eukaryotic translation initiation factor 3 subunit F OS=Homo sapiens OX=9606 GN=EIF3F PE=1 SV=1	0.099	0.47	0.41	0.34	0.37	0.37	0.46
0	P25815	Protein S100-P OS=Homo sapiens OX=9606 GN=S100P PE=1 SV=2	0.151	0.39	0.41	0.46	0.44	0.43	0.29
0	P17900	Ganglioside GM2 activator OS=Homo sapiens OX=9606 GN=GM2A PE=1 SV=4	0.16	0.31	0.45	0.35	0.41	0.46	0.44
0	P61353	60S ribosomal protein L27 OS=Homo sapiens OX=9606 GN=RPL27 PE=1 SV=2	0.091	0.44	0.4	0.35	0.44	0.43	0.38
0	Q16740	ATP-dependent Clp protease proteolytic subunit, mitochondrial OS=Homo sapiens OX=9606 GN=CLPP PE=1 SV=1	0.252	0.44	0.55	0.39	0.18	0.35	0.44
0	O60784	Target of Myb protein 1 OS=Homo sapiens OX=9606 GN=TOM1 PE=1 SV=2	0.11	0.39	0.48	0.37	0.34	0.41	0.45
0	P46109	Crk-like protein OS=Homo sapiens OX=9606 GN=CRKL PE=1 SV=1	0.163	0.53	0.43	0.38	0.31	0.31	0.44
0	Q13586	Stromal interaction molecule 1 OS=Homo sapiens OX=9606 GN=STIM1 PE=1 SV=3	0.177	0.48	0.46	0.37	0.26	0.48	0.35
0	O95817	BAG family molecular chaperone regulator 3 OS=Homo sapiens OX=9606 GN=BAG3 PE=1 SV=3	0.203	0.29	0.44	0.4	0.49	0.31	0.48
0	P09382	Galectin-1 OS=Homo sapiens OX=9606 GN=LGALS1 PE=1 SV=2	0.2	0.45	0.51	0.36	0.34	0.47	0.26
0	P42766	60S ribosomal protein L35 OS=Homo sapiens OX=9606 GN=RPL35 PE=1 SV=2	0.142	0.38	0.45	0.35	0.47	0.44	0.33
0	P60903	Protein S100-A10 OS=Homo sapiens OX=9606 GN=S100A10 PE=1 SV=2	0.302	0.29	0.51	0.27	0.37	0.29	0.6
0	P25788	Proteasome subunit alpha type-3 OS=Homo sapiens OX=9606 GN=PSMA3 PE=1 SV=2	0.253	0.29	0.33	0.48	0.55	0.4	0.33
0	P26447	Protein S100-A4 OS=Homo sapiens OX=9606 GN=S100A4 PE=1 SV=1	0.345	0.2	0.4	0.33	0.34	0.38	0.66
0	P82673	28S ribosomal protein S35, mitochondrial OS=Homo sapiens OX=9606 GN=MRPS35 PE=1 SV=1	0.293	0.49	0.48	0.24	0.18	0.49	0.44
0	P13489	Ribonuclease inhibitor OS=Homo sapiens OX=9606 GN=RNH1 PE=1 SV=2	0.054	0.44	0.44	0.42	0.37	0.4	0.37
0	P49411	Elongation factor Tu, mitochondrial OS=Homo sapiens OX=9606 GN=TUFM PE=1 SV=2	0.112	0.42	0.4	0.36	0.33	0.45	0.47
0	Q9C0C2	182 kDa tankyrase-1-binding protein OS=Homo sapiens OX=9606 GN=TNKS1BP1 PE=1 SV=4	0.289	0.58	0.36	0.31	0.19	0.38	0.5
0	P28838	Cytosol aminopeptidase OS=Homo sapiens OX=9606 GN=LAP3 PE=1 SV=3	0.096	0.38	0.44	0.45	0.37	0.36	0.45
0	P38606	V-type proton ATPase catalytic subunit A OS=Homo sapiens OX=9606 GN=ATP6V1A PE=1 SV=2	0.088	0.41	0.43	0.47	0.35	0.39	0.39
0	P63244	Receptor of activated protein C kinase 1 OS=Homo sapiens OX=9606 GN=RACK1 PE=1 SV=3	0.066	0.39	0.4	0.42	0.42	0.42	0.41
0	Q9NSD9	Phenylalanine--tRNA ligase beta subunit OS=Homo sapiens OX=9606 GN=FARSB PE=1 SV=3	0.148	0.47	0.49	0.39	0.43	0.31	0.33
0	Q06323	Proteasome activator complex subunit 1 OS=Homo sapiens OX=9606 GN=PSME1 PE=1 SV=1	0.105	0.34	0.43	0.45	0.42	0.4	0.4
0	P09758	Tumor-associated calcium signal transducer 2 OS=Homo sapiens OX=9606 GN=TACSTD2 PE=1 SV=3	0.239	0.51	0.35	0.55	0.26	0.39	0.32
0	O00151	PDZ and LIM domain protein 1 OS=Homo sapiens OX=9606 GN=PDLIM1 PE=1 SV=4	0.163	0.34	0.39	0.53	0.38	0.37	0.41
0	P30043	Flavin reductase (NADPH) OS=Homo sapiens OX=9606 GN=BLVRB PE=1 SV=3	0.283	0.36	0.37	0.48	0.58	0.32	0.25
0	P12830	Cadherin-1 OS=Homo sapiens OX=9606 GN=CDH1 PE=1 SV=3	0.127	0.53	0.44	0.39	0.37	0.33	0.36
0	P43304	Glycerol-3-phosphate dehydrogenase, mitochondrial OS=Homo sapiens OX=9606 GN=GPD2 PE=1 SV=3	0.219	0.59	0.39	0.44	0.31	0.29	0.35
0	P00390	Glutathione reductase, mitochondrial OS=Homo sapiens OX=9606 GN=GSR PE=1 SV=2	0.088	0.44	0.42	0.37	0.46	0.35	0.4
0	P45880	Voltage-dependent anion-selective channel protein 2 OS=Homo sapiens OX=9606 GN=VDAC2 PE=1 SV=2	0.323	0.57	0.33	0.55	0.17	0.33	0.35
0	P51665	26S proteasome non-ATPase regulatory subunit 7 OS=Homo sapiens OX=9606 GN=PSMD7 PE=1 SV=2	0.128	0.33	0.45	0.37	0.41	0.43	0.45
0	Q10713	Mitochondrial-processing peptidase subunit alpha OS=Homo sapiens OX=9606 GN=PMPCA PE=1 SV=2	0.222	0.28	0.39	0.44	0.37	0.36	0.55
0	Q8TE68	Epidermal growth factor receptor kinase substrate 8-like protein 1 OS=Homo sapiens OX=9606 GN=EPS8L1 PE=1 SV=3	0.245	0.4	0.34	0.33	0.32	0.37	0.62
0	Q15370	Elongin-B OS=Homo sapiens OX=9606 GN=ELOB PE=1 SV=1	0.166	0.32	0.34	0.42	0.42	0.44	0.49
0	Q96K17	Transcription factor BTF3 homolog 4 OS=Homo sapiens OX=9606 GN=BTF3L4 PE=1 SV=1	0.187	0.53	0.43	0.29	0.3	0.38	0.47
0	Q16629	Serine/arginine-rich splicing factor 7 OS=Homo sapiens OX=9606 GN=SRSF7 PE=1 SV=1	0.103	0.4	0.45	0.44	0.39	0.43	0.33
0	Q6YN16	Hydroxysteroid dehydrogenase-like protein 2 OS=Homo sapiens OX=9606 GN=HSDL2 PE=1 SV=1	0.24	0.56	0.46	0.23	0.32	0.34	0.45
0	P11172	Uridine 5'-monophosphate synthase OS=Homo sapiens OX=9606 GN=UMPS PE=1 SV=1	0.175	0.41	0.38	0.47	0.45	0.43	0.27
0	P18077	60S ribosomal protein L35a OS=Homo sapiens OX=9606 GN=RPL35A PE=1 SV=2	0.162	0.32	0.49	0.4	0.45	0.43	0.34
0	O15296	Arachidonate 15-lipoxygenase B OS=Homo sapiens OX=9606 GN=ALOX15B PE=1 SV=3	0.137	0.44	0.48	0.36	0.31	0.35	0.48
0	Q9NT62	Ubiquitin-like-conjugating enzyme ATG3 OS=Homo sapiens OX=9606 GN=ATG3 PE=1 SV=1	0.318	0.2	0.29	0.37	0.5	0.51	0.48
0	P53999	Activated RNA polymerase II transcriptional coactivator p15 OS=Homo sapiens OX=9606 GN=SUB1 PE=1 SV=3	0.233	0.5	0.56	0.29	0.37	0.37	0.29
0	Q9NSE4	Isoleucine--tRNA ligase, mitochondrial OS=Homo sapiens OX=9606 GN=IARS2 PE=1 SV=2	0.079	0.47	0.45	0.38	0.35	0.37	0.42
0	P13010	X-ray repair cross-complementing protein 5 OS=Homo sapiens OX=9606 GN=XRCC5 PE=1 SV=3	0.12	0.51	0.45	0.34	0.39	0.35	0.39
0	P10809	60 kDa heat shock protein, mitochondrial OS=Homo sapiens OX=9606 GN=HSPD1 PE=1 SV=2	0.06	0.44	0.44	0.39	0.38	0.43	0.37
0	Q14764	Major vault protein OS=Homo sapiens OX=9606 GN=MVP PE=1 SV=4	0.104	0.4	0.43	0.46	0.33	0.44	0.38
0	P04792	Heat shock protein beta-1 OS=Homo sapiens OX=9606 GN=HSPB1 PE=1 SV=2	0.167	0.41	0.37	0.33	0.32	0.45	0.52
0	Q99832	T-complex protein 1 subunit eta OS=Homo sapiens OX=9606 GN=CCT7 PE=1 SV=2	0.056	0.43	0.44	0.4	0.42	0.37	0.38
0	P26641	Elongation factor 1-gamma OS=Homo sapiens OX=9606 GN=EEF1G PE=1 SV=3	0.077	0.38	0.42	0.4	0.4	0.45	0.39
0	O00231	26S proteasome non-ATPase regulatory subunit 11 OS=Homo sapiens OX=9606 GN=PSMD11 PE=1 SV=3	0.152	0.56	0.36	0.38	0.35	0.35	0.41
0	P28799	Progranulin OS=Homo sapiens OX=9606 GN=GRN PE=1 SV=2	0.059	0.43	0.41	0.44	0.4	0.4	0.37
0	O43776	Asparagine--tRNA ligase, cytoplasmic OS=Homo sapiens OX=9606 GN=NARS1 PE=1 SV=1	0.086	0.41	0.44	0.43	0.42	0.4	0.34
0	P05161	Ubiquitin-like protein ISG15 OS=Homo sapiens OX=9606 GN=ISG15 PE=1 SV=5	0.15	0.3	0.42	0.44	0.46	0.39	0.42
0	Q9UN36	Protein NDRG2 OS=Homo sapiens OX=9606 GN=NDRG2 PE=1 SV=2	0.166	0.3	0.4	0.47	0.45	0.39	0.41
0	P19957	Elafin OS=Homo sapiens OX=9606 GN=PI3 PE=1 SV=3	0.218	0.47	0.39	0.28	0.28	0.42	0.54
0	Q99623	Prohibitin-2 OS=Homo sapiens OX=9606 GN=PHB2 PE=1 SV=2	0.242	0.45	0.31	0.31	0.28	0.45	0.57
0	P11177	Pyruvate dehydrogenase E1 component subunit beta, mitochondrial OS=Homo sapiens OX=9606 GN=PDHB PE=1 SV=3	0.165	0.48	0.48	0.3	0.31	0.36	0.47
0	Q08211	ATP-dependent RNA helicase A OS=Homo sapiens OX=9606 GN=DHX9 PE=1 SV=4	0.158	0.48	0.46	0.48	0.31	0.31	0.37
0	Q9Y394	Dehydrogenase/reductase SDR family member 7 OS=Homo sapiens OX=9606 GN=DHRS7 PE=1 SV=1	0.113	0.39	0.42	0.44	0.33	0.38	0.48
0	Q00341	Vigilin OS=Homo sapiens OX=9606 GN=HDLBP PE=1 SV=2	0.149	0.48	0.45	0.31	0.31	0.38	0.48
0	Q9NZT1	Calmodulin-like protein 5 OS=Homo sapiens OX=9606 GN=CALML5 PE=1 SV=2	0.206	0.37	0.45	0.32	0.43	0.53	0.3
0	O00154	Cytosolic acyl coenzyme A thioester hydrolase OS=Homo sapiens OX=9606 GN=ACOT7 PE=1 SV=3	0.107	0.37	0.41	0.39	0.36	0.43	0.48
0	Q13126	S-methyl-5'-thioadenosine phosphorylase OS=Homo sapiens OX=9606 GN=MTAP PE=1 SV=2	0.181	0.39	0.4	0.45	0.51	0.29	0.36
0	P14324	Farnesyl pyrophosphate synthase OS=Homo sapiens OX=9606 GN=FDPS PE=1 SV=4	0.122	0.35	0.4	0.41	0.48	0.41	0.4
0	P25398	40S ribosomal protein S12 OS=Homo sapiens OX=9606 GN=RPS12 PE=1 SV=3	0.061	0.42	0.44	0.39	0.41	0.42	0.37
0	P30519	Heme oxygenase 2 OS=Homo sapiens OX=9606 GN=HMOX2 PE=1 SV=2	0.19	0.53	0.43	0.35	0.25	0.36	0.46
0	P62244	40S ribosomal protein S15a OS=Homo sapiens OX=9606 GN=RPS15A PE=1 SV=2	0.101	0.41	0.44	0.4	0.31	0.45	0.43
0	O94979	Protein transport protein Sec31A OS=Homo sapiens OX=9606 GN=SEC31A PE=1 SV=3	0.463	0.17	0.53	0.3	0.1	0.58	0.5
0	Q13561	Dynactin subunit 2 OS=Homo sapiens OX=9606 GN=DCTN2 PE=1 SV=4	0.06	0.46	0.43	0.39	0.34	0.4	0.42
0	O75368	SH3 domain-binding glutamic acid-rich-like protein OS=Homo sapiens OX=9606 GN=SH3BGRL PE=1 SV=1	0.118	0.35	0.46	0.46	0.41	0.36	0.39
0	Q01082	Spectrin beta chain, non-erythrocytic 1 OS=Homo sapiens OX=9606 GN=SPTBN1 PE=1 SV=2	0.313	0.54	0.42	0.47	0.2	0.2	0.48
0	Q16401	26S proteasome non-ATPase regulatory subunit 5 OS=Homo sapiens OX=9606 GN=PSMD5 PE=1 SV=3	0.33	0.6	0.35	0.49	0.23	0.19	0.44
0	P31153	S-adenosylmethionine synthase isoform type-2 OS=Homo sapiens OX=9606 GN=MAT2A PE=1 SV=1	0.141	0.43	0.46	0.47	0.39	0.38	0.29
0	Q9UMS4	Pre-mRNA-processing factor 19 OS=Homo sapiens OX=9606 GN=PRPF19 PE=1 SV=1	0.246	0.54	0.3	0.3	0.5	0.43	0.3
0	P62314	Small nuclear ribonucleoprotein Sm D1 OS=Homo sapiens OX=9606 GN=SNRPD1 PE=1 SV=1	0.224	0.54	0.35	0.36	0.51	0.31	0.3
0	P30626	Sorcin OS=Homo sapiens OX=9606 GN=SRI PE=1 SV=1	0.272	0.56	0.5	0.28	0.21	0.35	0.44
0	P29966	Myristoylated alanine-rich C-kinase substrate OS=Homo sapiens OX=9606 GN=MARCKS PE=1 SV=4	0.077	0.39	0.43	0.44	0.43	0.36	0.4
0	Q14444	Caprin-1 OS=Homo sapiens OX=9606 GN=CAPRIN1 PE=1 SV=2	0.146	0.37	0.33	0.44	0.37	0.46	0.47
0	P61960	Ubiquitin-fold modifier 1 OS=Homo sapiens OX=9606 GN=UFM1 PE=1 SV=1	0.204	0.31	0.35	0.43	0.39	0.37	0.55
0	Q969H8	Myeloid-derived growth factor OS=Homo sapiens OX=9606 GN=MYDGF PE=1 SV=1	0.197	0.51	0.3	0.46	0.46	0.29	0.38
0	P26885	Peptidyl-prolyl cis-trans isomerase FKBP2 OS=Homo sapiens OX=9606 GN=FKBP2 PE=1 SV=2	0.247	0.52	0.35	0.31	0.22	0.47	0.49
0	Q92890	Ubiquitin recognition factor in ER-associated degradation protein 1 OS=Homo sapiens OX=9606 GN=UFD1 PE=1 SV=3	0.199	0.57	0.44	0.28	0.31	0.4	0.39
0	Q6IBS0	Twinfilin-2 OS=Homo sapiens OX=9606 GN=TWF2 PE=1 SV=2	0.212	0.58	0.46	0.33	0.39	0.29	0.34
0	P30566	Adenylosuccinate lyase OS=Homo sapiens OX=9606 GN=ADSL PE=1 SV=2	0.216	0.41	0.5	0.4	0.5	0.23	0.35
0	P62857	40S ribosomal protein S28 OS=Homo sapiens OX=9606 GN=RPS28 PE=1 SV=1	0.079	0.46	0.42	0.35	0.38	0.38	0.45
0	O75531	Barrier-to-autointegration factor OS=Homo sapiens OX=9606 GN=BANF1 PE=1 SV=1	0.291	0.25	0.61	0.38	0.33	0.31	0.46
0	Q9NY12	H/ACA ribonucleoprotein complex subunit 1 OS=Homo sapiens OX=9606 GN=GAR1 PE=1 SV=1	0.312	0.4	0.63	0.28	0.3	0.47	0.25
0	Q14108	Lysosome membrane protein 2 OS=Homo sapiens OX=9606 GN=SCARB2 PE=1 SV=2	0.239	0.5	0.3	0.49	0.25	0.33	0.5
0	Q6PIF6	Unconventional myosin-VIIb OS=Homo sapiens OX=9606 GN=MYO7B PE=1 SV=2	0.317	0.4	0.31	0.35	0.65	0.34	0.28
0	Q9UMD9	Collagen alpha-1(XVII) chain OS=Homo sapiens OX=9606 GN=COL17A1 PE=1 SV=3	0.417	0.25	0.74	0.31	0.23	0.37	0.33
0	Q9P1F3	Costars family protein ABRACL OS=Homo sapiens OX=9606 GN=ABRACL PE=1 SV=1	0.159	0.32	0.41	0.49	0.45	0.41	0.35
0	P29401	Transketolase OS=Homo sapiens OX=9606 GN=TKT PE=1 SV=3	0.118	0.35	0.39	0.4	0.44	0.45	0.42
0	Q9UBG3	Cornulin OS=Homo sapiens OX=9606 GN=CRNN PE=1 SV=1	0.288	0.25	0.41	0.3	0.59	0.44	0.37
0	P00505	Aspartate aminotransferase, mitochondrial OS=Homo sapiens OX=9606 GN=GOT2 PE=1 SV=3	0.167	0.3	0.4	0.37	0.44	0.44	0.48
0	P06396	Gelsolin OS=Homo sapiens OX=9606 GN=GSN PE=1 SV=1	0.196	0.32	0.38	0.4	0.34	0.41	0.56
0	Q6BCY4	NADH-cytochrome b5 reductase 2 OS=Homo sapiens OX=9606 GN=CYB5R2 PE=1 SV=1	0.108	0.46	0.4	0.45	0.37	0.32	0.43
0	P62195	26S proteasome regulatory subunit 8 OS=Homo sapiens OX=9606 GN=PSMC5 PE=1 SV=1	0.157	0.47	0.38	0.39	0.3	0.35	0.52
0	Q53GQ0	Very-long-chain 3-oxoacyl-CoA reductase OS=Homo sapiens OX=9606 GN=HSD17B12 PE=1 SV=2	0.11	0.36	0.45	0.4	0.39	0.36	0.48
0	P18621	60S ribosomal protein L17 OS=Homo sapiens OX=9606 GN=RPL17 PE=1 SV=3	0.137	0.4	0.48	0.3	0.41	0.44	0.39
0	P61421	V-type proton ATPase subunit d 1 OS=Homo sapiens OX=9606 GN=ATP6V0D1 PE=1 SV=1	0.175	0.49	0.46	0.31	0.33	0.48	0.33
0	Q9BRX8	Peroxiredoxin-like 2A OS=Homo sapiens OX=9606 GN=PRXL2A PE=1 SV=3	0.174	0.51	0.4	0.38	0.27	0.35	0.49
0	Q9ULZ3	Apoptosis-associated speck-like protein containing a CARD OS=Homo sapiens OX=9606 GN=PYCARD PE=1 SV=2	0.138	0.36	0.46	0.45	0.34	0.35	0.47
0	P61970	Nuclear transport factor 2 OS=Homo sapiens OX=9606 GN=NUTF2 PE=1 SV=1	0.093	0.39	0.49	0.41	0.36	0.39	0.41
0	Q9C002	Normal mucosa of esophagus-specific gene 1 protein OS=Homo sapiens OX=9606 GN=NMES1 PE=2 SV=1	0.189	0.52	0.29	0.34	0.37	0.38	0.5
0	P01040	Cystatin-A OS=Homo sapiens OX=9606 GN=CSTA PE=1 SV=1	0.322	0.38	0.35	0.32	0.66	0.27	0.35
0	P58546	Myotrophin OS=Homo sapiens OX=9606 GN=MTPN PE=1 SV=2	0.139	0.43	0.4	0.51	0.41	0.34	0.35
0	P27701	CD82 antigen OS=Homo sapiens OX=9606 GN=CD82 PE=1 SV=1	0.164	0.41	0.4	0.5	0.27	0.38	0.45
0	P53597	Succinate--CoA ligase [ADP/GDP-forming] subunit alpha, mitochondrial OS=Homo sapiens OX=9606 GN=SUCLG1 PE=1 SV=4	0.124	0.44	0.36	0.32	0.41	0.46	0.45
0	P20061	Transcobalamin-1 OS=Homo sapiens OX=9606 GN=TCN1 PE=1 SV=2	0.266	0.59	0.39	0.31	0.24	0.31	0.49
0	O75821	Eukaryotic translation initiation factor 3 subunit G OS=Homo sapiens OX=9606 GN=EIF3G PE=1 SV=2	0.268	0.57	0.55	0.31	0.3	0.3	0.32
0	P35268	60S ribosomal protein L22 OS=Homo sapiens OX=9606 GN=RPL22 PE=1 SV=2	0.086	0.43	0.4	0.34	0.4	0.45	0.41
0	P62847	40S ribosomal protein S24 OS=Homo sapiens OX=9606 GN=RPS24 PE=1 SV=1	0.213	0.32	0.38	0.28	0.41	0.51	0.49
0	P60510	Serine/threonine-protein phosphatase 4 catalytic subunit OS=Homo sapiens OX=9606 GN=PPP4C PE=1 SV=1	0.246	0.61	0.4	0.26	0.35	0.32	0.41
0	P53992	Protein transport protein Sec24C OS=Homo sapiens OX=9606 GN=SEC24C PE=1 SV=3	0.182	0.46	0.53	0.44	0.32	0.3	0.35
0	O15212	Prefoldin subunit 6 OS=Homo sapiens OX=9606 GN=PFDN6 PE=1 SV=1	0.35	0.44	0.64	0.24	0.23	0.26	0.47
0	O60271	C-Jun-amino-terminal kinase-interacting protein 4 OS=Homo sapiens OX=9606 GN=SPAG9 PE=1 SV=4	0.475	0.39	0.32	0.32	0.75	0.17	0.24
0	Q9Y3B8	Oligoribonuclease, mitochondrial OS=Homo sapiens OX=9606 GN=REXO2 PE=1 SV=3	0.197	0.48	0.41	0.49	0.42	0.37	0.24
0	Q9NP72	Ras-related protein Rab-18 OS=Homo sapiens OX=9606 GN=RAB18 PE=1 SV=1	0.18	0.5	0.34	0.3	0.34	0.43	0.5
0	Q9NP97	Dynein light chain roadblock-type 1 OS=Homo sapiens OX=9606 GN=DYNLRB1 PE=1 SV=3	0.068	0.43	0.43	0.36	0.37	0.39	0.45
0	P42785	Lysosomal Pro-X carboxypeptidase OS=Homo sapiens OX=9606 GN=PRCP PE=1 SV=1	0.333	0.23	0.29	0.53	0.3	0.38	0.58
0	P47914	60S ribosomal protein L29 OS=Homo sapiens OX=9606 GN=RPL29 PE=1 SV=2	0.109	0.35	0.44	0.38	0.45	0.43	0.39
0	P62304	Small nuclear ribonucleoprotein E OS=Homo sapiens OX=9606 GN=SNRPE PE=1 SV=1	0.14	0.5	0.46	0.38	0.38	0.28	0.41
0	Q5VYK3	Proteasome adapter and scaffold protein ECM29 OS=Homo sapiens OX=9606 GN=ECPAS PE=1 SV=2	0.252	0.56	0.53	0.35	0.32	0.33	0.26
0	P52434	DNA-directed RNA polymerases I, II, and III subunit RPABC3 OS=Homo sapiens OX=9606 GN=POLR2H PE=1 SV=4	0.166	0.4	0.42	0.51	0.44	0.33	0.31
0	Q9NPJ3	Acyl-coenzyme A thioesterase 13 OS=Homo sapiens OX=9606 GN=ACOT13 PE=1 SV=1	0.266	0.23	0.41	0.39	0.46	0.33	0.55
0	Q13618	Cullin-3 OS=Homo sapiens OX=9606 GN=CUL3 PE=1 SV=2	0.256	0.29	0.53	0.55	0.35	0.31	0.35
0	P15880	40S ribosomal protein S2 OS=Homo sapiens OX=9606 GN=RPS2 PE=1 SV=2	0.13	0.33	0.41	0.38	0.43	0.45	0.43
0	P17655	Calpain-2 catalytic subunit OS=Homo sapiens OX=9606 GN=CAPN2 PE=1 SV=6	0.087	0.38	0.41	0.42	0.4	0.45	0.38
0	Q16658	Fascin OS=Homo sapiens OX=9606 GN=FSCN1 PE=1 SV=3	0.092	0.44	0.36	0.37	0.38	0.46	0.43
0	P52209	6-phosphogluconate dehydrogenase, decarboxylating OS=Homo sapiens OX=9606 GN=PGD PE=1 SV=3	0.132	0.36	0.41	0.45	0.47	0.37	0.37
0	P09960	Leukotriene A-4 hydrolase OS=Homo sapiens OX=9606 GN=LTA4H PE=1 SV=2	0.053	0.4	0.41	0.44	0.4	0.38	0.41
0	Q14152	Eukaryotic translation initiation factor 3 subunit A OS=Homo sapiens OX=9606 GN=EIF3A PE=1 SV=1	0.071	0.46	0.39	0.38	0.39	0.44	0.38
0	P31948	Stress-induced-phosphoprotein 1 OS=Homo sapiens OX=9606 GN=STIP1 PE=1 SV=1	0.072	0.46	0.46	0.39	0.4	0.36	0.38
0	P04080	Cystatin-B OS=Homo sapiens OX=9606 GN=CSTB PE=1 SV=2	0.046	0.43	0.41	0.41	0.41	0.37	0.43
0	Q00839	Heterogeneous nuclear ribonucleoprotein U OS=Homo sapiens OX=9606 GN=HNRNPU PE=1 SV=6	0.135	0.34	0.47	0.41	0.44	0.43	0.35
0	Q9Y2A7	Nck-associated protein 1 OS=Homo sapiens OX=9606 GN=NCKAP1 PE=1 SV=1	0.095	0.41	0.47	0.45	0.38	0.37	0.36
0	Q9Y3I0	RNA-splicing ligase RtcB homolog OS=Homo sapiens OX=9606 GN=RTCB PE=1 SV=1	0.226	0.33	0.56	0.28	0.41	0.34	0.46
0	Q9Y265	RuvB-like 1 OS=Homo sapiens OX=9606 GN=RUVBL1 PE=1 SV=1	0.205	0.56	0.45	0.38	0.25	0.33	0.41
0	P30085	UMP-CMP kinase OS=Homo sapiens OX=9606 GN=CMPK1 PE=1 SV=3	0.081	0.38	0.45	0.44	0.37	0.39	0.41
0	P40925	Malate dehydrogenase, cytoplasmic OS=Homo sapiens OX=9606 GN=MDH1 PE=1 SV=4	0.048	0.4	0.43	0.41	0.41	0.41	0.4
0	Q02790	Peptidyl-prolyl cis-trans isomerase FKBP4 OS=Homo sapiens OX=9606 GN=FKBP4 PE=1 SV=3	0.25	0.54	0.46	0.4	0.45	0.29	0.22
0	Q07955	Serine/arginine-rich splicing factor 1 OS=Homo sapiens OX=9606 GN=SRSF1 PE=1 SV=2	0.178	0.56	0.47	0.34	0.31	0.34	0.38
0	P41252	Isoleucine--tRNA ligase, cytoplasmic OS=Homo sapiens OX=9606 GN=IARS1 PE=1 SV=2	0.156	0.48	0.45	0.37	0.46	0.29	0.36
0	P39019	40S ribosomal protein S19 OS=Homo sapiens OX=9606 GN=RPS19 PE=1 SV=2	0.084	0.48	0.46	0.37	0.36	0.37	0.39
0	P61313	60S ribosomal protein L15 OS=Homo sapiens OX=9606 GN=RPL15 PE=1 SV=2	0.206	0.41	0.32	0.3	0.36	0.5	0.52
0	P62241	40S ribosomal protein S8 OS=Homo sapiens OX=9606 GN=RPS8 PE=1 SV=2	0.207	0.3	0.36	0.33	0.46	0.49	0.48
0	P62081	40S ribosomal protein S7 OS=Homo sapiens OX=9606 GN=RPS7 PE=1 SV=1	0.172	0.46	0.45	0.28	0.33	0.49	0.41
0	P56537	Eukaryotic translation initiation factor 6 OS=Homo sapiens OX=9606 GN=EIF6 PE=1 SV=1	0.134	0.52	0.38	0.4	0.43	0.35	0.34
0	Q8TAT6	Nuclear protein localization protein 4 homolog OS=Homo sapiens OX=9606 GN=NPLOC4 PE=1 SV=3	0.255	0.57	0.49	0.31	0.33	0.23	0.42
0	Q9BUL8	Programmed cell death protein 10 OS=Homo sapiens OX=9606 GN=PDCD10 PE=1 SV=1	0.129	0.46	0.48	0.41	0.41	0.37	0.3
0	Q9NYL9	Tropomodulin-3 OS=Homo sapiens OX=9606 GN=TMOD3 PE=1 SV=1	0.252	0.62	0.37	0.42	0.29	0.28	0.37
0	P62277	40S ribosomal protein S13 OS=Homo sapiens OX=9606 GN=RPS13 PE=1 SV=2	0.126	0.36	0.45	0.33	0.39	0.46	0.44
0	O43615	Mitochondrial import inner membrane translocase subunit TIM44 OS=Homo sapiens OX=9606 GN=TIMM44 PE=1 SV=2	0.116	0.51	0.46	0.36	0.35	0.37	0.38
0	O95861	3'(2'),5'-bisphosphate nucleotidase 1 OS=Homo sapiens OX=9606 GN=BPNT1 PE=1 SV=1	0.189	0.38	0.36	0.44	0.46	0.48	0.28
0	Q9H8Y8	Golgi reassembly-stacking protein 2 OS=Homo sapiens OX=9606 GN=GORASP2 PE=1 SV=3	0.192	0.55	0.47	0.37	0.29	0.3	0.4
0	P35080	Profilin-2 OS=Homo sapiens OX=9606 GN=PFN2 PE=1 SV=3	0.076	0.44	0.45	0.37	0.34	0.42	0.41
0	P20290	Transcription factor BTF3 OS=Homo sapiens OX=9606 GN=BTF3 PE=1 SV=1	0.201	0.56	0.38	0.28	0.43	0.32	0.43
0	O76027	Annexin A9 OS=Homo sapiens OX=9606 GN=ANXA9 PE=1 SV=3	0.166	0.32	0.42	0.45	0.49	0.33	0.4
0	Q03426	Mevalonate kinase OS=Homo sapiens OX=9606 GN=MVK PE=1 SV=1	0.091	0.41	0.47	0.4	0.41	0.33	0.42
0	Q9UHV9	Prefoldin subunit 2 OS=Homo sapiens OX=9606 GN=PFDN2 PE=1 SV=1	0.251	0.5	0.51	0.38	0.28	0.46	0.23
0	Q9UBQ5	Eukaryotic translation initiation factor 3 subunit K OS=Homo sapiens OX=9606 GN=EIF3K PE=1 SV=1	0.209	0.59	0.36	0.28	0.38	0.41	0.37
0	Q6P587	Acylpyruvase FAHD1, mitochondrial OS=Homo sapiens OX=9606 GN=FAHD1 PE=1 SV=2	0.076	0.47	0.37	0.39	0.38	0.44	0.39
0	Q9UM54	Unconventional myosin-VI OS=Homo sapiens OX=9606 GN=MYO6 PE=1 SV=4	0.198	0.36	0.28	0.51	0.37	0.43	0.46
0	Q5EBM0	UMP-CMP kinase 2, mitochondrial OS=Homo sapiens OX=9606 GN=CMPK2 PE=1 SV=3	0.174	0.41	0.35	0.43	0.46	0.28	0.49
0	P62760	Visinin-like protein 1 OS=Homo sapiens OX=9606 GN=VSNL1 PE=1 SV=2	0.104	0.45	0.46	0.44	0.33	0.34	0.41
0	Q8TEA8	D-aminoacyl-tRNA deacylase 1 OS=Homo sapiens OX=9606 GN=DTD1 PE=1 SV=2	0.043	0.43	0.39	0.4	0.41	0.41	0.41
0	Q13151	Heterogeneous nuclear ribonucleoprotein A0 OS=Homo sapiens OX=9606 GN=HNRNPA0 PE=1 SV=1	0.154	0.48	0.37	0.33	0.32	0.4	0.51
0	P50583	Bis(5'-nucleosyl)-tetraphosphatase [asymmetrical] OS=Homo sapiens OX=9606 GN=NUDT2 PE=1 SV=3	0.23	0.37	0.29	0.54	0.47	0.4	0.33
0	Q9C005	Protein dpy-30 homolog OS=Homo sapiens OX=9606 GN=DPY30 PE=1 SV=1	0.315	0.61	0.24	0.52	0.33	0.26	0.35
0	Q9H0A8	COMM domain-containing protein 4 OS=Homo sapiens OX=9606 GN=COMMD4 PE=1 SV=1	0.061	0.46	0.42	0.44	0.37	0.39	0.37
0	P49327	Fatty acid synthase OS=Homo sapiens OX=9606 GN=FASN PE=1 SV=3	0.1	0.36	0.4	0.41	0.38	0.43	0.47
0	Q09666	Neuroblast differentiation-associated protein AHNAK OS=Homo sapiens OX=9606 GN=AHNAK PE=1 SV=2	0.25	0.58	0.49	0.4	0.26	0.32	0.29
0	O95171	Sciellin OS=Homo sapiens OX=9606 GN=SCEL PE=1 SV=2	0.121	0.43	0.38	0.37	0.47	0.45	0.35
0	Q14974	Importin subunit beta-1 OS=Homo sapiens OX=9606 GN=KPNB1 PE=1 SV=2	0.102	0.4	0.48	0.43	0.41	0.35	0.36
0	P35998	26S proteasome regulatory subunit 7 OS=Homo sapiens OX=9606 GN=PSMC2 PE=1 SV=3	0.132	0.43	0.43	0.47	0.44	0.31	0.35
0	P09110	3-ketoacyl-CoA thiolase, peroxisomal OS=Homo sapiens OX=9606 GN=ACAA1 PE=1 SV=2	0.143	0.54	0.42	0.36	0.34	0.34	0.42
0	P62424	60S ribosomal protein L7a OS=Homo sapiens OX=9606 GN=RPL7A PE=1 SV=2	0.071	0.45	0.4	0.35	0.41	0.42	0.42
0	O95571	Persulfide dioxygenase ETHE1, mitochondrial OS=Homo sapiens OX=9606 GN=ETHE1 PE=1 SV=2	0.073	0.41	0.44	0.4	0.34	0.4	0.45
0	P28066	Proteasome subunit alpha type-5 OS=Homo sapiens OX=9606 GN=PSMA5 PE=1 SV=3	0.155	0.42	0.33	0.46	0.45	0.44	0.32
0	P60900	Proteasome subunit alpha type-6 OS=Homo sapiens OX=9606 GN=PSMA6 PE=1 SV=1	0.195	0.42	0.3	0.45	0.5	0.43	0.31
0	P21796	Voltage-dependent anion-selective channel protein 1 OS=Homo sapiens OX=9606 GN=VDAC1 PE=1 SV=2	0.331	0.62	0.32	0.35	0.14	0.41	0.46
0	Q9NZD2	Glycolipid transfer protein OS=Homo sapiens OX=9606 GN=GLTP PE=1 SV=3	0.086	0.42	0.46	0.42	0.42	0.37	0.35
0	O43747	AP-1 complex subunit gamma-1 OS=Homo sapiens OX=9606 GN=AP1G1 PE=1 SV=5	0.206	0.32	0.34	0.4	0.46	0.35	0.54
0	P52565	Rho GDP-dissociation inhibitor 1 OS=Homo sapiens OX=9606 GN=ARHGDIA PE=1 SV=3	0.218	0.6	0.33	0.41	0.4	0.31	0.34
0	P30050	60S ribosomal protein L12 OS=Homo sapiens OX=9606 GN=RPL12 PE=1 SV=1	0.128	0.51	0.44	0.39	0.39	0.37	0.32
0	Q7L2H7	Eukaryotic translation initiation factor 3 subunit M OS=Homo sapiens OX=9606 GN=EIF3M PE=1 SV=1	0.099	0.37	0.41	0.37	0.43	0.4	0.47
0	Q9NQC3	Reticulon-4 OS=Homo sapiens OX=9606 GN=RTN4 PE=1 SV=2	0.202	0.47	0.37	0.51	0.23	0.41	0.39
0	P62750	60S ribosomal protein L23a OS=Homo sapiens OX=9606 GN=RPL23A PE=1 SV=1	0.11	0.37	0.43	0.34	0.44	0.43	0.43
0	Q15121	Astrocytic phosphoprotein PEA-15 OS=Homo sapiens OX=9606 GN=PEA15 PE=1 SV=2	0.289	0.35	0.35	0.63	0.4	0.36	0.27
0	P08708	40S ribosomal protein S17 OS=Homo sapiens OX=9606 GN=RPS17 PE=1 SV=2	0.336	0.52	0.25	0.33	0.18	0.55	0.47
0	P98179	RNA-binding protein 3 OS=Homo sapiens OX=9606 GN=RBM3 PE=1 SV=1	0.269	0.29	0.41	0.44	0.47	0.53	0.24
0	Q9Y2B0	Protein canopy homolog 2 OS=Homo sapiens OX=9606 GN=CNPY2 PE=1 SV=1	0.071	0.46	0.46	0.38	0.37	0.36	0.41
0	Q16719	Kynureninase OS=Homo sapiens OX=9606 GN=KYNU PE=1 SV=1	0.233	0.33	0.29	0.46	0.54	0.35	0.42
0	Q9Y315	Deoxyribose-phosphate aldolase OS=Homo sapiens OX=9606 GN=DERA PE=1 SV=2	0.203	0.53	0.42	0.47	0.24	0.34	0.38
0	Q9H3K6	BolA-like protein 2 OS=Homo sapiens OX=9606 GN=BOLA2 PE=1 SV=1	0.28	0.27	0.34	0.55	0.5	0.28	0.43
0	O43815	Striatin OS=Homo sapiens OX=9606 GN=STRN PE=1 SV=4	0.191	0.53	0.47	0.44	0.36	0.32	0.28
0	P07919	Cytochrome b-c1 complex subunit 6, mitochondrial OS=Homo sapiens OX=9606 GN=UQCRH PE=1 SV=2	0.247	0.5	0.44	0.29	0.51	0.22	0.4
0	Q96DB5	Regulator of microtubule dynamics protein 1 OS=Homo sapiens OX=9606 GN=RMDN1 PE=1 SV=1	0.34	0.3	0.59	0.27	0.26	0.57	0.32
0	P49354	Protein farnesyltransferase/geranylgeranyltransferase type-1 subunit alpha OS=Homo sapiens OX=9606 GN=FNTA PE=1 SV=1	0.237	0.31	0.45	0.5	0.51	0.29	0.32
0	O60884	DnaJ homolog subfamily A member 2 OS=Homo sapiens OX=9606 GN=DNAJA2 PE=1 SV=1	0.242	0.52	0.53	0.31	0.43	0.32	0.25
0	P15941	Mucin-1 OS=Homo sapiens OX=9606 GN=MUC1 PE=1 SV=3	0.295	0.32	0.3	0.59	0.26	0.37	0.5
0	O14907	Tax1-binding protein 3 OS=Homo sapiens OX=9606 GN=TAX1BP3 PE=1 SV=2	0.235	0.49	0.37	0.23	0.31	0.5	0.48
0	P78330	Phosphoserine phosphatase OS=Homo sapiens OX=9606 GN=PSPH PE=1 SV=2	0.233	0.43	0.35	0.54	0.23	0.45	0.38
0	Q7LBR1	Charged multivesicular body protein 1b OS=Homo sapiens OX=9606 GN=CHMP1B PE=1 SV=1	0.321	0.49	0.31	0.44	0.12	0.52	0.43
0	Q9BRF8	Serine/threonine-protein phosphatase CPPED1 OS=Homo sapiens OX=9606 GN=CPPED1 PE=1 SV=3	0.245	0.28	0.4	0.52	0.52	0.33	0.34
0	P62995	Transformer-2 protein homolog beta OS=Homo sapiens OX=9606 GN=TRA2B PE=1 SV=1	0.223	0.28	0.4	0.41	0.46	0.32	0.53
0	Q99816	Tumor susceptibility gene 101 protein OS=Homo sapiens OX=9606 GN=TSG101 PE=1 SV=2	0.167	0.43	0.47	0.29	0.38	0.33	0.5
0	Q9Y5K8	V-type proton ATPase subunit D OS=Homo sapiens OX=9606 GN=ATP6V1D PE=1 SV=1	0.132	0.49	0.46	0.32	0.32	0.39	0.43
0	Q9UL25	Ras-related protein Rab-21 OS=Homo sapiens OX=9606 GN=RAB21 PE=1 SV=3	0.287	0.3	0.58	0.36	0.28	0.29	0.53
0	Q9H993	Damage-control phosphatase ARMT1 OS=Homo sapiens OX=9606 GN=ARMT1 PE=1 SV=1	0.205	0.58	0.35	0.46	0.35	0.3	0.36
0	P48147	Prolyl endopeptidase OS=Homo sapiens OX=9606 GN=PREP PE=1 SV=2	0.219	0.51	0.51	0.43	0.37	0.31	0.25
0	P23526	Adenosylhomocysteinase OS=Homo sapiens OX=9606 GN=AHCY PE=1 SV=4	0.126	0.34	0.41	0.45	0.45	0.42	0.37
0	P04843	Dolichyl-diphosphooligosaccharide--protein glycosyltransferase subunit 1 OS=Homo sapiens OX=9606 GN=RPN1 PE=1 SV=1	0.215	0.52	0.29	0.37	0.33	0.34	0.53
0	Q99536	Synaptic vesicle membrane protein VAT-1 homolog OS=Homo sapiens OX=9606 GN=VAT1 PE=1 SV=2	0.083	0.37	0.41	0.45	0.41	0.41	0.41
0	P31939	Bifunctional purine biosynthesis protein PURH OS=Homo sapiens OX=9606 GN=ATIC PE=1 SV=3	0.151	0.53	0.45	0.42	0.32	0.35	0.34
0	P54136	Arginine--tRNA ligase, cytoplasmic OS=Homo sapiens OX=9606 GN=RARS1 PE=1 SV=2	0.135	0.53	0.41	0.39	0.4	0.31	0.39
0	Q9Y446	Plakophilin-3 OS=Homo sapiens OX=9606 GN=PKP3 PE=1 SV=1	0.17	0.54	0.35	0.47	0.36	0.34	0.34
0	P07858	Cathepsin B OS=Homo sapiens OX=9606 GN=CTSB PE=1 SV=3	0.065	0.41	0.41	0.38	0.37	0.42	0.45
0	P55263	Adenosine kinase OS=Homo sapiens OX=9606 GN=ADK PE=1 SV=2	0.095	0.45	0.48	0.35	0.41	0.35	0.4
0	P26640	Valine--tRNA ligase OS=Homo sapiens OX=9606 GN=VARS1 PE=1 SV=4	0.206	0.5	0.47	0.35	0.25	0.32	0.49
0	Q9UHB6	LIM domain and actin-binding protein 1 OS=Homo sapiens OX=9606 GN=LIMA1 PE=1 SV=1	0.175	0.54	0.39	0.32	0.3	0.45	0.4
0	P29373	Cellular retinoic acid-binding protein 2 OS=Homo sapiens OX=9606 GN=CRABP2 PE=1 SV=2	0.204	0.26	0.37	0.43	0.43	0.41	0.51
0	P11310	Medium-chain specific acyl-CoA dehydrogenase, mitochondrial OS=Homo sapiens OX=9606 GN=ACADM PE=1 SV=1	0.114	0.34	0.43	0.42	0.35	0.43	0.45
0	Q13263	Transcription intermediary factor 1-beta OS=Homo sapiens OX=9606 GN=TRIM28 PE=1 SV=5	0.214	0.53	0.43	0.35	0.23	0.35	0.48
0	Q14376	UDP-glucose 4-epimerase OS=Homo sapiens OX=9606 GN=GALE PE=1 SV=2	0.229	0.51	0.45	0.48	0.31	0.21	0.42
0	P30040	Endoplasmic reticulum resident protein 29 OS=Homo sapiens OX=9606 GN=ERP29 PE=1 SV=4	0.155	0.54	0.46	0.37	0.32	0.34	0.38
0	O15372	Eukaryotic translation initiation factor 3 subunit H OS=Homo sapiens OX=9606 GN=EIF3H PE=1 SV=1	0.239	0.44	0.42	0.23	0.42	0.31	0.55
0	O14561	Acyl carrier protein, mitochondrial OS=Homo sapiens OX=9606 GN=NDUFAB1 PE=1 SV=3	0.07	0.43	0.42	0.43	0.33	0.4	0.43
0	P61769	Beta-2-microglobulin OS=Homo sapiens OX=9606 GN=B2M PE=1 SV=1	0.253	0.45	0.29	0.57	0.38	0.25	0.43
0	P07741	Adenine phosphoribosyltransferase OS=Homo sapiens OX=9606 GN=APRT PE=1 SV=2	0.127	0.4	0.44	0.46	0.3	0.45	0.38
0	O43240	Kallikrein-10 OS=Homo sapiens OX=9606 GN=KLK10 PE=1 SV=3	0.349	0.31	0.3	0.2	0.48	0.61	0.42
0	Q9H773	dCTP pyrophosphatase 1 OS=Homo sapiens OX=9606 GN=DCTPP1 PE=1 SV=1	0.354	0.28	0.21	0.61	0.46	0.45	0.31
0	P10515	Dihydrolipoyllysine-residue acetyltransferase component of pyruvate dehydrogenase complex, mitochondrial OS=Homo sapiens OX=9606 GN=DLAT PE=1 SV=3	0.159	0.41	0.49	0.49	0.33	0.32	0.36
0	Q14116	Interleukin-18 OS=Homo sapiens OX=9606 GN=IL18 PE=1 SV=1	0.232	0.34	0.35	0.42	0.36	0.58	0.34
0	Q9NZ01	Very-long-chain enoyl-CoA reductase OS=Homo sapiens OX=9606 GN=TECR PE=1 SV=1	0.187	0.31	0.36	0.43	0.46	0.35	0.51
0	P14854	Cytochrome c oxidase subunit 6B1 OS=Homo sapiens OX=9606 GN=COX6B1 PE=1 SV=2	0.231	0.52	0.33	0.29	0.51	0.3	0.44
0	Q9UBI6	Guanine nucleotide-binding protein G(I)/G(S)/G(O) subunit gamma-12 OS=Homo sapiens OX=9606 GN=GNG12 PE=1 SV=3	0.162	0.46	0.35	0.37	0.3	0.44	0.5
0	P43897	Elongation factor Ts, mitochondrial OS=Homo sapiens OX=9606 GN=TSFM PE=1 SV=2	0.316	0.45	0.48	0.2	0.19	0.47	0.52
0	Q9Y305	Acyl-coenzyme A thioesterase 9, mitochondrial OS=Homo sapiens OX=9606 GN=ACOT9 PE=1 SV=2	0.295	0.51	0.35	0.56	0.24	0.23	0.44
0	Q6NUM9	All-trans-retinol 13,14-reductase OS=Homo sapiens OX=9606 GN=RETSAT PE=1 SV=2	0.184	0.45	0.44	0.29	0.37	0.33	0.53
0	Q9Y5L4	Mitochondrial import inner membrane translocase subunit Tim13 OS=Homo sapiens OX=9606 GN=TIMM13 PE=1 SV=1	0.227	0.37	0.43	0.3	0.33	0.36	0.59
0	Q92506	Estradiol 17-beta-dehydrogenase 8 OS=Homo sapiens OX=9606 GN=HSD17B8 PE=1 SV=2	0.094	0.43	0.38	0.38	0.37	0.39	0.49
0	P57088	Transmembrane protein 33 OS=Homo sapiens OX=9606 GN=TMEM33 PE=1 SV=2	0.509	0.33	0.39	0	0.69	0.33	0.4
0	Q14847	LIM and SH3 domain protein 1 OS=Homo sapiens OX=9606 GN=LASP1 PE=1 SV=2	0.175	0.41	0.29	0.42	0.37	0.39	0.53
0	Q9BVC6	Transmembrane protein 109 OS=Homo sapiens OX=9606 GN=TMEM109 PE=1 SV=1	0.138	0.45	0.39	0.39	0.29	0.4	0.5
0	O15145	Actin-related protein 2/3 complex subunit 3 OS=Homo sapiens OX=9606 GN=ARPC3 PE=1 SV=3	0.224	0.33	0.38	0.57	0.42	0.3	0.39
0	Q9BR76	Coronin-1B OS=Homo sapiens OX=9606 GN=CORO1B PE=1 SV=1	0.154	0.33	0.37	0.42	0.44	0.37	0.49
0	A8K2U0	Alpha-2-macroglobulin-like protein 1 OS=Homo sapiens OX=9606 GN=A2ML1 PE=1 SV=3	0.077	0.4	0.39	0.43	0.36	0.44	0.43
0	P43490	Nicotinamide phosphoribosyltransferase OS=Homo sapiens OX=9606 GN=NAMPT PE=1 SV=1	0.103	0.38	0.39	0.42	0.47	0.4	0.39
0	P22735	Protein-glutamine gamma-glutamyltransferase K OS=Homo sapiens OX=9606 GN=TGM1 PE=1 SV=4	0.152	0.38	0.36	0.4	0.52	0.41	0.36
0	P51659	Peroxisomal multifunctional enzyme type 2 OS=Homo sapiens OX=9606 GN=HSD17B4 PE=1 SV=3	0.252	0.39	0.63	0.33	0.29	0.37	0.35
0	P48444	Coatomer subunit delta OS=Homo sapiens OX=9606 GN=ARCN1 PE=1 SV=1	0.083	0.38	0.44	0.37	0.39	0.42	0.45
0	P04844	Dolichyl-diphosphooligosaccharide--protein glycosyltransferase subunit 2 OS=Homo sapiens OX=9606 GN=RPN2 PE=1 SV=3	0.219	0.55	0.42	0.39	0.27	0.27	0.47
0	Q9UHG3	Prenylcysteine oxidase 1 OS=Homo sapiens OX=9606 GN=PCYOX1 PE=1 SV=3	0.127	0.49	0.32	0.38	0.37	0.42	0.45
0	Q9HCY8	Protein S100-A14 OS=Homo sapiens OX=9606 GN=S100A14 PE=1 SV=1	0.082	0.45	0.4	0.45	0.41	0.34	0.39
0	P50454	Serpin H1 OS=Homo sapiens OX=9606 GN=SERPINH1 PE=1 SV=2	0.152	0.46	0.35	0.37	0.31	0.44	0.49
0	O43399	Tumor protein D54 OS=Homo sapiens OX=9606 GN=TPD52L2 PE=1 SV=2	0.125	0.37	0.43	0.39	0.49	0.39	0.36
0	O76003	Glutaredoxin-3 OS=Homo sapiens OX=9606 GN=GLRX3 PE=1 SV=2	0.117	0.47	0.39	0.42	0.4	0.43	0.31
0	O60610	Protein diaphanous homolog 1 OS=Homo sapiens OX=9606 GN=DIAPH1 PE=1 SV=2	0.182	0.36	0.44	0.32	0.52	0.34	0.44
0	P28070	Proteasome subunit beta type-4 OS=Homo sapiens OX=9606 GN=PSMB4 PE=1 SV=4	0.293	0.65	0.28	0.39	0.41	0.34	0.27
0	P62829	60S ribosomal protein L23 OS=Homo sapiens OX=9606 GN=RPL23 PE=1 SV=1	0.155	0.35	0.46	0.32	0.36	0.45	0.48
0	O95831	Apoptosis-inducing factor 1, mitochondrial OS=Homo sapiens OX=9606 GN=AIFM1 PE=1 SV=1	0.091	0.47	0.46	0.39	0.32	0.38	0.42
0	P14550	Aldo-keto reductase family 1 member A1 OS=Homo sapiens OX=9606 GN=AKR1A1 PE=1 SV=3	0.126	0.37	0.4	0.47	0.44	0.33	0.42
0	Q9UJZ1	Stomatin-like protein 2, mitochondrial OS=Homo sapiens OX=9606 GN=STOML2 PE=1 SV=1	0.293	0.54	0.58	0.32	0.23	0.27	0.38
0	Q16186	Proteasomal ubiquitin receptor ADRM1 OS=Homo sapiens OX=9606 GN=ADRM1 PE=1 SV=2	0.148	0.34	0.5	0.44	0.42	0.37	0.35
0	P29728	2'-5'-oligoadenylate synthase 2 OS=Homo sapiens OX=9606 GN=OAS2 PE=1 SV=3	0.266	0.28	0.31	0.45	0.33	0.42	0.58
0	P13987	CD59 glycoprotein OS=Homo sapiens OX=9606 GN=CD59 PE=1 SV=1	0.301	0.62	0.35	0.28	0.23	0.48	0.35
0	O15260	Surfeit locus protein 4 OS=Homo sapiens OX=9606 GN=SURF4 PE=1 SV=3	0.299	0.58	0.35	0.44	0.14	0.38	0.44
0	O60701	UDP-glucose 6-dehydrogenase OS=Homo sapiens OX=9606 GN=UGDH PE=1 SV=1	0.238	0.38	0.27	0.41	0.3	0.55	0.46
0	Q5T4S7	E3 ubiquitin-protein ligase UBR4 OS=Homo sapiens OX=9606 GN=UBR4 PE=1 SV=1	0.153	0.48	0.46	0.48	0.36	0.32	0.32
0	Q9Y2T2	AP-3 complex subunit mu-1 OS=Homo sapiens OX=9606 GN=AP3M1 PE=1 SV=1	0.166	0.52	0.36	0.34	0.3	0.43	0.47
0	O00442	RNA 3'-terminal phosphate cyclase OS=Homo sapiens OX=9606 GN=RTCA PE=1 SV=1	0.154	0.54	0.4	0.45	0.33	0.33	0.36
0	Q12792	Twinfilin-1 OS=Homo sapiens OX=9606 GN=TWF1 PE=1 SV=3	0.112	0.36	0.39	0.4	0.38	0.42	0.49
0	P80188	Neutrophil gelatinase-associated lipocalin OS=Homo sapiens OX=9606 GN=LCN2 PE=1 SV=2	0.112	0.36	0.39	0.45	0.45	0.41	0.39
0	P17174	Aspartate aminotransferase, cytoplasmic OS=Homo sapiens OX=9606 GN=GOT1 PE=1 SV=3	0.085	0.44	0.43	0.42	0.41	0.4	0.33
0	P40763	Signal transducer and activator of transcription 3 OS=Homo sapiens OX=9606 GN=STAT3 PE=1 SV=2	0.366	0.35	0.29	0.29	0.65	0.24	0.48
0	Q5JRX3	Presequence protease, mitochondrial OS=Homo sapiens OX=9606 GN=PITRM1 PE=1 SV=3	0.16	0.49	0.43	0.37	0.28	0.35	0.49
0	P20618	Proteasome subunit beta type-1 OS=Homo sapiens OX=9606 GN=PSMB1 PE=1 SV=2	0.138	0.48	0.34	0.47	0.4	0.4	0.34
0	P17980	26S proteasome regulatory subunit 6A OS=Homo sapiens OX=9606 GN=PSMC3 PE=1 SV=3	0.131	0.53	0.43	0.39	0.32	0.39	0.36
0	P05109	Protein S100-A8 OS=Homo sapiens OX=9606 GN=S100A8 PE=1 SV=1	0.406	0.23	0.22	0.44	0.68	0.33	0.36
0	Q99714	3-hydroxyacyl-CoA dehydrogenase type-2 OS=Homo sapiens OX=9606 GN=HSD17B10 PE=1 SV=3	0.07	0.42	0.47	0.37	0.4	0.36	0.41
0	P78417	Glutathione S-transferase omega-1 OS=Homo sapiens OX=9606 GN=GSTO1 PE=1 SV=2	0.074	0.39	0.39	0.43	0.42	0.43	0.4
0	P40121	Macrophage-capping protein OS=Homo sapiens OX=9606 GN=CAPG PE=1 SV=2	0.033	0.43	0.41	0.38	0.4	0.41	0.42
0	P62906	60S ribosomal protein L10a OS=Homo sapiens OX=9606 GN=RPL10A PE=1 SV=2	0.096	0.42	0.47	0.38	0.37	0.44	0.35
0	P13804	Electron transfer flavoprotein subunit alpha, mitochondrial OS=Homo sapiens OX=9606 GN=ETFA PE=1 SV=1	0.131	0.5	0.41	0.33	0.32	0.39	0.46
0	P22307	Non-specific lipid-transfer protein OS=Homo sapiens OX=9606 GN=SCP2 PE=1 SV=2	0.109	0.42	0.38	0.4	0.33	0.41	0.49
0	P10599	Thioredoxin OS=Homo sapiens OX=9606 GN=TXN PE=1 SV=3	0.098	0.37	0.4	0.42	0.44	0.43	0.38
0	Q16698	2,4-dienoyl-CoA reductase, mitochondrial OS=Homo sapiens OX=9606 GN=DECR1 PE=1 SV=1	0.173	0.42	0.42	0.27	0.35	0.46	0.49
0	Q15738	Sterol-4-alpha-carboxylate 3-dehydrogenase, decarboxylating OS=Homo sapiens OX=9606 GN=NSDHL PE=1 SV=2	0.102	0.42	0.44	0.38	0.33	0.38	0.48
0	Q13011	Delta(3,5)-Delta(2,4)-dienoyl-CoA isomerase, mitochondrial OS=Homo sapiens OX=9606 GN=ECH1 PE=1 SV=2	0.164	0.44	0.43	0.3	0.31	0.42	0.51
0	P49773	Histidine triad nucleotide-binding protein 1 OS=Homo sapiens OX=9606 GN=HINT1 PE=1 SV=2	0.151	0.4	0.5	0.46	0.42	0.33	0.32
0	P05386	60S acidic ribosomal protein P1 OS=Homo sapiens OX=9606 GN=RPLP1 PE=1 SV=1	0.101	0.48	0.42	0.42	0.42	0.38	0.33
0	Q9UKR3	Kallikrein-13 OS=Homo sapiens OX=9606 GN=KLK13 PE=2 SV=1	0.14	0.48	0.51	0.36	0.38	0.34	0.35
0	P61289	Proteasome activator complex subunit 3 OS=Homo sapiens OX=9606 GN=PSME3 PE=1 SV=1	0.222	0.39	0.47	0.4	0.52	0.24	0.37
0	P15428	15-hydroxyprostaglandin dehydrogenase [NAD(+)] OS=Homo sapiens OX=9606 GN=HPGD PE=1 SV=1	0.372	0.17	0.3	0.51	0.59	0.36	0.38
0	O43237	Cytoplasmic dynein 1 light intermediate chain 2 OS=Homo sapiens OX=9606 GN=DYNC1LI2 PE=1 SV=1	0.22	0.4	0.39	0.35	0.31	0.34	0.6
0	P14735	Insulin-degrading enzyme OS=Homo sapiens OX=9606 GN=IDE PE=1 SV=4	0.19	0.49	0.37	0.41	0.3	0.52	0.32
0	Q16787	Laminin subunit alpha-3 OS=Homo sapiens OX=9606 GN=LAMA3 PE=1 SV=2	0.267	0.61	0.4	0.28	0.44	0.37	0.26
0	P63220	40S ribosomal protein S21 OS=Homo sapiens OX=9606 GN=RPS21 PE=1 SV=1	0.067	0.44	0.45	0.39	0.35	0.43	0.38
0	Q16864	V-type proton ATPase subunit F OS=Homo sapiens OX=9606 GN=ATP6V1F PE=1 SV=2	0.211	0.58	0.47	0.31	0.34	0.3	0.38
0	P07305	Histone H1.0 OS=Homo sapiens OX=9606 GN=H1-0 PE=1 SV=3	0.303	0.63	0.27	0.28	0.27	0.45	0.43
0	Q9NX46	ADP-ribose glycohydrolase ARH3 OS=Homo sapiens OX=9606 GN=ADPRS PE=1 SV=1	0.222	0.56	0.46	0.32	0.33	0.25	0.45
0	P30405	Peptidyl-prolyl cis-trans isomerase F, mitochondrial OS=Homo sapiens OX=9606 GN=PPIF PE=1 SV=1	0.214	0.53	0.31	0.37	0.45	0.45	0.28
0	P51571	Translocon-associated protein subunit delta OS=Homo sapiens OX=9606 GN=SSR4 PE=1 SV=1	0.229	0.61	0.36	0.39	0.27	0.32	0.42
0	P60983	Glia maturation factor beta OS=Homo sapiens OX=9606 GN=GMFB PE=1 SV=2	0.283	0.47	0.49	0.29	0.55	0.3	0.25
0	Q03135	Caveolin-1 OS=Homo sapiens OX=9606 GN=CAV1 PE=1 SV=4	0.285	0.53	0.22	0.28	0.34	0.48	0.5
0	Q92542	Nicastrin OS=Homo sapiens OX=9606 GN=NCSTN PE=1 SV=2	0.215	0.5	0.4	0.39	0.2	0.47	0.42
0	O75489	NADH dehydrogenase [ubiquinone] iron-sulfur protein 3, mitochondrial OS=Homo sapiens OX=9606 GN=NDUFS3 PE=1 SV=1	0.402	0.5	0.39	0.43	0	0.45	0.46
0	P18827	Syndecan-1 OS=Homo sapiens OX=9606 GN=SDC1 PE=1 SV=3	0.217	0.6	0.38	0.32	0.29	0.37	0.41
0	P19525	Interferon-induced, double-stranded RNA-activated protein kinase OS=Homo sapiens OX=9606 GN=EIF2AK2 PE=1 SV=2	0.233	0.37	0.35	0.26	0.42	0.43	0.56
0	O60437	Periplakin OS=Homo sapiens OX=9606 GN=PPL PE=1 SV=4	0.229	0.47	0.43	0.41	0.52	0.25	0.29
0	P04083	Annexin A1 OS=Homo sapiens OX=9606 GN=ANXA1 PE=1 SV=2	0.139	0.48	0.35	0.36	0.32	0.47	0.43
0	P40926	Malate dehydrogenase, mitochondrial OS=Homo sapiens OX=9606 GN=MDH2 PE=1 SV=3	0.039	0.42	0.42	0.39	0.39	0.42	0.42
0	Q86VP6	Cullin-associated NEDD8-dissociated protein 1 OS=Homo sapiens OX=9606 GN=CAND1 PE=1 SV=2	0.091	0.38	0.43	0.46	0.42	0.38	0.38
0	P62826	GTP-binding nuclear protein Ran OS=Homo sapiens OX=9606 GN=RAN PE=1 SV=3	0.051	0.39	0.42	0.4	0.41	0.42	0.41
0	Q9Y262	Eukaryotic translation initiation factor 3 subunit L OS=Homo sapiens OX=9606 GN=EIF3L PE=1 SV=1	0.107	0.38	0.38	0.42	0.47	0.39	0.4
0	P62191	26S proteasome regulatory subunit 4 OS=Homo sapiens OX=9606 GN=PSMC1 PE=1 SV=1	0.105	0.36	0.4	0.44	0.44	0.37	0.44
0	P07737	Profilin-1 OS=Homo sapiens OX=9606 GN=PFN1 PE=1 SV=2	0.042	0.45	0.43	0.4	0.39	0.41	0.38
0	P46781	40S ribosomal protein S9 OS=Homo sapiens OX=9606 GN=RPS9 PE=1 SV=3	0.125	0.34	0.43	0.36	0.42	0.45	0.44
0	Q9H6S3	Epidermal growth factor receptor kinase substrate 8-like protein 2 OS=Homo sapiens OX=9606 GN=EPS8L2 PE=1 SV=2	0.117	0.45	0.33	0.44	0.34	0.41	0.45
0	P62495	Eukaryotic peptide chain release factor subunit 1 OS=Homo sapiens OX=9606 GN=ETF1 PE=1 SV=3	0.12	0.37	0.4	0.4	0.47	0.44	0.36
0	P16435	NADPH--cytochrome P450 reductase OS=Homo sapiens OX=9606 GN=POR PE=1 SV=2	0.151	0.52	0.44	0.4	0.4	0.35	0.3
0	P54727	UV excision repair protein RAD23 homolog B OS=Homo sapiens OX=9606 GN=RAD23B PE=1 SV=1	0.052	0.42	0.43	0.43	0.39	0.37	0.4
0	Q07021	Complement component 1 Q subcomponent-binding protein, mitochondrial OS=Homo sapiens OX=9606 GN=C1QBP PE=1 SV=1	0.082	0.46	0.47	0.39	0.35	0.38	0.38
0	Q53FA7	Quinone oxidoreductase PIG3 OS=Homo sapiens OX=9606 GN=TP53I3 PE=1 SV=2	0.263	0.25	0.31	0.41	0.55	0.41	0.45
0	O00487	26S proteasome non-ATPase regulatory subunit 14 OS=Homo sapiens OX=9606 GN=PSMD14 PE=1 SV=1	0.143	0.51	0.47	0.36	0.34	0.31	0.42
0	O60443	Gasdermin-E OS=Homo sapiens OX=9606 GN=GSDME PE=1 SV=2	0.14	0.5	0.44	0.44	0.38	0.32	0.33
0	P62266	40S ribosomal protein S23 OS=Homo sapiens OX=9606 GN=RPS23 PE=1 SV=3	0.394	0.18	0.29	0.32	0.34	0.48	0.66
0	Q9Y2V2	Calcium-regulated heat-stable protein 1 OS=Homo sapiens OX=9606 GN=CARHSP1 PE=1 SV=2	0.169	0.53	0.39	0.38	0.43	0.4	0.28
0	P13473	Lysosome-associated membrane glycoprotein 2 OS=Homo sapiens OX=9606 GN=LAMP2 PE=1 SV=2	0.126	0.39	0.47	0.45	0.41	0.4	0.32
0	Q92734	Protein TFG OS=Homo sapiens OX=9606 GN=TFG PE=1 SV=2	0.107	0.4	0.43	0.48	0.39	0.4	0.34
0	P50914	60S ribosomal protein L14 OS=Homo sapiens OX=9606 GN=RPL14 PE=1 SV=4	0.116	0.37	0.49	0.37	0.44	0.39	0.38
0	Q92552	28S ribosomal protein S27, mitochondrial OS=Homo sapiens OX=9606 GN=MRPS27 PE=1 SV=3	0.167	0.53	0.42	0.4	0.26	0.36	0.42
0	P62273	40S ribosomal protein S29 OS=Homo sapiens OX=9606 GN=RPS29 PE=1 SV=2	0.25	0.49	0.37	0.32	0.56	0.38	0.26
0	O95834	Echinoderm microtubule-associated protein-like 2 OS=Homo sapiens OX=9606 GN=EML2 PE=1 SV=1	0.332	0.39	0.36	0.55	0.46	0.43	0.13
0	Q8IZV5	Retinol dehydrogenase 10 OS=Homo sapiens OX=9606 GN=RDH10 PE=1 SV=1	0.256	0.28	0.41	0.29	0.42	0.39	0.59
0	Q9BYD5	Cornifelin OS=Homo sapiens OX=9606 GN=CNFN PE=1 SV=2	0.094	0.41	0.43	0.38	0.38	0.47	0.36
0	Q92882	Osteoclast-stimulating factor 1 OS=Homo sapiens OX=9606 GN=OSTF1 PE=1 SV=2	0.313	0.38	0.31	0.3	0.35	0.66	0.34
0	P61225	Ras-related protein Rap-2b OS=Homo sapiens OX=9606 GN=RAP2B PE=1 SV=1	0.265	0.59	0.36	0.29	0.31	0.28	0.51
0	Q16890	Tumor protein D53 OS=Homo sapiens OX=9606 GN=TPD52L1 PE=1 SV=1	0.118	0.39	0.52	0.4	0.35	0.39	0.38
0	Q8WWA1	Transmembrane protein 40 OS=Homo sapiens OX=9606 GN=TMEM40 PE=1 SV=2	0.113	0.38	0.41	0.41	0.37	0.49	0.39
0	Q6NVY1	3-hydroxyisobutyryl-CoA hydrolase, mitochondrial OS=Homo sapiens OX=9606 GN=HIBCH PE=1 SV=2	0.18	0.49	0.32	0.44	0.39	0.28	0.49
0	P21283	V-type proton ATPase subunit C 1 OS=Homo sapiens OX=9606 GN=ATP6V1C1 PE=1 SV=4	0.252	0.53	0.36	0.4	0.49	0.38	0.21
0	P15289	Arylsulfatase A OS=Homo sapiens OX=9606 GN=ARSA PE=1 SV=3	0.148	0.36	0.4	0.35	0.38	0.4	0.53
0	P12955	Xaa-Pro dipeptidase OS=Homo sapiens OX=9606 GN=PEPD PE=1 SV=3	0.181	0.43	0.39	0.33	0.43	0.53	0.32
0	Q9Y3A6	Transmembrane emp24 domain-containing protein 5 OS=Homo sapiens OX=9606 GN=TMED5 PE=1 SV=1	0.099	0.39	0.42	0.44	0.35	0.46	0.39
0	P63173	60S ribosomal protein L38 OS=Homo sapiens OX=9606 GN=RPL38 PE=1 SV=2	0.142	0.4	0.54	0.34	0.36	0.39	0.4
0	P62942	Peptidyl-prolyl cis-trans isomerase FKBP1A OS=Homo sapiens OX=9606 GN=FKBP1A PE=1 SV=2	0.069	0.42	0.45	0.44	0.38	0.37	0.38
0	Q16851	UTP--glucose-1-phosphate uridylyltransferase OS=Homo sapiens OX=9606 GN=UGP2 PE=1 SV=5	0.136	0.36	0.37	0.38	0.38	0.47	0.48
0	P00491	Purine nucleoside phosphorylase OS=Homo sapiens OX=9606 GN=PNP PE=1 SV=2	0.055	0.43	0.41	0.43	0.37	0.43	0.38
0	P15104	Glutamine synthetase OS=Homo sapiens OX=9606 GN=GLUL PE=1 SV=4	0.24	0.25	0.4	0.44	0.54	0.38	0.38
0	P32926	Desmoglein-3 OS=Homo sapiens OX=9606 GN=DSG3 PE=1 SV=2	0.226	0.61	0.42	0.34	0.35	0.28	0.37
0	Q92597	Protein NDRG1 OS=Homo sapiens OX=9606 GN=NDRG1 PE=1 SV=1	0.235	0.6	0.41	0.37	0.27	0.29	0.43
0	Q9Y6R7	IgGFc-binding protein OS=Homo sapiens OX=9606 GN=FCGBP PE=1 SV=3	0.458	0.19	0.25	0.51	0.68	0.21	0.38
0	P54819	Adenylate kinase 2, mitochondrial OS=Homo sapiens OX=9606 GN=AK2 PE=1 SV=2	0.048	0.41	0.42	0.44	0.39	0.38	0.4
0	Q15008	26S proteasome non-ATPase regulatory subunit 6 OS=Homo sapiens OX=9606 GN=PSMD6 PE=1 SV=1	0.154	0.42	0.42	0.41	0.51	0.32	0.35
0	Q9H4A4	Aminopeptidase B OS=Homo sapiens OX=9606 GN=RNPEP PE=1 SV=2	0.176	0.55	0.4	0.45	0.36	0.3	0.35
0	P08865	40S ribosomal protein SA OS=Homo sapiens OX=9606 GN=RPSA PE=1 SV=4	0.064	0.47	0.43	0.38	0.39	0.4	0.37
0	O75947	ATP synthase subunit d, mitochondrial OS=Homo sapiens OX=9606 GN=ATP5PD PE=1 SV=3	0.194	0.51	0.46	0.46	0.36	0.25	0.36
0	P62263	40S ribosomal protein S14 OS=Homo sapiens OX=9606 GN=RPS14 PE=1 SV=3	0.203	0.33	0.4	0.28	0.42	0.48	0.5
0	Q9BQA1	Methylosome protein 50 OS=Homo sapiens OX=9606 GN=WDR77 PE=1 SV=1	0.339	0.38	0.25	0.3	0.25	0.57	0.56
0	P46778	60S ribosomal protein L21 OS=Homo sapiens OX=9606 GN=RPL21 PE=1 SV=2	0.217	0.28	0.47	0.42	0.51	0.4	0.33
0	Q15369	Elongin-C OS=Homo sapiens OX=9606 GN=ELOC PE=1 SV=1	0.111	0.38	0.45	0.42	0.45	0.33	0.4
0	O43169	Cytochrome b5 type B OS=Homo sapiens OX=9606 GN=CYB5B PE=1 SV=3	0.22	0.44	0.31	0.33	0.32	0.4	0.58
0	P13073	Cytochrome c oxidase subunit 4 isoform 1, mitochondrial OS=Homo sapiens OX=9606 GN=COX4I1 PE=1 SV=1	0.272	0.48	0.38	0.31	0.18	0.47	0.52
0	Q13155	Aminoacyl tRNA synthase complex-interacting multifunctional protein 2 OS=Homo sapiens OX=9606 GN=AIMP2 PE=1 SV=2	0.477	0.22	0.23	0.15	0.65	0.53	0.42
0	Q15125	3-beta-hydroxysteroid-Delta(8),Delta(7)-isomerase OS=Homo sapiens OX=9606 GN=EBP PE=1 SV=3	0.292	0.56	0.24	0.48	0.43	0.4	0.23
0	Q99797	Mitochondrial intermediate peptidase OS=Homo sapiens OX=9606 GN=MIPEP PE=1 SV=2	0.247	0.42	0.42	0.25	0.38	0.58	0.34
0	Q96GG9	DCN1-like protein 1 OS=Homo sapiens OX=9606 GN=DCUN1D1 PE=1 SV=1	0.223	0.44	0.25	0.35	0.51	0.45	0.39
0	P18564	Integrin beta-6 OS=Homo sapiens OX=9606 GN=ITGB6 PE=1 SV=2	0.181	0.52	0.38	0.32	0.28	0.45	0.45
0	O14980	Exportin-1 OS=Homo sapiens OX=9606 GN=XPO1 PE=1 SV=1	0.192	0.46	0.52	0.46	0.34	0.28	0.33
0	Q0JRZ9	F-BAR domain only protein 2 OS=Homo sapiens OX=9606 GN=FCHO2 PE=1 SV=2	0.207	0.55	0.28	0.39	0.46	0.32	0.38
0	P23396	40S ribosomal protein S3 OS=Homo sapiens OX=9606 GN=RPS3 PE=1 SV=2	0.093	0.37	0.43	0.36	0.42	0.44	0.42
0	P20810	Calpastatin OS=Homo sapiens OX=9606 GN=CAST PE=1 SV=4	0.115	0.49	0.45	0.42	0.39	0.33	0.34
0	P35606	Coatomer subunit beta' OS=Homo sapiens OX=9606 GN=COPB2 PE=1 SV=2	0.249	0.63	0.35	0.32	0.41	0.3	0.35
0	Q15181	Inorganic pyrophosphatase OS=Homo sapiens OX=9606 GN=PPA1 PE=1 SV=2	0.087	0.37	0.44	0.45	0.4	0.39	0.4
0	P09622	Dihydrolipoyl dehydrogenase, mitochondrial OS=Homo sapiens OX=9606 GN=DLD PE=1 SV=2	0.247	0.64	0.33	0.35	0.35	0.34	0.35
0	O95202	Mitochondrial proton/calcium exchanger protein OS=Homo sapiens OX=9606 GN=LETM1 PE=1 SV=1	0.055	0.44	0.44	0.41	0.38	0.35	0.42
0	P22695	Cytochrome b-c1 complex subunit 2, mitochondrial OS=Homo sapiens OX=9606 GN=UQCRC2 PE=1 SV=3	0.198	0.46	0.37	0.33	0.29	0.39	0.56
0	Q15084	Protein disulfide-isomerase A6 OS=Homo sapiens OX=9606 GN=PDIA6 PE=1 SV=1	0.037	0.46	0.43	0.38	0.38	0.39	0.4
0	P11766	Alcohol dehydrogenase class-3 OS=Homo sapiens OX=9606 GN=ADH5 PE=1 SV=4	0.182	0.41	0.38	0.26	0.39	0.48	0.48
0	P61247	40S ribosomal protein S3a OS=Homo sapiens OX=9606 GN=RPS3A PE=1 SV=2	0.129	0.33	0.4	0.38	0.42	0.45	0.45
0	O75390	Citrate synthase, mitochondrial OS=Homo sapiens OX=9606 GN=CS PE=1 SV=2	0.123	0.33	0.47	0.41	0.42	0.42	0.39
0	P48637	Glutathione synthetase OS=Homo sapiens OX=9606 GN=GSS PE=1 SV=1	0.128	0.37	0.48	0.42	0.45	0.34	0.38
0	P38117	Electron transfer flavoprotein subunit beta OS=Homo sapiens OX=9606 GN=ETFB PE=1 SV=3	0.186	0.41	0.34	0.38	0.29	0.43	0.54
0	P21964	Catechol O-methyltransferase OS=Homo sapiens OX=9606 GN=COMT PE=1 SV=2	0.073	0.4	0.45	0.37	0.39	0.38	0.45
0	Q14258	E3 ubiquitin/ISG15 ligase TRIM25 OS=Homo sapiens OX=9606 GN=TRIM25 PE=1 SV=2	0.321	0.56	0.33	0.28	0.58	0.29	0.28
0	Q9UL46	Proteasome activator complex subunit 2 OS=Homo sapiens OX=9606 GN=PSME2 PE=1 SV=4	0.122	0.35	0.42	0.46	0.44	0.35	0.41
0	Q9UIJ7	GTP:AMP phosphotransferase AK3, mitochondrial OS=Homo sapiens OX=9606 GN=AK3 PE=1 SV=4	0.056	0.42	0.42	0.38	0.37	0.4	0.45
0	Q6NUK1	Calcium-binding mitochondrial carrier protein SCaMC-1 OS=Homo sapiens OX=9606 GN=SLC25A24 PE=1 SV=2	0.118	0.46	0.37	0.44	0.31	0.45	0.41
0	Q13045	Protein flightless-1 homolog OS=Homo sapiens OX=9606 GN=FLII PE=1 SV=2	0.175	0.5	0.52	0.42	0.32	0.32	0.33
0	O15371	Eukaryotic translation initiation factor 3 subunit D OS=Homo sapiens OX=9606 GN=EIF3D PE=1 SV=1	0.269	0.56	0.44	0.23	0.36	0.26	0.49
0	P62316	Small nuclear ribonucleoprotein Sm D2 OS=Homo sapiens OX=9606 GN=SNRPD2 PE=1 SV=1	0.187	0.5	0.39	0.49	0.3	0.43	0.29
0	Q9UBH0	Interleukin-36 receptor antagonist protein OS=Homo sapiens OX=9606 GN=IL36RN PE=1 SV=1	0.22	0.37	0.4	0.39	0.55	0.42	0.27
0	Q13510	Acid ceramidase OS=Homo sapiens OX=9606 GN=ASAH1 PE=1 SV=5	0.417	0.21	0.23	0.32	0.3	0.58	0.61
0	Q9Y3Y2	Chromatin target of PRMT1 protein OS=Homo sapiens OX=9606 GN=CHTOP PE=1 SV=2	0.272	0.63	0.31	0.33	0.29	0.32	0.46
0	O76070	Gamma-synuclein OS=Homo sapiens OX=9606 GN=SNCG PE=1 SV=2	0.429	0.28	0.62	0.27	0.23	0.6	0.21
0	Q9Y3C6	Peptidyl-prolyl cis-trans isomerase-like 1 OS=Homo sapiens OX=9606 GN=PPIL1 PE=1 SV=1	0.227	0.52	0.5	0.38	0.23	0.3	0.44
0	Q14011	Cold-inducible RNA-binding protein OS=Homo sapiens OX=9606 GN=CIRBP PE=1 SV=1	0.148	0.46	0.31	0.4	0.34	0.43	0.48
0	Q04323	UBX domain-containing protein 1 OS=Homo sapiens OX=9606 GN=UBXN1 PE=1 SV=2	0.208	0.6	0.38	0.3	0.32	0.37	0.4
0	P24534	Elongation factor 1-beta OS=Homo sapiens OX=9606 GN=EEF1B2 PE=1 SV=3	0.054	0.46	0.41	0.41	0.38	0.41	0.37
0	P20674	Cytochrome c oxidase subunit 5A, mitochondrial OS=Homo sapiens OX=9606 GN=COX5A PE=1 SV=2	0.298	0.26	0.39	0.43	0.25	0.41	0.61
0	P07384	Calpain-1 catalytic subunit OS=Homo sapiens OX=9606 GN=CAPN1 PE=1 SV=1	0.116	0.35	0.39	0.4	0.39	0.45	0.46
0	P41250	Glycine--tRNA ligase OS=Homo sapiens OX=9606 GN=GARS1 PE=1 SV=3	0.143	0.44	0.45	0.43	0.45	0.37	0.29
0	Q96TA1	Protein Niban 2 OS=Homo sapiens OX=9606 GN=NIBAN2 PE=1 SV=3	0.114	0.35	0.4	0.44	0.39	0.37	0.48
0	O15144	Actin-related protein 2/3 complex subunit 2 OS=Homo sapiens OX=9606 GN=ARPC2 PE=1 SV=1	0.035	0.42	0.42	0.4	0.4	0.42	0.4
0	P50213	Isocitrate dehydrogenase [NAD] subunit alpha, mitochondrial OS=Homo sapiens OX=9606 GN=IDH3A PE=1 SV=1	0.053	0.47	0.43	0.38	0.37	0.4	0.39
0	P30044	Peroxiredoxin-5, mitochondrial OS=Homo sapiens OX=9606 GN=PRDX5 PE=1 SV=4	0.048	0.4	0.44	0.42	0.4	0.4	0.39
0	P05455	Lupus La protein OS=Homo sapiens OX=9606 GN=SSB PE=1 SV=2	0.223	0.53	0.53	0.36	0.37	0.29	0.29
0	Q9NTK5	Obg-like ATPase 1 OS=Homo sapiens OX=9606 GN=OLA1 PE=1 SV=2	0.177	0.57	0.41	0.33	0.39	0.33	0.36
0	P62917	60S ribosomal protein L8 OS=Homo sapiens OX=9606 GN=RPL8 PE=1 SV=2	0.114	0.44	0.42	0.37	0.34	0.49	0.37
0	Q14956	Transmembrane glycoprotein NMB OS=Homo sapiens OX=9606 GN=GPNMB PE=1 SV=2	0.169	0.36	0.41	0.42	0.34	0.53	0.36
0	Q96HC4	PDZ and LIM domain protein 5 OS=Homo sapiens OX=9606 GN=PDLIM5 PE=1 SV=5	0.287	0.59	0.31	0.39	0.18	0.41	0.46
0	P11279	Lysosome-associated membrane glycoprotein 1 OS=Homo sapiens OX=9606 GN=LAMP1 PE=1 SV=3	0.081	0.47	0.42	0.44	0.38	0.38	0.35
0	Q9Y3U8	60S ribosomal protein L36 OS=Homo sapiens OX=9606 GN=RPL36 PE=1 SV=3	0.082	0.4	0.46	0.38	0.4	0.35	0.44
0	Q16610	Extracellular matrix protein 1 OS=Homo sapiens OX=9606 GN=ECM1 PE=1 SV=2	0.122	0.38	0.36	0.38	0.44	0.39	0.48
0	Q9BQE5	Apolipoprotein L2 OS=Homo sapiens OX=9606 GN=APOL2 PE=1 SV=1	0.255	0.32	0.27	0.43	0.33	0.48	0.55
0	Q96IX5	ATP synthase membrane subunit DAPIT, mitochondrial OS=Homo sapiens OX=9606 GN=ATP5MD PE=1 SV=1	0.207	0.38	0.35	0.33	0.31	0.51	0.51
0	P56134	ATP synthase subunit f, mitochondrial OS=Homo sapiens OX=9606 GN=ATP5MF PE=1 SV=3	0.195	0.48	0.39	0.35	0.24	0.43	0.51
0	Q5TDH0	Protein DDI1 homolog 2 OS=Homo sapiens OX=9606 GN=DDI2 PE=1 SV=1	0.169	0.38	0.52	0.44	0.42	0.35	0.3
0	Q9BVG4	Protein PBDC1 OS=Homo sapiens OX=9606 GN=PBDC1 PE=1 SV=1	0.132	0.39	0.48	0.38	0.41	0.45	0.32
0	P10619	Lysosomal protective protein OS=Homo sapiens OX=9606 GN=CTSA PE=1 SV=2	0.227	0.43	0.29	0.31	0.37	0.43	0.56
0	Q9NR28	Diablo homolog, mitochondrial OS=Homo sapiens OX=9606 GN=DIABLO PE=1 SV=1	0.128	0.49	0.41	0.39	0.33	0.46	0.34
0	Q5SSG8	Mucin-21 OS=Homo sapiens OX=9606 GN=MUC21 PE=1 SV=2	0.27	0.34	0.25	0.42	0.36	0.4	0.6
0	Q99584	Protein S100-A13 OS=Homo sapiens OX=9606 GN=S100A13 PE=1 SV=1	0.254	0.42	0.27	0.32	0.33	0.45	0.58
0	P37108	Signal recognition particle 14 kDa protein OS=Homo sapiens OX=9606 GN=SRP14 PE=1 SV=2	0.26	0.61	0.32	0.27	0.38	0.44	0.32
0	P09543	2',3'-cyclic-nucleotide 3'-phosphodiesterase OS=Homo sapiens OX=9606 GN=CNP PE=1 SV=2	0.354	0.12	0.49	0.43	0.5	0.3	0.46
0	P40616	ADP-ribosylation factor-like protein 1 OS=Homo sapiens OX=9606 GN=ARL1 PE=1 SV=1	0.305	0.38	0.46	0.33	0.14	0.47	0.55
0	P53396	ATP-citrate synthase OS=Homo sapiens OX=9606 GN=ACLY PE=1 SV=3	0.059	0.39	0.43	0.41	0.39	0.42	0.4
0	P53621	Coatomer subunit alpha OS=Homo sapiens OX=9606 GN=COPA PE=1 SV=2	0.089	0.44	0.41	0.39	0.35	0.36	0.48
0	P19971	Thymidine phosphorylase OS=Homo sapiens OX=9606 GN=TYMP PE=1 SV=2	0.055	0.41	0.42	0.43	0.41	0.36	0.42
0	P27816	Microtubule-associated protein 4 OS=Homo sapiens OX=9606 GN=MAP4 PE=1 SV=3	0.115	0.46	0.46	0.39	0.32	0.34	0.45
0	P06702	Protein S100-A9 OS=Homo sapiens OX=9606 GN=S100A9 PE=1 SV=1	0.378	0.32	0.22	0.39	0.68	0.34	0.34
0	Q96QK1	Vacuolar protein sorting-associated protein 35 OS=Homo sapiens OX=9606 GN=VPS35 PE=1 SV=2	0.1	0.37	0.41	0.38	0.39	0.46	0.44
0	P49419	Alpha-aminoadipic semialdehyde dehydrogenase OS=Homo sapiens OX=9606 GN=ALDH7A1 PE=1 SV=5	0.126	0.34	0.42	0.36	0.41	0.44	0.47
0	P05198	Eukaryotic translation initiation factor 2 subunit 1 OS=Homo sapiens OX=9606 GN=EIF2S1 PE=1 SV=3	0.181	0.39	0.5	0.41	0.48	0.34	0.29
0	P05387	60S acidic ribosomal protein P2 OS=Homo sapiens OX=9606 GN=RPLP2 PE=1 SV=1	0.099	0.43	0.47	0.42	0.4	0.38	0.33
0	P48556	26S proteasome non-ATPase regulatory subunit 8 OS=Homo sapiens OX=9606 GN=PSMD8 PE=1 SV=2	0.225	0.54	0.52	0.4	0.34	0.26	0.31
0	Q92817	Envoplakin OS=Homo sapiens OX=9606 GN=EVPL PE=1 SV=3	0.212	0.32	0.5	0.28	0.46	0.36	0.48
0	P62269	40S ribosomal protein S18 OS=Homo sapiens OX=9606 GN=RPS18 PE=1 SV=3	0.1	0.37	0.47	0.39	0.42	0.43	0.37
0	Q9BS26	Endoplasmic reticulum resident protein 44 OS=Homo sapiens OX=9606 GN=ERP44 PE=1 SV=1	0.146	0.52	0.47	0.38	0.36	0.3	0.38
0	Q16762	Thiosulfate sulfurtransferase OS=Homo sapiens OX=9606 GN=TST PE=1 SV=4	0.177	0.43	0.45	0.36	0.25	0.41	0.5
0	Q9Y3A5	Ribosome maturation protein SBDS OS=Homo sapiens OX=9606 GN=SBDS PE=1 SV=4	0.194	0.52	0.35	0.47	0.44	0.33	0.29
0	Q13630	GDP-L-fucose synthase OS=Homo sapiens OX=9606 GN=TSTA3 PE=1 SV=1	0.157	0.47	0.51	0.39	0.4	0.34	0.3
0	Q9NQR4	Omega-amidase NIT2 OS=Homo sapiens OX=9606 GN=NIT2 PE=1 SV=1	0.204	0.54	0.5	0.4	0.35	0.27	0.32
0	O00204	Sulfotransferase 2B1 OS=Homo sapiens OX=9606 GN=SULT2B1 PE=1 SV=2	0.152	0.46	0.49	0.44	0.29	0.33	0.4
0	O75439	Mitochondrial-processing peptidase subunit beta OS=Homo sapiens OX=9606 GN=PMPCB PE=1 SV=2	0.078	0.43	0.48	0.38	0.35	0.39	0.41
0	Q07020	60S ribosomal protein L18 OS=Homo sapiens OX=9606 GN=RPL18 PE=1 SV=2	0.103	0.36	0.45	0.39	0.44	0.42	0.38
0	Q9H444	Charged multivesicular body protein 4b OS=Homo sapiens OX=9606 GN=CHMP4B PE=1 SV=1	0.154	0.54	0.37	0.34	0.33	0.37	0.45
0	P09914	Interferon-induced protein with tetratricopeptide repeats 1 OS=Homo sapiens OX=9606 GN=IFIT1 PE=1 SV=2	0.284	0.29	0.36	0.35	0.27	0.53	0.56
0	O75367	Core histone macro-H2A.1 OS=Homo sapiens OX=9606 GN=MACROH2A1 PE=1 SV=4	0.272	0.33	0.32	0.3	0.39	0.4	0.62
0	Q01844	RNA-binding protein EWS OS=Homo sapiens OX=9606 GN=EWSR1 PE=1 SV=1	0.076	0.46	0.4	0.35	0.41	0.43	0.39
0	P84103	Serine/arginine-rich splicing factor 3 OS=Homo sapiens OX=9606 GN=SRSF3 PE=1 SV=1	0.165	0.33	0.46	0.44	0.45	0.43	0.32
0	P63279	SUMO-conjugating enzyme UBC9 OS=Homo sapiens OX=9606 GN=UBE2I PE=1 SV=1	0.389	0.47	0.3	0.66	0.16	0.27	0.39
0	Q9Y2Z0	Protein SGT1 homolog OS=Homo sapiens OX=9606 GN=SUGT1 PE=1 SV=3	0.091	0.5	0.36	0.41	0.38	0.38	0.41
0	P00813	Adenosine deaminase OS=Homo sapiens OX=9606 GN=ADA PE=1 SV=3	0.466	0.36	0.66	0.41	0	0.37	0.36
0	Q14677	Clathrin interactor 1 OS=Homo sapiens OX=9606 GN=CLINT1 PE=1 SV=1	0.202	0.36	0.42	0.32	0.3	0.5	0.51
0	Q9BV20	Methylthioribose-1-phosphate isomerase OS=Homo sapiens OX=9606 GN=MRI1 PE=1 SV=1	0.419	0.47	0.54	0.37	0	0.47	0.36
0	Q9Y6E2	Basic leucine zipper and W2 domain-containing protein 2 OS=Homo sapiens OX=9606 GN=BZW2 PE=1 SV=1	0.151	0.42	0.31	0.37	0.4	0.42	0.5
0	P26368	Splicing factor U2AF 65 kDa subunit OS=Homo sapiens OX=9606 GN=U2AF2 PE=1 SV=4	0.278	0.21	0.42	0.47	0.54	0.37	0.38
0	Q9BTT0	Acidic leucine-rich nuclear phosphoprotein 32 family member E OS=Homo sapiens OX=9606 GN=ANP32E PE=1 SV=1	0.292	0.57	0.45	0.31	0.45	0.38	0.18
0	O00214	Galectin-8 OS=Homo sapiens OX=9606 GN=LGALS8 PE=1 SV=4	0.352	0.25	0.34	0.64	0.49	0.26	0.33
0	Q9NZH8	Interleukin-36 gamma OS=Homo sapiens OX=9606 GN=IL36G PE=1 SV=1	0.142	0.4	0.38	0.34	0.51	0.4	0.41
0	P15924	Desmoplakin OS=Homo sapiens OX=9606 GN=DSP PE=1 SV=3	0.071	0.43	0.4	0.42	0.37	0.45	0.38
0	P36578	60S ribosomal protein L4 OS=Homo sapiens OX=9606 GN=RPL4 PE=1 SV=5	0.088	0.4	0.48	0.36	0.42	0.4	0.39
0	P61978	Heterogeneous nuclear ribonucleoprotein K OS=Homo sapiens OX=9606 GN=HNRNPK PE=1 SV=1	0.088	0.42	0.48	0.38	0.4	0.39	0.36
0	O60664	Perilipin-3 OS=Homo sapiens OX=9606 GN=PLIN3 PE=1 SV=3	0.039	0.44	0.41	0.43	0.37	0.4	0.4
0	P48163	NADP-dependent malic enzyme OS=Homo sapiens OX=9606 GN=ME1 PE=1 SV=1	0.133	0.52	0.44	0.4	0.35	0.39	0.32
0	P42704	Leucine-rich PPR motif-containing protein, mitochondrial OS=Homo sapiens OX=9606 GN=LRPPRC PE=1 SV=3	0.165	0.45	0.51	0.36	0.29	0.34	0.46
0	P43034	Platelet-activating factor acetylhydrolase IB subunit alpha OS=Homo sapiens OX=9606 GN=PAFAH1B1 PE=1 SV=2	0.263	0.64	0.35	0.39	0.38	0.29	0.31
0	Q00325	Phosphate carrier protein, mitochondrial OS=Homo sapiens OX=9606 GN=SLC25A3 PE=1 SV=2	0.19	0.42	0.37	0.34	0.33	0.38	0.57
0	Q13347	Eukaryotic translation initiation factor 3 subunit I OS=Homo sapiens OX=9606 GN=EIF3I PE=1 SV=1	0.111	0.46	0.39	0.44	0.44	0.38	0.33
0	Q16836	Hydroxyacyl-coenzyme A dehydrogenase, mitochondrial OS=Homo sapiens OX=9606 GN=HADH PE=1 SV=3	0.088	0.46	0.41	0.46	0.37	0.35	0.39
0	Q9Y2Q3	Glutathione S-transferase kappa 1 OS=Homo sapiens OX=9606 GN=GSTK1 PE=1 SV=3	0.25	0.34	0.41	0.35	0.26	0.42	0.59
0	P61221	ATP-binding cassette sub-family E member 1 OS=Homo sapiens OX=9606 GN=ABCE1 PE=1 SV=1	0.415	0.49	0.7	0.23	0.26	0.19	0.34
0	O75822	Eukaryotic translation initiation factor 3 subunit J OS=Homo sapiens OX=9606 GN=EIF3J PE=1 SV=2	0.234	0.31	0.59	0.32	0.36	0.34	0.45
0	Q15631	Translin OS=Homo sapiens OX=9606 GN=TSN PE=1 SV=1	0.168	0.44	0.31	0.36	0.51	0.39	0.41
0	O75396	Vesicle-trafficking protein SEC22b OS=Homo sapiens OX=9606 GN=SEC22B PE=1 SV=4	0.199	0.5	0.35	0.4	0.27	0.34	0.52
0	O95372	Acyl-protein thioesterase 2 OS=Homo sapiens OX=9606 GN=LYPLA2 PE=1 SV=1	0.129	0.35	0.37	0.42	0.38	0.43	0.49
0	Q15257	Serine/threonine-protein phosphatase 2A activator OS=Homo sapiens OX=9606 GN=PTPA PE=1 SV=3	0.087	0.43	0.45	0.42	0.41	0.4	0.33
0	P49458	Signal recognition particle 9 kDa protein OS=Homo sapiens OX=9606 GN=SRP9 PE=1 SV=2	0.292	0.29	0.36	0.61	0.4	0.26	0.42
0	P61916	NPC intracellular cholesterol transporter 2 OS=Homo sapiens OX=9606 GN=NPC2 PE=1 SV=1	0.101	0.45	0.34	0.45	0.38	0.39	0.43
0	Q9NRV9	Heme-binding protein 1 OS=Homo sapiens OX=9606 GN=HEBP1 PE=1 SV=1	0.125	0.45	0.41	0.39	0.32	0.35	0.5
0	P10155	60 kDa SS-A/Ro ribonucleoprotein OS=Homo sapiens OX=9606 GN=RO60 PE=1 SV=2	0.222	0.52	0.45	0.38	0.25	0.48	0.29
0	Q8NCW5	NAD(P)H-hydrate epimerase OS=Homo sapiens OX=9606 GN=NAXE PE=1 SV=2	0.111	0.48	0.44	0.42	0.4	0.36	0.32
0	Q99757	Thioredoxin, mitochondrial OS=Homo sapiens OX=9606 GN=TXN2 PE=1 SV=2	0.034	0.43	0.41	0.39	0.41	0.41	0.4
0	Q562R1	Beta-actin-like protein 2 OS=Homo sapiens OX=9606 GN=ACTBL2 PE=1 SV=2	0.231	0.39	0.44	0.21	0.37	0.5	0.47
0	P62258	14-3-3 protein epsilon OS=Homo sapiens OX=9606 GN=YWHAE PE=1 SV=1	0.104	0.36	0.4	0.45	0.4	0.44	0.39
0	P31946	14-3-3 protein beta/alpha OS=Homo sapiens OX=9606 GN=YWHAB PE=1 SV=3	0.052	0.42	0.4	0.42	0.41	0.41	0.38
0	P27348	14-3-3 protein theta OS=Homo sapiens OX=9606 GN=YWHAQ PE=1 SV=1	0.089	0.36	0.42	0.44	0.42	0.41	0.39
0	Q04917	14-3-3 protein eta OS=Homo sapiens OX=9606 GN=YWHAH PE=1 SV=4	0.085	0.46	0.36	0.45	0.38	0.37	0.4
0	P31947	14-3-3 protein sigma OS=Homo sapiens OX=9606 GN=SFN PE=1 SV=1	0.045	0.41	0.43	0.41	0.37	0.42	0.4
0	P61981	14-3-3 protein gamma OS=Homo sapiens OX=9606 GN=YWHAG PE=1 SV=2	0.071	0.4	0.38	0.43	0.4	0.44	0.41
0	P63104	14-3-3 protein zeta/delta OS=Homo sapiens OX=9606 GN=YWHAZ PE=1 SV=1	0.068	0.4	0.4	0.43	0.41	0.43	0.38
0	P31150	Rab GDP dissociation inhibitor alpha OS=Homo sapiens OX=9606 GN=GDI1 PE=1 SV=2	0.066	0.46	0.38	0.39	0.37	0.44	0.4
0	P50395	Rab GDP dissociation inhibitor beta OS=Homo sapiens OX=9606 GN=GDI2 PE=1 SV=2	0.089	0.38	0.4	0.42	0.44	0.42	0.38
0	P13929	Beta-enolase OS=Homo sapiens OX=9606 GN=ENO3 PE=1 SV=5	0.032	0.42	0.41	0.39	0.4	0.41	0.41
0	P06733	Alpha-enolase OS=Homo sapiens OX=9606 GN=ENO1 PE=1 SV=2; Additional IDs concatenated into MaxParsimony group: P09104	0.061	0.4	0.44	0.42	0.4	0.4	0.37
0	P13667	Protein disulfide-isomerase A4 OS=Homo sapiens OX=9606 GN=PDIA4 PE=1 SV=2	0.122	0.47	0.39	0.46	0.35	0.43	0.33
0	P30101	Protein disulfide-isomerase A3 OS=Homo sapiens OX=9606 GN=PDIA3 PE=1 SV=4	0.047	0.44	0.42	0.41	0.36	0.42	0.39
0	P35221	Catenin alpha-1 OS=Homo sapiens OX=9606 GN=CTNNA1 PE=1 SV=1; Additional IDs concatenated into MaxParsimony group: P26232, Q9UI47	0.17	0.48	0.48	0.47	0.31	0.29	0.38
0	P49189	4-trimethylaminobutyraldehyde dehydrogenase OS=Homo sapiens OX=9606 GN=ALDH9A1 PE=1 SV=3	0.092	0.42	0.43	0.42	0.44	0.4	0.34
0	P47895	Aldehyde dehydrogenase family 1 member A3 OS=Homo sapiens OX=9606 GN=ALDH1A3 PE=1 SV=2; Additional IDs concatenated into MaxParsimony group: P00352, P43353, P48448	0.231	0.32	0.29	0.41	0.38	0.43	0.56
0	P05091	Aldehyde dehydrogenase, mitochondrial OS=Homo sapiens OX=9606 GN=ALDH2 PE=1 SV=2	0.123	0.52	0.37	0.36	0.34	0.39	0.45
0	Q12906	Interleukin enhancer-binding factor 3 OS=Homo sapiens OX=9606 GN=ILF3 PE=1 SV=3; Additional IDs concatenated into MaxParsimony group: Q96SI9	0.122	0.44	0.5	0.41	0.4	0.37	0.32
0	P50570	Dynamin-2 OS=Homo sapiens OX=9606 GN=DNM2 PE=1 SV=2; Additional IDs concatenated into MaxParsimony group: Q9UQ16, Q05193	0.213	0.59	0.41	0.29	0.34	0.32	0.42
0	Q13838	Spliceosome RNA helicase DDX39B OS=Homo sapiens OX=9606 GN=DDX39B PE=1 SV=1	0.21	0.49	0.53	0.42	0.28	0.27	0.38
0	Q01469	Fatty acid-binding protein 5 OS=Homo sapiens OX=9606 GN=FABP5 PE=1 SV=3; Additional IDs concatenated into MaxParsimony group: A8MUU1	0.129	0.33	0.39	0.43	0.45	0.43	0.41
0	P45974	Ubiquitin carboxyl-terminal hydrolase 5 OS=Homo sapiens OX=9606 GN=USP5 PE=1 SV=2; Additional IDs concatenated into MaxParsimony group: Q92995	0.228	0.6	0.4	0.4	0.25	0.37	0.36
0	P62805	Histone H4 OS=Homo sapiens OX=9606 GN=H4C1 PE=1 SV=2; Additional IDs concatenated into MaxParsimony group: Q99525	0.165	0.45	0.39	0.32	0.31	0.43	0.52
0	O60506	Heterogeneous nuclear ribonucleoprotein Q OS=Homo sapiens OX=9606 GN=SYNCRIP PE=1 SV=2	0.173	0.53	0.49	0.34	0.37	0.37	0.3
0	P40429	60S ribosomal protein L13a OS=Homo sapiens OX=9606 GN=RPL13A PE=1 SV=2; Additional IDs concatenated into MaxParsimony group: Q6NVV1	0.179	0.45	0.41	0.38	0.49	0.43	0.26
0	Q96RM1	Small proline-rich protein 2F OS=Homo sapiens OX=9606 GN=SPRR2F PE=3 SV=1	0.332	0.45	0.38	0.32	0.47	0.56	0.14
0	P35326	Small proline-rich protein 2A OS=Homo sapiens OX=9606 GN=SPRR2A PE=1 SV=1	0.135	0.41	0.4	0.46	0.46	0.41	0.31
0	P62820	Ras-related protein Rab-1A OS=Homo sapiens OX=9606 GN=RAB1A PE=1 SV=3	0.169	0.54	0.45	0.39	0.31	0.4	0.31
0	P61026	Ras-related protein Rab-10 OS=Homo sapiens OX=9606 GN=RAB10 PE=1 SV=1; Additional IDs concatenated into MaxParsimony group: P62820, Q9H0U4, Q92928, O95716, Q96E17, P20336, P20337, P61006, Q92930, Q15771, Q6IQ22, Q96AX2, P20338, Q96DA2, P61018, Q86YS6, P59190, P51153, Q15286, Q9NP90	0.097	0.38	0.43	0.43	0.45	0.37	0.38
0	P61006	Ras-related protein Rab-8A OS=Homo sapiens OX=9606 GN=RAB8A PE=1 SV=1	0.137	0.54	0.38	0.36	0.41	0.38	0.36
0	P36543	V-type proton ATPase subunit E 1 OS=Homo sapiens OX=9606 GN=ATP6V1E1 PE=1 SV=1; Additional IDs concatenated into MaxParsimony group: Q96A05	0.074	0.42	0.45	0.44	0.39	0.36	0.38
0	P47985	Cytochrome b-c1 complex subunit Rieske, mitochondrial OS=Homo sapiens OX=9606 GN=UQCRFS1 PE=1 SV=2; Additional IDs concatenated into MaxParsimony group: P0C7P4	0.2	0.38	0.4	0.25	0.44	0.4	0.52
0	Q9Y6W5	Wiskott-Aldrich syndrome protein family member 2 OS=Homo sapiens OX=9606 GN=WASF2 PE=1 SV=3; Additional IDs concatenated into MaxParsimony group: Q9UPY6	0.243	0.6	0.4	0.36	0.23	0.35	0.41
0	P68036	Ubiquitin-conjugating enzyme E2 L3 OS=Homo sapiens OX=9606 GN=UBE2L3 PE=1 SV=1; Additional IDs concatenated into MaxParsimony group: A0A1B0GUS4	0.23	0.33	0.37	0.52	0.49	0.41	0.28
0	P61619	Protein transport protein Sec61 subunit alpha isoform 1 OS=Homo sapiens OX=9606 GN=SEC61A1 PE=1 SV=2	0.143	0.34	0.52	0.41	0.39	0.38	0.38
0	P62854	40S ribosomal protein S26 OS=Homo sapiens OX=9606 GN=RPS26 PE=1 SV=3; Additional IDs concatenated into MaxParsimony group: Q5JNZ5	0.141	0.38	0.37	0.35	0.39	0.48	0.47
0	Q00610	Clathrin heavy chain 1 OS=Homo sapiens OX=9606 GN=CLTC PE=1 SV=5; Additional IDs concatenated into MaxParsimony group: P53675	0.109	0.37	0.42	0.44	0.43	0.43	0.35
0	P13639	Elongation factor 2 OS=Homo sapiens OX=9606 GN=EEF2 PE=1 SV=4	0.098	0.36	0.41	0.4	0.43	0.45	0.4
0	Q02218	2-oxoglutarate dehydrogenase, mitochondrial OS=Homo sapiens OX=9606 GN=OGDH PE=1 SV=3; Additional IDs concatenated into MaxParsimony group: Q9ULD0	0.14	0.48	0.46	0.45	0.31	0.4	0.33
0	P51991	Heterogeneous nuclear ribonucleoprotein A3 OS=Homo sapiens OX=9606 GN=HNRNPA3 PE=1 SV=2	0.147	0.48	0.43	0.44	0.41	0.36	0.29
0	P22626	Heterogeneous nuclear ribonucleoproteins A2/B1 OS=Homo sapiens OX=9606 GN=HNRNPA2B1 PE=1 SV=2; Additional IDs concatenated into MaxParsimony group: Q32P51	0.116	0.44	0.41	0.46	0.42	0.4	0.31
0	P09651	Heterogeneous nuclear ribonucleoprotein A1 OS=Homo sapiens OX=9606 GN=HNRNPA1 PE=1 SV=5	0.269	0.58	0.36	0.44	0.44	0.33	0.21
0	Q96G03	Phosphoglucomutase-2 OS=Homo sapiens OX=9606 GN=PGM2 PE=1 SV=4; Additional IDs concatenated into MaxParsimony group: Q92769	0.11	0.41	0.4	0.47	0.43	0.38	0.34
0	Q7L576	Cytoplasmic FMR1-interacting protein 1 OS=Homo sapiens OX=9606 GN=CYFIP1 PE=1 SV=1; Additional IDs concatenated into MaxParsimony group: Q96F07	0.254	0.47	0.3	0.59	0.31	0.35	0.33
0	P23528	Cofilin-1 OS=Homo sapiens OX=9606 GN=CFL1 PE=1 SV=3; Additional IDs concatenated into MaxParsimony group: Q9Y281	0.067	0.4	0.39	0.38	0.43	0.41	0.44
0	Q02750	Dual specificity mitogen-activated protein kinase kinase 1 OS=Homo sapiens OX=9606 GN=MAP2K1 PE=1 SV=2	0.18	0.28	0.41	0.44	0.48	0.41	0.4
0	Q5JTV8	Torsin-1A-interacting protein 1 OS=Homo sapiens OX=9606 GN=TOR1AIP1 PE=1 SV=2	0.082	0.4	0.43	0.39	0.39	0.36	0.47
0	Q9H9S4	Calcium-binding protein 39-like OS=Homo sapiens OX=9606 GN=CAB39L PE=1 SV=3	0.227	0.26	0.44	0.38	0.51	0.45	0.36
0	Q9Y376	Calcium-binding protein 39 OS=Homo sapiens OX=9606 GN=CAB39 PE=1 SV=1	0.322	0.37	0.57	0.33	0.56	0.24	0.26
0	P04406	Glyceraldehyde-3-phosphate dehydrogenase OS=Homo sapiens OX=9606 GN=GAPDH PE=1 SV=3; Additional IDs concatenated into MaxParsimony group: O14556	0.058	0.44	0.42	0.41	0.39	0.42	0.36
0	P68104	Elongation factor 1-alpha 1 OS=Homo sapiens OX=9606 GN=EEF1A1 PE=1 SV=1; Additional IDs concatenated into MaxParsimony group: Q5VTE0, Q05639	0.212	0.56	0.26	0.35	0.41	0.42	0.38
0	Q9BQE3	Tubulin alpha-1C chain OS=Homo sapiens OX=9606 GN=TUBA1C PE=1 SV=1	0.16	0.39	0.36	0.36	0.33	0.47	0.51
0	Q9BUF5	Tubulin beta-6 chain OS=Homo sapiens OX=9606 GN=TUBB6 PE=1 SV=1	0.123	0.5	0.39	0.37	0.3	0.43	0.43
0	Q13509	Tubulin beta-3 chain OS=Homo sapiens OX=9606 GN=TUBB3 PE=1 SV=2	0.192	0.55	0.43	0.38	0.25	0.35	0.44
0	P07437	Tubulin beta chain OS=Homo sapiens OX=9606 GN=TUBB PE=1 SV=2; Additional IDs concatenated into MaxParsimony group: Q9BVA1, P04350, P68363, Q71U36, P0DPH8, P0DPH7, A6NNZ2, Q6PEY2, Q3ZCM7, Q9NY65, Q9H4B7, A6NHL2, Q9H853	0.109	0.44	0.38	0.36	0.34	0.44	0.47
0	P68366	Tubulin alpha-4A chain OS=Homo sapiens OX=9606 GN=TUBA4A PE=1 SV=1	0.178	0.39	0.34	0.36	0.33	0.45	0.54
0	contaminant_INT-STD1	BSA; Additional IDs concatenated into MaxParsimony group: P02768	0.139	0.34	0.47	0.49	0.37	0.39	0.37
0	P02545	Prelamin-A/C OS=Homo sapiens OX=9606 GN=LMNA PE=1 SV=1	0.08	0.38	0.41	0.43	0.37	0.44	0.4
0	Q14651	Plastin-1 OS=Homo sapiens OX=9606 GN=PLS1 PE=1 SV=2	0.099	0.36	0.41	0.4	0.44	0.44	0.4
0	P13797	Plastin-3 OS=Homo sapiens OX=9606 GN=PLS3 PE=1 SV=4; Additional IDs concatenated into MaxParsimony group: P13796	0.072	0.39	0.42	0.42	0.41	0.44	0.37
0	P20591	Interferon-induced GTP-binding protein Mx1 OS=Homo sapiens OX=9606 GN=MX1 PE=1 SV=4	0.152	0.33	0.34	0.45	0.44	0.44	0.44
0	P15311	Ezrin OS=Homo sapiens OX=9606 GN=EZR PE=1 SV=4	0.157	0.36	0.36	0.47	0.48	0.34	0.42
0	P26038	Moesin OS=Homo sapiens OX=9606 GN=MSN PE=1 SV=3	0.109	0.35	0.41	0.43	0.37	0.42	0.46
0	P00367	Glutamate dehydrogenase 1, mitochondrial OS=Homo sapiens OX=9606 GN=GLUD1 PE=1 SV=2; Additional IDs concatenated into MaxParsimony group: P49448	0.179	0.39	0.41	0.33	0.3	0.47	0.51
0	P36776	Lon protease homolog, mitochondrial OS=Homo sapiens OX=9606 GN=LONP1 PE=1 SV=2	0.108	0.51	0.41	0.35	0.34	0.38	0.43
0	Q01105	Protein SET OS=Homo sapiens OX=9606 GN=SET PE=1 SV=3; Additional IDs concatenated into MaxParsimony group: P0DME0	0.118	0.39	0.47	0.38	0.46	0.39	0.34
0	Q99873	Protein arginine N-methyltransferase 1 OS=Homo sapiens OX=9606 GN=PRMT1 PE=1 SV=3; Additional IDs concatenated into MaxParsimony group: Q9NR22	0.212	0.46	0.43	0.34	0.51	0.41	0.25
0	P17844	Probable ATP-dependent RNA helicase DDX5 OS=Homo sapiens OX=9606 GN=DDX5 PE=1 SV=1	0.309	0.19	0.31	0.42	0.4	0.48	0.55
0	O00571	ATP-dependent RNA helicase DDX3X OS=Homo sapiens OX=9606 GN=DDX3X PE=1 SV=3; Additional IDs concatenated into MaxParsimony group: O15523, Q9NQI0	0.171	0.37	0.35	0.34	0.43	0.52	0.41
0	P67809	Y-box-binding protein 1 OS=Homo sapiens OX=9606 GN=YBX1 PE=1 SV=3; Additional IDs concatenated into MaxParsimony group: Q9Y2T7	0.202	0.57	0.46	0.33	0.38	0.34	0.3
0	P16989	Y-box-binding protein 3 OS=Homo sapiens OX=9606 GN=YBX3 PE=1 SV=4	0.198	0.57	0.45	0.28	0.34	0.35	0.4
0	P62136	Serine/threonine-protein phosphatase PP1-alpha catalytic subunit OS=Homo sapiens OX=9606 GN=PPP1CA PE=1 SV=1	0.063	0.42	0.43	0.42	0.34	0.42	0.41
0	P62140	Serine/threonine-protein phosphatase PP1-beta catalytic subunit OS=Homo sapiens OX=9606 GN=PPP1CB PE=1 SV=3; Additional IDs concatenated into MaxParsimony group: P36873	0.211	0.48	0.34	0.32	0.27	0.48	0.5
0	Q14166	Tubulin--tyrosine ligase-like protein 12 OS=Homo sapiens OX=9606 GN=TTLL12 PE=1 SV=2	0.255	0.56	0.5	0.37	0.35	0.2	0.37
0	Q96C19	EF-hand domain-containing protein D2 OS=Homo sapiens OX=9606 GN=EFHD2 PE=1 SV=1; Additional IDs concatenated into MaxParsimony group: Q9BUP0	0.156	0.53	0.47	0.4	0.35	0.32	0.34
0	P46926	Glucosamine-6-phosphate isomerase 1 OS=Homo sapiens OX=9606 GN=GNPDA1 PE=1 SV=1	0.216	0.27	0.42	0.43	0.53	0.36	0.39
0	P08559	Pyruvate dehydrogenase E1 component subunit alpha, somatic form, mitochondrial OS=Homo sapiens OX=9606 GN=PDHA1 PE=1 SV=3; Additional IDs concatenated into MaxParsimony group: P29803	0.212	0.36	0.52	0.37	0.28	0.34	0.52
0	P60660	Myosin light polypeptide 6 OS=Homo sapiens OX=9606 GN=MYL6 PE=1 SV=2; Additional IDs concatenated into MaxParsimony group: P14649	0.186	0.46	0.29	0.46	0.33	0.49	0.38
0	Q9BXS5	AP-1 complex subunit mu-1 OS=Homo sapiens OX=9606 GN=AP1M1 PE=1 SV=3	0.268	0.51	0.39	0.36	0.33	0.2	0.56
0	Q9Y6Q5	AP-1 complex subunit mu-2 OS=Homo sapiens OX=9606 GN=AP1M2 PE=1 SV=4	0.268	0.48	0.45	0.34	0.46	0.16	0.46
0	Q92747	Actin-related protein 2/3 complex subunit 1A OS=Homo sapiens OX=9606 GN=ARPC1A PE=2 SV=2	0.093	0.43	0.36	0.41	0.44	0.42	0.36
0	O15143	Actin-related protein 2/3 complex subunit 1B OS=Homo sapiens OX=9606 GN=ARPC1B PE=1 SV=3	0.216	0.57	0.39	0.46	0.32	0.36	0.27
0	Q9Y696	Chloride intracellular channel protein 4 OS=Homo sapiens OX=9606 GN=CLIC4 PE=1 SV=4; Additional IDs concatenated into MaxParsimony group: Q9NZA1, O15247, Q96NY7	0.29	0.45	0.32	0.24	0.44	0.3	0.6
0	O00299	Chloride intracellular channel protein 1 OS=Homo sapiens OX=9606 GN=CLIC1 PE=1 SV=4	0.088	0.41	0.42	0.46	0.42	0.36	0.37
0	O95833	Chloride intracellular channel protein 3 OS=Homo sapiens OX=9606 GN=CLIC3 PE=1 SV=2	0.173	0.31	0.41	0.51	0.42	0.4	0.37
0	P02795	Metallothionein-2 OS=Homo sapiens OX=9606 GN=MT2A PE=1 SV=1; Additional IDs concatenated into MaxParsimony group: P13640, P80297, Q8N339, P04732	0.314	0.25	0.41	0.55	0.47	0.44	0.22
0	P13693	Translationally-controlled tumor protein OS=Homo sapiens OX=9606 GN=TPT1 PE=1 SV=1	0.176	0.47	0.36	0.44	0.5	0.34	0.3
0	P28074	Proteasome subunit beta type-5 OS=Homo sapiens OX=9606 GN=PSMB5 PE=1 SV=3	0.168	0.46	0.32	0.48	0.45	0.37	0.33
0	P09012	U1 small nuclear ribonucleoprotein A OS=Homo sapiens OX=9606 GN=SNRPA PE=1 SV=3; Additional IDs concatenated into MaxParsimony group: P08579	0.428	0.45	0	0.45	0.45	0.39	0.48
0	P06737	Glycogen phosphorylase, liver form OS=Homo sapiens OX=9606 GN=PYGL PE=1 SV=4	0.122	0.42	0.45	0.37	0.31	0.39	0.48
0	P11216	Glycogen phosphorylase, brain form OS=Homo sapiens OX=9606 GN=PYGB PE=1 SV=5; Additional IDs concatenated into MaxParsimony group: P11217	0.114	0.46	0.44	0.36	0.32	0.38	0.47
0	P07339	Cathepsin D OS=Homo sapiens OX=9606 GN=CTSD PE=1 SV=1; Additional IDs concatenated into MaxParsimony group: contaminant_gi|625237	0.056	0.41	0.42	0.42	0.43	0.38	0.39
0	P49902	Cytosolic purine 5'-nucleotidase OS=Homo sapiens OX=9606 GN=NT5C2 PE=1 SV=1; Additional IDs concatenated into MaxParsimony group: Q86YG4	0.169	0.33	0.42	0.49	0.47	0.34	0.37
0	P06753	Tropomyosin alpha-3 chain OS=Homo sapiens OX=9606 GN=TPM3 PE=1 SV=2	0.107	0.5	0.45	0.36	0.33	0.4	0.39
0	P67936	Tropomyosin alpha-4 chain OS=Homo sapiens OX=9606 GN=TPM4 PE=1 SV=3	0.186	0.57	0.42	0.42	0.32	0.36	0.31
0	P27635	60S ribosomal protein L10 OS=Homo sapiens OX=9606 GN=RPL10 PE=1 SV=4; Additional IDs concatenated into MaxParsimony group: Q96L21	0.146	0.34	0.51	0.34	0.39	0.42	0.42
0	P62330	ADP-ribosylation factor 6 OS=Homo sapiens OX=9606 GN=ARF6 PE=1 SV=2	0.07	0.39	0.45	0.41	0.36	0.41	0.43
0	P84085	ADP-ribosylation factor 5 OS=Homo sapiens OX=9606 GN=ARF5 PE=1 SV=2	0.26	0.34	0.55	0.47	0.27	0.46	0.27
0	P18085	ADP-ribosylation factor 4 OS=Homo sapiens OX=9606 GN=ARF4 PE=1 SV=3	0.081	0.37	0.42	0.43	0.37	0.43	0.42
0	Q9Y6E0	Serine/threonine-protein kinase 24 OS=Homo sapiens OX=9606 GN=STK24 PE=1 SV=1; Additional IDs concatenated into MaxParsimony group: O00506	0.128	0.54	0.4	0.36	0.37	0.37	0.38
0	O75746	Calcium-binding mitochondrial carrier protein Aralar1 OS=Homo sapiens OX=9606 GN=SLC25A12 PE=1 SV=2	0.226	0.47	0.3	0.3	0.32	0.47	0.53
0	P68431	Histone H3.1 OS=Homo sapiens OX=9606 GN=H3C1 PE=1 SV=2	0.313	0.24	0.28	0.35	0.46	0.58	0.44
0	Q9BTZ2	Dehydrogenase/reductase SDR family member 4 OS=Homo sapiens OX=9606 GN=DHRS4 PE=1 SV=3; Additional IDs concatenated into MaxParsimony group: Q6PKH6	0.227	0.58	0.42	0.42	0.37	0.33	0.26
0	Q01581	Hydroxymethylglutaryl-CoA synthase, cytoplasmic OS=Homo sapiens OX=9606 GN=HMGCS1 PE=1 SV=2; Additional IDs concatenated into MaxParsimony group: P54868	0.366	0.28	0.29	0.67	0.41	0.41	0.25
0	P41567	Eukaryotic translation initiation factor 1 OS=Homo sapiens OX=9606 GN=EIF1 PE=1 SV=1; Additional IDs concatenated into MaxParsimony group: O60739	0.2	0.58	0.41	0.4	0.35	0.35	0.29
0	P55786	Puromycin-sensitive aminopeptidase OS=Homo sapiens OX=9606 GN=NPEPPS PE=1 SV=2; Additional IDs concatenated into MaxParsimony group: A6NEC2	0.064	0.39	0.45	0.4	0.37	0.41	0.43
0	P14618	Pyruvate kinase PKM OS=Homo sapiens OX=9606 GN=PKM PE=1 SV=4; Additional IDs concatenated into MaxParsimony group: P30613	0.069	0.37	0.43	0.4	0.4	0.41	0.43
0	P50991	T-complex protein 1 subunit delta OS=Homo sapiens OX=9606 GN=CCT4 PE=1 SV=4	0.082	0.37	0.45	0.38	0.39	0.43	0.42
0	P17987	T-complex protein 1 subunit alpha OS=Homo sapiens OX=9606 GN=TCP1 PE=1 SV=1	0.064	0.44	0.46	0.38	0.4	0.39	0.37
0	P60842	Eukaryotic initiation factor 4A-I OS=Homo sapiens OX=9606 GN=EIF4A1 PE=1 SV=1; Additional IDs concatenated into MaxParsimony group: Q14240	0.062	0.46	0.41	0.38	0.36	0.38	0.45
0	P42330	Aldo-keto reductase family 1 member C3 OS=Homo sapiens OX=9606 GN=AKR1C3 PE=1 SV=4	0.315	0.5	0.16	0.33	0.35	0.45	0.54
0	P42025	Beta-centractin OS=Homo sapiens OX=9606 GN=ACTR1B PE=1 SV=1	0.1	0.38	0.43	0.37	0.36	0.41	0.48
0	P63000	Ras-related C3 botulinum toxin substrate 1 OS=Homo sapiens OX=9606 GN=RAC1 PE=1 SV=1; Additional IDs concatenated into MaxParsimony group: P60763, P15153, P17081, Q9H4E5, P84095	0.229	0.52	0.34	0.29	0.35	0.32	0.55
0	P15153	Ras-related C3 botulinum toxin substrate 2 OS=Homo sapiens OX=9606 GN=RAC2 PE=1 SV=1	0.153	0.37	0.37	0.38	0.36	0.41	0.53
0	P60953	Cell division control protein 42 homolog OS=Homo sapiens OX=9606 GN=CDC42 PE=1 SV=2	0.165	0.31	0.44	0.37	0.46	0.47	0.37
0	O14979	Heterogeneous nuclear ribonucleoprotein D-like OS=Homo sapiens OX=9606 GN=HNRNPDL PE=1 SV=3	0.11	0.44	0.43	0.44	0.43	0.37	0.32
0	P61254	60S ribosomal protein L26 OS=Homo sapiens OX=9606 GN=RPL26 PE=1 SV=1	0.111	0.5	0.42	0.34	0.33	0.41	0.42
0	Q99961	Endophilin-A2 OS=Homo sapiens OX=9606 GN=SH3GL1 PE=1 SV=1; Additional IDs concatenated into MaxParsimony group: Q99962	0.141	0.48	0.43	0.49	0.34	0.33	0.35
0	P00492	Hypoxanthine-guanine phosphoribosyltransferase OS=Homo sapiens OX=9606 GN=HPRT1 PE=1 SV=2; Additional IDs concatenated into MaxParsimony group: Q9NRG1	0.132	0.49	0.4	0.42	0.44	0.37	0.31
0	O43768	Alpha-endosulfine OS=Homo sapiens OX=9606 GN=ENSA PE=1 SV=1; Additional IDs concatenated into MaxParsimony group: P56211	0.19	0.42	0.53	0.47	0.31	0.35	0.31
0	P06730	Eukaryotic translation initiation factor 4E OS=Homo sapiens OX=9606 GN=EIF4E PE=1 SV=2; Additional IDs concatenated into MaxParsimony group: A6NMX2	0.196	0.46	0.5	0.44	0.29	0.43	0.27
0	Q13185	Chromobox protein homolog 3 OS=Homo sapiens OX=9606 GN=CBX3 PE=1 SV=4; Additional IDs concatenated into MaxParsimony group: P83916	0.117	0.47	0.45	0.41	0.33	0.43	0.34
0	P35579	Myosin-9 OS=Homo sapiens OX=9606 GN=MYH9 PE=1 SV=4; Additional IDs concatenated into MaxParsimony group: P35749, Q7Z406	0.061	0.46	0.44	0.39	0.37	0.41	0.37
0	P28482	Mitogen-activated protein kinase 1 OS=Homo sapiens OX=9606 GN=MAPK1 PE=1 SV=3	0.206	0.44	0.29	0.33	0.33	0.47	0.53
0	P27361	Mitogen-activated protein kinase 3 OS=Homo sapiens OX=9606 GN=MAPK3 PE=1 SV=4	0.068	0.39	0.4	0.39	0.41	0.43	0.43
0	Q86UP2	Kinectin OS=Homo sapiens OX=9606 GN=KTN1 PE=1 SV=1	0.101	0.42	0.38	0.42	0.39	0.47	0.36
0	P18124	60S ribosomal protein L7 OS=Homo sapiens OX=9606 GN=RPL7 PE=1 SV=1	0.109	0.4	0.38	0.45	0.33	0.4	0.47
0	Q9ULT8	E3 ubiquitin-protein ligase HECTD1 OS=Homo sapiens OX=9606 GN=HECTD1 PE=1 SV=3	0.043	0.45	0.43	0.37	0.4	0.38	0.41
0	P30154	Serine/threonine-protein phosphatase 2A 65 kDa regulatory subunit A beta isoform OS=Homo sapiens OX=9606 GN=PPP2R1B PE=1 SV=3	0.145	0.36	0.53	0.4	0.4	0.35	0.38
0	Q9UBC9	Small proline-rich protein 3 OS=Homo sapiens OX=9606 GN=SPRR3 PE=1 SV=2	0.082	0.45	0.41	0.41	0.44	0.38	0.35
0	P22528	Cornifin-B OS=Homo sapiens OX=9606 GN=SPRR1B PE=1 SV=2	0.133	0.37	0.44	0.45	0.46	0.36	0.35
0	P62701	40S ribosomal protein S4, X isoform OS=Homo sapiens OX=9606 GN=RPS4X PE=1 SV=2; Additional IDs concatenated into MaxParsimony group: Q8TD47	0.075	0.41	0.41	0.42	0.38	0.45	0.37
0	Q92688	Acidic leucine-rich nuclear phosphoprotein 32 family member B OS=Homo sapiens OX=9606 GN=ANP32B PE=1 SV=1	0.183	0.32	0.45	0.31	0.39	0.47	0.48
0	P62328	Thymosin beta-4 OS=Homo sapiens OX=9606 GN=TMSB4X PE=1 SV=2	0.167	0.56	0.36	0.4	0.36	0.31	0.41
0	P54652	Heat shock-related 70 kDa protein 2 OS=Homo sapiens OX=9606 GN=HSPA2 PE=1 SV=1	0.078	0.49	0.43	0.39	0.37	0.39	0.37
0	contaminant_GR78_SCHPO	78 KD GLUCOSE REGULATED PROTEIN HOMOLOG PRECURSOR (GRP 78) (IMMUNOGLOBULIN...	0.207	0.57	0.34	0.3	0.45	0.33	0.39
0	P11142	Heat shock cognate 71 kDa protein OS=Homo sapiens OX=9606 GN=HSPA8 PE=1 SV=1	0.152	0.46	0.46	0.46	0.29	0.42	0.32
0	P32119	Peroxiredoxin-2 OS=Homo sapiens OX=9606 GN=PRDX2 PE=1 SV=5	0.085	0.4	0.4	0.36	0.43	0.45	0.4
0	Q13162	Peroxiredoxin-4 OS=Homo sapiens OX=9606 GN=PRDX4 PE=1 SV=1	0.106	0.34	0.4	0.41	0.44	0.42	0.42
0	P63151	Serine/threonine-protein phosphatase 2A 55 kDa regulatory subunit B alpha isoform OS=Homo sapiens OX=9606 GN=PPP2R2A PE=1 SV=1; Additional IDs concatenated into MaxParsimony group: Q66LE6, Q00005, Q9Y2T4	0.128	0.34	0.41	0.44	0.46	0.4	0.38
0	Q9UHD9	Ubiquilin-2 OS=Homo sapiens OX=9606 GN=UBQLN2 PE=1 SV=2; Additional IDs concatenated into MaxParsimony group: P0CG48, Q9NRR5, P0CG47, P62987, contaminant_UBIQUITIN08	0.259	0.37	0.38	0.5	0.55	0.33	0.25
0	Q9UMX0	Ubiquilin-1 OS=Homo sapiens OX=9606 GN=UBQLN1 PE=1 SV=2	0.236	0.57	0.49	0.41	0.28	0.32	0.3
0	P62979	Ubiquitin-40S ribosomal protein S27a OS=Homo sapiens OX=9606 GN=RPS27A PE=1 SV=2	0.124	0.41	0.48	0.4	0.46	0.35	0.34
0	Q16666	Gamma-interferon-inducible protein 16 OS=Homo sapiens OX=9606 GN=IFI16 PE=1 SV=3; Additional IDs concatenated into MaxParsimony group: Q6K0P9	0.231	0.5	0.3	0.34	0.31	0.35	0.56
0	P55209	Nucleosome assembly protein 1-like 1 OS=Homo sapiens OX=9606 GN=NAP1L1 PE=1 SV=1	0.244	0.28	0.36	0.43	0.55	0.43	0.34
0	Q99733	Nucleosome assembly protein 1-like 4 OS=Homo sapiens OX=9606 GN=NAP1L4 PE=1 SV=1	0.14	0.4	0.47	0.3	0.45	0.42	0.39
0	O95302	Peptidyl-prolyl cis-trans isomerase FKBP9 OS=Homo sapiens OX=9606 GN=FKBP9 PE=1 SV=2; Additional IDs concatenated into MaxParsimony group: Q75LS8	0.16	0.53	0.44	0.37	0.38	0.41	0.28
0	P42677	40S ribosomal protein S27 OS=Homo sapiens OX=9606 GN=RPS27 PE=1 SV=3	0.248	0.56	0.39	0.45	0.27	0.24	0.45
0	P32455	Guanylate-binding protein 1 OS=Homo sapiens OX=9606 GN=GBP1 PE=1 SV=2; Additional IDs concatenated into MaxParsimony group: P32456	0.122	0.45	0.44	0.32	0.34	0.41	0.47
0	O75369	Filamin-B OS=Homo sapiens OX=9606 GN=FLNB PE=1 SV=2	0.088	0.49	0.41	0.38	0.37	0.42	0.37
0	Q9Y490	Talin-1 OS=Homo sapiens OX=9606 GN=TLN1 PE=1 SV=3; Additional IDs concatenated into MaxParsimony group: Q9Y4G6	0.104	0.51	0.39	0.37	0.34	0.43	0.4
0	O43447	Peptidyl-prolyl cis-trans isomerase H OS=Homo sapiens OX=9606 GN=PPIH PE=1 SV=1	0.246	0.63	0.4	0.39	0.35	0.29	0.31
0	P23284	Peptidyl-prolyl cis-trans isomerase B OS=Homo sapiens OX=9606 GN=PPIB PE=1 SV=2	0.203	0.42	0.4	0.23	0.4	0.48	0.47
0	P45877	Peptidyl-prolyl cis-trans isomerase C OS=Homo sapiens OX=9606 GN=PPIC PE=1 SV=1	0.077	0.43	0.41	0.38	0.36	0.39	0.47
0	P62937	Peptidyl-prolyl cis-trans isomerase A OS=Homo sapiens OX=9606 GN=PPIA PE=1 SV=2; Additional IDs concatenated into MaxParsimony group: A0A0B4J2A2, Q9Y536, A0A075B759, P0DN37, A0A075B767, P0DN26, F5H284, O43447	0.143	0.36	0.43	0.35	0.35	0.43	0.5
0	Q10567	AP-1 complex subunit beta-1 OS=Homo sapiens OX=9606 GN=AP1B1 PE=1 SV=2	0.052	0.44	0.42	0.38	0.36	0.42	0.43
0	P63010	AP-2 complex subunit beta OS=Homo sapiens OX=9606 GN=AP2B1 PE=1 SV=1	0.122	0.4	0.49	0.38	0.32	0.37	0.46
0	P05141	ADP/ATP translocase 2 OS=Homo sapiens OX=9606 GN=SLC25A5 PE=1 SV=7; Additional IDs concatenated into MaxParsimony group: P12235, Q9H0C2	0.25	0.25	0.4	0.36	0.42	0.38	0.57
0	O14818	Proteasome subunit alpha type-7 OS=Homo sapiens OX=9606 GN=PSMA7 PE=1 SV=1; Additional IDs concatenated into MaxParsimony group: Q8TAA3	0.184	0.38	0.29	0.42	0.41	0.4	0.52
0	P04632	Calpain small subunit 1 OS=Homo sapiens OX=9606 GN=CAPNS1 PE=1 SV=1	0.059	0.45	0.37	0.38	0.41	0.4	0.42
0	Q96L46	Calpain small subunit 2 OS=Homo sapiens OX=9606 GN=CAPNS2 PE=1 SV=2	0.079	0.4	0.36	0.42	0.4	0.42	0.44
0	Q7Z6Z7	E3 ubiquitin-protein ligase HUWE1 OS=Homo sapiens OX=9606 GN=HUWE1 PE=1 SV=3	0.122	0.37	0.36	0.43	0.4	0.38	0.49
0	Q15365	Poly(rC)-binding protein 1 OS=Homo sapiens OX=9606 GN=PCBP1 PE=1 SV=2; Additional IDs concatenated into MaxParsimony group: P57721	0.221	0.24	0.4	0.4	0.46	0.47	0.44
0	P39023	60S ribosomal protein L3 OS=Homo sapiens OX=9606 GN=RPL3 PE=1 SV=2; Additional IDs concatenated into MaxParsimony group: Q92901	0.072	0.38	0.41	0.39	0.42	0.42	0.43
0	O95782	AP-2 complex subunit alpha-1 OS=Homo sapiens OX=9606 GN=AP2A1 PE=1 SV=3	0.212	0.31	0.41	0.38	0.51	0.48	0.32
0	O94973	AP-2 complex subunit alpha-2 OS=Homo sapiens OX=9606 GN=AP2A2 PE=1 SV=2	0.27	0.54	0.34	0.48	0.33	0.19	0.46
0	P13928	Annexin A8 OS=Homo sapiens OX=9606 GN=ANXA8 PE=1 SV=3	0.268	0.61	0.47	0.36	0.35	0.28	0.26
0	P51148	Ras-related protein Rab-5C OS=Homo sapiens OX=9606 GN=RAB5C PE=1 SV=2	0.158	0.56	0.38	0.41	0.35	0.36	0.35
0	P61020	Ras-related protein Rab-5B OS=Homo sapiens OX=9606 GN=RAB5B PE=1 SV=1	0.188	0.54	0.46	0.43	0.28	0.35	0.33
0	P21397	Amine oxidase [flavin-containing] A OS=Homo sapiens OX=9606 GN=MAOA PE=1 SV=1; Additional IDs concatenated into MaxParsimony group: P27338	0.227	0.6	0.43	0.39	0.33	0.33	0.28
0	Q08209	Serine/threonine-protein phosphatase 2B catalytic subunit alpha isoform OS=Homo sapiens OX=9606 GN=PPP3CA PE=1 SV=1; Additional IDs concatenated into MaxParsimony group: P16298, P48454	0.178	0.53	0.41	0.47	0.38	0.28	0.34
0	Q13557	Calcium/calmodulin-dependent protein kinase type II subunit delta OS=Homo sapiens OX=9606 GN=CAMK2D PE=1 SV=3; Additional IDs concatenated into MaxParsimony group: Q13554, Q13555, Q9UQM7	0.101	0.43	0.48	0.41	0.36	0.32	0.43
0	Q13555	Calcium/calmodulin-dependent protein kinase type II subunit gamma OS=Homo sapiens OX=9606 GN=CAMK2G PE=1 SV=4	0.167	0.4	0.47	0.41	0.25	0.4	0.47
0	Q9UMY4	Sorting nexin-12 OS=Homo sapiens OX=9606 GN=SNX12 PE=1 SV=4	0.085	0.42	0.4	0.47	0.38	0.41	0.36
0	P01889	HLA class I histocompatibility antigen, B alpha chain OS=Homo sapiens OX=9606 GN=HLA-B PE=1 SV=3	0.306	0.26	0.53	0.33	0.22	0.46	0.53
0	O43432	Eukaryotic translation initiation factor 4 gamma 3 OS=Homo sapiens OX=9606 GN=EIF4G3 PE=1 SV=2	0.031	0.43	0.42	0.42	0.39	0.4	0.39
0	P21281	V-type proton ATPase subunit B, brain isoform OS=Homo sapiens OX=9606 GN=ATP6V1B2 PE=1 SV=3; Additional IDs concatenated into MaxParsimony group: P15313	0.081	0.38	0.46	0.39	0.41	0.37	0.43
0	P33121	Long-chain-fatty-acid--CoA ligase 1 OS=Homo sapiens OX=9606 GN=ACSL1 PE=1 SV=1; Additional IDs concatenated into MaxParsimony group: Q9UKU0	0.091	0.42	0.38	0.42	0.46	0.36	0.4
0	Q9UBF2	Coatomer subunit gamma-2 OS=Homo sapiens OX=9606 GN=COPG2 PE=1 SV=1	0.282	0.29	0.41	0.31	0.28	0.48	0.59
0	Q92945	Far upstream element-binding protein 2 OS=Homo sapiens OX=9606 GN=KHSRP PE=1 SV=4	0.191	0.54	0.44	0.44	0.38	0.3	0.29
0	Q13596	Sorting nexin-1 OS=Homo sapiens OX=9606 GN=SNX1 PE=1 SV=3	0.222	0.56	0.51	0.34	0.3	0.29	0.37
0	P38159	RNA-binding motif protein, X chromosome OS=Homo sapiens OX=9606 GN=RBMX PE=1 SV=3; Additional IDs concatenated into MaxParsimony group: Q96E39	0.32	0.45	0.2	0.27	0.59	0.38	0.45
0	P18669	Phosphoglycerate mutase 1 OS=Homo sapiens OX=9606 GN=PGAM1 PE=1 SV=2; Additional IDs concatenated into MaxParsimony group: Q8N0Y7, P15259	0.092	0.42	0.47	0.42	0.41	0.34	0.37
0	P05388	60S acidic ribosomal protein P0 OS=Homo sapiens OX=9606 GN=RPLP0 PE=1 SV=1; Additional IDs concatenated into MaxParsimony group: Q8NHW5	0.233	0.61	0.43	0.38	0.33	0.32	0.3
0	Q7L5L3	Lysophospholipase D GDPD3 OS=Homo sapiens OX=9606 GN=GDPD3 PE=2 SV=3	0.046	0.45	0.38	0.4	0.39	0.4	0.42
0	P07093	Glia-derived nexin OS=Homo sapiens OX=9606 GN=SERPINE2 PE=1 SV=1	0.179	0.51	0.45	0.42	0.4	0.37	0.26
0	P35237	Serpin B6 OS=Homo sapiens OX=9606 GN=SERPINB6 PE=1 SV=3	0.145	0.33	0.42	0.37	0.49	0.4	0.41
0	P30740	Leukocyte elastase inhibitor OS=Homo sapiens OX=9606 GN=SERPINB1 PE=1 SV=1	0.083	0.44	0.45	0.43	0.36	0.34	0.42
0	P54709	Sodium/potassium-transporting ATPase subunit beta-3 OS=Homo sapiens OX=9606 GN=ATP1B3 PE=1 SV=1	0.225	0.34	0.38	0.4	0.3	0.38	0.59
0	P48594	Serpin B4 OS=Homo sapiens OX=9606 GN=SERPINB4 PE=1 SV=2	0.089	0.36	0.4	0.41	0.44	0.4	0.43
0	P29508	Serpin B3 OS=Homo sapiens OX=9606 GN=SERPINB3 PE=1 SV=2; Additional IDs concatenated into MaxParsimony group: P50453, O75830	0.245	0.34	0.3	0.36	0.33	0.47	0.58
0	P46783	40S ribosomal protein S10 OS=Homo sapiens OX=9606 GN=RPS10 PE=1 SV=1; Additional IDs concatenated into MaxParsimony group: Q9NQ39	0.132	0.32	0.46	0.39	0.44	0.41	0.42
0	P61513	60S ribosomal protein L37a OS=Homo sapiens OX=9606 GN=RPL37A PE=1 SV=2; Additional IDs concatenated into MaxParsimony group: A6NKH3	0.124	0.46	0.35	0.32	0.43	0.43	0.44
0	P05023	Sodium/potassium-transporting ATPase subunit alpha-1 OS=Homo sapiens OX=9606 GN=ATP1A1 PE=1 SV=1; Additional IDs concatenated into MaxParsimony group: P13637, P50993, Q13733, P20648, P54707, P35813	0.125	0.35	0.48	0.45	0.38	0.42	0.37
0	P52597	Heterogeneous nuclear ribonucleoprotein F OS=Homo sapiens OX=9606 GN=HNRNPF PE=1 SV=3; Additional IDs concatenated into MaxParsimony group: P31943, P55795	0.185	0.32	0.47	0.4	0.33	0.51	0.37
0	P31943	Heterogeneous nuclear ribonucleoprotein H OS=Homo sapiens OX=9606 GN=HNRNPH1 PE=1 SV=4	0.213	0.28	0.39	0.51	0.32	0.42	0.48
0	P27482	Calmodulin-like protein 3 OS=Homo sapiens OX=9606 GN=CALML3 PE=1 SV=2	0.156	0.42	0.43	0.43	0.25	0.46	0.42
0	P17812	CTP synthase 1 OS=Homo sapiens OX=9606 GN=CTPS1 PE=1 SV=2; Additional IDs concatenated into MaxParsimony group: Q9NRF8	0.087	0.42	0.46	0.37	0.33	0.42	0.43
0	Q15233	Non-POU domain-containing octamer-binding protein OS=Homo sapiens OX=9606 GN=NONO PE=1 SV=4	0.182	0.39	0.5	0.29	0.35	0.49	0.38
0	P06731	Carcinoembryonic antigen-related cell adhesion molecule 5 OS=Homo sapiens OX=9606 GN=CEACAM5 PE=1 SV=3; Additional IDs concatenated into MaxParsimony group: P40199, P31997	0.345	0.55	0.56	0.2	0.2	0.33	0.44
0	Q15437	Protein transport protein Sec23B OS=Homo sapiens OX=9606 GN=SEC23B PE=1 SV=2	0.249	0.29	0.33	0.46	0.55	0.32	0.43
0	Q16576	Histone-binding protein RBBP7 OS=Homo sapiens OX=9606 GN=RBBP7 PE=1 SV=1	0.143	0.53	0.39	0.41	0.29	0.39	0.4
0	P22087	rRNA 2'-O-methyltransferase fibrillarin OS=Homo sapiens OX=9606 GN=FBL PE=1 SV=2	0.118	0.48	0.41	0.38	0.39	0.3	0.46
0	Q7L523	Ras-related GTP-binding protein A OS=Homo sapiens OX=9606 GN=RRAGA PE=1 SV=1; Additional IDs concatenated into MaxParsimony group: Q5VZM2	0.297	0.6	0.27	0.31	0.26	0.36	0.52
0	P14625	Endoplasmin OS=Homo sapiens OX=9606 GN=HSP90B1 PE=1 SV=1	0.171	0.39	0.33	0.32	0.41	0.5	0.46
0	P04075	Fructose-bisphosphate aldolase A OS=Homo sapiens OX=9606 GN=ALDOA PE=1 SV=2; Additional IDs concatenated into MaxParsimony group: P05062	0.083	0.37	0.42	0.39	0.41	0.43	0.42
0	P09972	Fructose-bisphosphate aldolase C OS=Homo sapiens OX=9606 GN=ALDOC PE=1 SV=2	0.054	0.47	0.42	0.41	0.36	0.38	0.4
0	O43795	Unconventional myosin-Ib OS=Homo sapiens OX=9606 GN=MYO1B PE=1 SV=3; Additional IDs concatenated into MaxParsimony group: Q9UBC5	0.085	0.36	0.41	0.42	0.39	0.42	0.44
0	Q06210	Glutamine--fructose-6-phosphate aminotransferase [isomerizing] 1 OS=Homo sapiens OX=9606 GN=GFPT1 PE=1 SV=3; Additional IDs concatenated into MaxParsimony group: O94808	0.246	0.44	0.27	0.4	0.26	0.51	0.49
0	P22392	Nucleoside diphosphate kinase B OS=Homo sapiens OX=9606 GN=NME2 PE=1 SV=1; Additional IDs concatenated into MaxParsimony group: O60361	0.213	0.31	0.42	0.57	0.39	0.37	0.35
0	P61019	Ras-related protein Rab-2A OS=Homo sapiens OX=9606 GN=RAB2A PE=1 SV=1; Additional IDs concatenated into MaxParsimony group: Q8WUD1	0.177	0.5	0.35	0.37	0.51	0.36	0.33
0	P15121	Aldo-keto reductase family 1 member B1 OS=Homo sapiens OX=9606 GN=AKR1B1 PE=1 SV=3	0.16	0.31	0.46	0.4	0.34	0.45	0.47
0	Q16531	DNA damage-binding protein 1 OS=Homo sapiens OX=9606 GN=DDB1 PE=1 SV=1	0.162	0.4	0.33	0.4	0.34	0.42	0.53
0	P67775	Serine/threonine-protein phosphatase 2A catalytic subunit alpha isoform OS=Homo sapiens OX=9606 GN=PPP2CA PE=1 SV=1; Additional IDs concatenated into MaxParsimony group: P62714	0.246	0.25	0.38	0.43	0.55	0.41	0.37
0	P25705	ATP synthase subunit alpha, mitochondrial OS=Homo sapiens OX=9606 GN=ATP5F1A PE=1 SV=1	0.092	0.49	0.45	0.41	0.36	0.35	0.38
0	P48735	Isocitrate dehydrogenase [NADP], mitochondrial OS=Homo sapiens OX=9606 GN=IDH2 PE=1 SV=2	0.058	0.43	0.43	0.36	0.39	0.42	0.43
0	P34897	Serine hydroxymethyltransferase, mitochondrial OS=Homo sapiens OX=9606 GN=SHMT2 PE=1 SV=3	0.081	0.42	0.46	0.41	0.42	0.38	0.35
0	P34896	Serine hydroxymethyltransferase, cytosolic OS=Homo sapiens OX=9606 GN=SHMT1 PE=1 SV=1	0.085	0.39	0.42	0.4	0.35	0.42	0.46
0	P51858	Hepatoma-derived growth factor OS=Homo sapiens OX=9606 GN=HDGF PE=1 SV=1; Additional IDs concatenated into MaxParsimony group: Q7Z4V5, O75475, Q9Y3E1	0.129	0.47	0.48	0.41	0.29	0.39	0.38
0	Q9ULV4	Coronin-1C OS=Homo sapiens OX=9606 GN=CORO1C PE=1 SV=1; Additional IDs concatenated into MaxParsimony group: Q6QEF8	0.121	0.51	0.41	0.44	0.39	0.32	0.36
0	Q9BPX5	Actin-related protein 2/3 complex subunit 5-like protein OS=Homo sapiens OX=9606 GN=ARPC5L PE=1 SV=1	0.208	0.58	0.35	0.39	0.42	0.35	0.29
0	O15511	Actin-related protein 2/3 complex subunit 5 OS=Homo sapiens OX=9606 GN=ARPC5 PE=1 SV=3	0.094	0.45	0.44	0.42	0.42	0.35	0.35
0	Q15417	Calponin-3 OS=Homo sapiens OX=9606 GN=CNN3 PE=1 SV=1	0.069	0.47	0.43	0.36	0.4	0.37	0.41
0	Q99439	Calponin-2 OS=Homo sapiens OX=9606 GN=CNN2 PE=1 SV=4; Additional IDs concatenated into MaxParsimony group: Q15417	0.116	0.42	0.41	0.45	0.37	0.45	0.32
0	P52294	Importin subunit alpha-5 OS=Homo sapiens OX=9606 GN=KPNA1 PE=1 SV=3	0.264	0.41	0.32	0.5	0.23	0.35	0.56
0	P25685	DnaJ homolog subfamily B member 1 OS=Homo sapiens OX=9606 GN=DNAJB1 PE=1 SV=4; Additional IDs concatenated into MaxParsimony group: Q9UDY4	0.202	0.48	0.48	0.31	0.4	0.47	0.26
0	P54920	Alpha-soluble NSF attachment protein OS=Homo sapiens OX=9606 GN=NAPA PE=1 SV=3; Additional IDs concatenated into MaxParsimony group: Q9H115	0.138	0.53	0.46	0.36	0.36	0.35	0.36
0	P25789	Proteasome subunit alpha type-4 OS=Homo sapiens OX=9606 GN=PSMA4 PE=1 SV=1; Additional IDs concatenated into MaxParsimony group: Reverse_Q9UJ14	0.083	0.43	0.39	0.39	0.39	0.47	0.38
0	Q9UHD8	Septin-9 OS=Homo sapiens OX=9606 GN=SEPTIN9 PE=1 SV=2	0.209	0.44	0.43	0.56	0.32	0.33	0.3
0	Q15019	Septin-2 OS=Homo sapiens OX=9606 GN=SEPTIN2 PE=1 SV=1	0.293	0.33	0.29	0.52	0.57	0.37	0.28
0	P15170	Eukaryotic peptide chain release factor GTP-binding subunit ERF3A OS=Homo sapiens OX=9606 GN=GSPT1 PE=1 SV=1	0.127	0.5	0.47	0.33	0.36	0.36	0.39
0	Q07866	Kinesin light chain 1 OS=Homo sapiens OX=9606 GN=KLC1 PE=1 SV=2; Additional IDs concatenated into MaxParsimony group: Q9H0B6	0.165	0.56	0.38	0.42	0.37	0.34	0.34
0	O14908	PDZ domain-containing protein GIPC1 OS=Homo sapiens OX=9606 GN=GIPC1 PE=1 SV=2; Additional IDs concatenated into MaxParsimony group: Q8TF64	0.283	0.27	0.51	0.44	0.35	0.23	0.54
0	Q9Y4W6	AFG3-like protein 2 OS=Homo sapiens OX=9606 GN=AFG3L2 PE=1 SV=2	0.262	0.61	0.26	0.38	0.35	0.44	0.32
0	Q9BXJ9	N-alpha-acetyltransferase 15, NatA auxiliary subunit OS=Homo sapiens OX=9606 GN=NAA15 PE=1 SV=1; Additional IDs concatenated into MaxParsimony group: Q6N069	0.068	0.41	0.45	0.39	0.35	0.43	0.42
0	P04264	Keratin, type II cytoskeletal 1 OS=Homo sapiens OX=9606 GN=KRT1 PE=1 SV=6	0.087	0.46	0.42	0.42	0.41	0.4	0.33
0	P35908	Keratin, type II cytoskeletal 2 epidermal OS=Homo sapiens OX=9606 GN=KRT2 PE=1 SV=2	0.356	0.17	0.43	0.33	0.29	0.46	0.62
0	P13647	Keratin, type II cytoskeletal 5 OS=Homo sapiens OX=9606 GN=KRT5 PE=1 SV=3	0.407	0.32	0.21	0.42	0.67	0.43	0.22
0	P08729	Keratin, type II cytoskeletal 7 OS=Homo sapiens OX=9606 GN=KRT7 PE=1 SV=5	0.168	0.32	0.38	0.42	0.4	0.51	0.39
0	P19013	Keratin, type II cytoskeletal 4 OS=Homo sapiens OX=9606 GN=KRT4 PE=1 SV=5	0.184	0.29	0.38	0.4	0.38	0.44	0.52
0	P02538	Keratin, type II cytoskeletal 6A OS=Homo sapiens OX=9606 GN=KRT6A PE=1 SV=3; Additional IDs concatenated into MaxParsimony group: P48668, O95678, P35908, Q5XKE5, Q01546, Q86Y46, Q14CN4, Q7Z794, Q7RTS7, Q3SY84, P12036, Q9NSB2, P17661, Q9NSB4, P78386, Q14533, P78385, O43790, P41219, P08670, P14136	0.152	0.46	0.48	0.29	0.41	0.43	0.34
0	Q6KB66	Keratin, type II cytoskeletal 80 OS=Homo sapiens OX=9606 GN=KRT80 PE=1 SV=2	0.268	0.25	0.3	0.38	0.47	0.53	0.45
0	P08670	Vimentin OS=Homo sapiens OX=9606 GN=VIM PE=1 SV=4	0.095	0.48	0.37	0.35	0.36	0.42	0.45
0	P37802	Transgelin-2 OS=Homo sapiens OX=9606 GN=TAGLN2 PE=1 SV=3; Additional IDs concatenated into MaxParsimony group: Q9UI15	0.18	0.27	0.42	0.42	0.46	0.41	0.45
0	Q9Y6B6	GTP-binding protein SAR1b OS=Homo sapiens OX=9606 GN=SAR1B PE=1 SV=1	0.11	0.44	0.48	0.43	0.4	0.35	0.34
0	Q9NR31	GTP-binding protein SAR1a OS=Homo sapiens OX=9606 GN=SAR1A PE=1 SV=1	0.088	0.47	0.45	0.41	0.38	0.39	0.34
0	P61158	Actin-related protein 3 OS=Homo sapiens OX=9606 GN=ACTR3 PE=1 SV=3; Additional IDs concatenated into MaxParsimony group: Q9P1U1, Q9C0K3	0.153	0.52	0.33	0.42	0.33	0.44	0.37
0	P07910	Heterogeneous nuclear ribonucleoproteins C1/C2 OS=Homo sapiens OX=9606 GN=HNRNPC PE=1 SV=4; Additional IDs concatenated into MaxParsimony group: B7ZW38, B2RXH8, O60812, P0DMR1	0.106	0.38	0.39	0.45	0.44	0.41	0.37
0	Q13247	Serine/arginine-rich splicing factor 6 OS=Homo sapiens OX=9606 GN=SRSF6 PE=1 SV=2	0.258	0.64	0.34	0.39	0.28	0.36	0.34
0	Q13243	Serine/arginine-rich splicing factor 5 OS=Homo sapiens OX=9606 GN=SRSF5 PE=1 SV=1	0.129	0.46	0.39	0.48	0.39	0.39	0.32
0	P46940	Ras GTPase-activating-like protein IQGAP1 OS=Homo sapiens OX=9606 GN=IQGAP1 PE=1 SV=1; Additional IDs concatenated into MaxParsimony group: P07205, Q86VI3	0.21	0.39	0.5	0.27	0.48	0.44	0.31
0	P00558	Phosphoglycerate kinase 1 OS=Homo sapiens OX=9606 GN=PGK1 PE=1 SV=3	0.072	0.39	0.43	0.43	0.42	0.4	0.37
0	P47755	F-actin-capping protein subunit alpha-2 OS=Homo sapiens OX=9606 GN=CAPZA2 PE=1 SV=3	0.162	0.31	0.45	0.47	0.45	0.34	0.4
0	P52907	F-actin-capping protein subunit alpha-1 OS=Homo sapiens OX=9606 GN=CAPZA1 PE=1 SV=3	0.049	0.39	0.41	0.41	0.39	0.42	0.42
0	Q9H4M9	EH domain-containing protein 1 OS=Homo sapiens OX=9606 GN=EHD1 PE=1 SV=2; Additional IDs concatenated into MaxParsimony group: Q9H223, Q9NZN3, Q9NZN4	0.153	0.46	0.34	0.32	0.38	0.41	0.51
0	Q9NZN4	EH domain-containing protein 2 OS=Homo sapiens OX=9606 GN=EHD2 PE=1 SV=2	0.071	0.4	0.44	0.36	0.39	0.42	0.44
0	Q9NZN3	EH domain-containing protein 3 OS=Homo sapiens OX=9606 GN=EHD3 PE=1 SV=2	0.271	0.52	0.53	0.38	0.21	0.25	0.44
0	Q9H223	EH domain-containing protein 4 OS=Homo sapiens OX=9606 GN=EHD4 PE=1 SV=1	0.449	0.41	0.62	0.45	0	0.36	0.34
0	P12277	Creatine kinase B-type OS=Homo sapiens OX=9606 GN=CKB PE=1 SV=1; Additional IDs concatenated into MaxParsimony group: P17540, P06732	0.202	0.57	0.37	0.27	0.42	0.37	0.39
0	P16152	Carbonyl reductase [NADPH] 1 OS=Homo sapiens OX=9606 GN=CBR1 PE=1 SV=3; Additional IDs concatenated into MaxParsimony group: O75828	0.168	0.31	0.42	0.42	0.5	0.35	0.42
0	P61086	Ubiquitin-conjugating enzyme E2 K OS=Homo sapiens OX=9606 GN=UBE2K PE=1 SV=3	0.093	0.39	0.4	0.44	0.45	0.4	0.37
0	P61088	Ubiquitin-conjugating enzyme E2 N OS=Homo sapiens OX=9606 GN=UBE2N PE=1 SV=1; Additional IDs concatenated into MaxParsimony group: Q5JXB2	0.089	0.39	0.46	0.42	0.41	0.34	0.42
0	Q16881	Thioredoxin reductase 1, cytoplasmic OS=Homo sapiens OX=9606 GN=TXNRD1 PE=1 SV=3; Additional IDs concatenated into MaxParsimony group: Q86VQ6, Q9NNW7	0.123	0.42	0.47	0.37	0.33	0.35	0.48
0	Q9NNW7	Thioredoxin reductase 2, mitochondrial OS=Homo sapiens OX=9606 GN=TXNRD2 PE=1 SV=3	0.068	0.43	0.4	0.39	0.36	0.4	0.46
0	P31151	Protein S100-A7 OS=Homo sapiens OX=9606 GN=S100A7 PE=1 SV=4	0.084	0.46	0.4	0.43	0.41	0.4	0.34
0	O00505	Importin subunit alpha-4 OS=Homo sapiens OX=9606 GN=KPNA3 PE=1 SV=2	0.271	0.5	0.26	0.39	0.43	0.23	0.54
0	P29317	Ephrin type-A receptor 2 OS=Homo sapiens OX=9606 GN=EPHA2 PE=1 SV=2; Additional IDs concatenated into MaxParsimony group: P54762	0.214	0.61	0.41	0.33	0.35	0.32	0.36
0	Q16539	Mitogen-activated protein kinase 14 OS=Homo sapiens OX=9606 GN=MAPK14 PE=1 SV=3	0.147	0.54	0.41	0.33	0.33	0.4	0.39
0	P00338	L-lactate dehydrogenase A chain OS=Homo sapiens OX=9606 GN=LDHA PE=1 SV=2; Additional IDs concatenated into MaxParsimony group: A6NMY6, Q6ZMR3, P07864	0.316	0.44	0.61	0.34	0.2	0.25	0.47
0	P07195	L-lactate dehydrogenase B chain OS=Homo sapiens OX=9606 GN=LDHB PE=1 SV=2	0.063	0.41	0.42	0.42	0.36	0.43	0.42
0	P07355	Annexin A2 OS=Homo sapiens OX=9606 GN=ANXA2 PE=1 SV=2	0.158	0.36	0.44	0.48	0.43	0.42	0.3
0	Q15149	Plectin OS=Homo sapiens OX=9606 GN=PLEC PE=1 SV=3	0.087	0.37	0.43	0.43	0.43	0.4	0.38
0	Q9UPN3	Microtubule-actin cross-linking factor 1, isoforms 1/2/3/5 OS=Homo sapiens OX=9606 GN=MACF1 PE=1 SV=4	0.296	0.58	0.35	0.37	0.16	0.38	0.48
0	P05783	Keratin, type I cytoskeletal 18 OS=Homo sapiens OX=9606 GN=KRT18 PE=1 SV=2	0.088	0.48	0.37	0.38	0.4	0.36	0.44
0	P08779	Keratin, type I cytoskeletal 16 OS=Homo sapiens OX=9606 GN=KRT16 PE=1 SV=4	0.248	0.41	0.35	0.38	0.34	0.28	0.61
0	P13645	Keratin, type I cytoskeletal 10 OS=Homo sapiens OX=9606 GN=KRT10 PE=1 SV=6	0.387	0.13	0.37	0.43	0.28	0.58	0.5
0	Q04695	Keratin, type I cytoskeletal 17 OS=Homo sapiens OX=9606 GN=KRT17 PE=1 SV=2	0.13	0.34	0.39	0.42	0.37	0.47	0.45
0	P11182	Lipoamide acyltransferase component of branched-chain alpha-keto acid dehydrogenase complex, mitochondrial OS=Homo sapiens OX=9606 GN=DBT PE=1 SV=3	0.331	0.25	0.22	0.46	0.5	0.55	0.36
0	Q2M2I5	Keratin, type I cytoskeletal 24 OS=Homo sapiens OX=9606 GN=KRT24 PE=1 SV=1	0.15	0.36	0.46	0.45	0.32	0.48	0.36
0	P08727	Keratin, type I cytoskeletal 19 OS=Homo sapiens OX=9606 GN=KRT19 PE=1 SV=4	0.117	0.35	0.45	0.38	0.36	0.46	0.44
0	P19012	Keratin, type I cytoskeletal 15 OS=Homo sapiens OX=9606 GN=KRT15 PE=1 SV=3	0.069	0.39	0.41	0.41	0.41	0.44	0.39
0	P13646	Keratin, type I cytoskeletal 13 OS=Homo sapiens OX=9606 GN=KRT13 PE=1 SV=4	0.107	0.38	0.41	0.4	0.34	0.45	0.46
0	O43707	Alpha-actinin-4 OS=Homo sapiens OX=9606 GN=ACTN4 PE=1 SV=2; Additional IDs concatenated into MaxParsimony group: P12814, P08779, P13646, P08727, P13645, P19012, P35609, Q08043, Q2M2I5, Q99456, Q7Z3Y8, P05783, Q7Z3Y7, P35900, Q8N1A0, P11182, O76015, Q7Z3Z0, Q9H254, Q7Z3Y9, O76013, Q92764, O76014, Q14532, Q9C075, Q15323, Q14525	0.316	0.21	0.37	0.45	0.29	0.59	0.42
0	P50402	Emerin OS=Homo sapiens OX=9606 GN=EMD PE=1 SV=1	0.219	0.27	0.32	0.43	0.45	0.48	0.45
0	Q96AT9	Ribulose-phosphate 3-epimerase OS=Homo sapiens OX=9606 GN=RPE PE=1 SV=1	0.09	0.41	0.4	0.38	0.35	0.45	0.45
0	P52788	Spermine synthase OS=Homo sapiens OX=9606 GN=SMS PE=1 SV=2	0.144	0.5	0.42	0.31	0.4	0.44	0.33
0	P53990	IST1 homolog OS=Homo sapiens OX=9606 GN=IST1 PE=1 SV=1	0.151	0.54	0.42	0.35	0.34	0.33	0.44
0	P00533	Epidermal growth factor receptor OS=Homo sapiens OX=9606 GN=EGFR PE=1 SV=2	0.208	0.59	0.41	0.35	0.3	0.4	0.33
0	P63098	Calcineurin subunit B type 1 OS=Homo sapiens OX=9606 GN=PPP3R1 PE=1 SV=2	0.154	0.34	0.48	0.41	0.47	0.4	0.34
0	P34949	Mannose-6-phosphate isomerase OS=Homo sapiens OX=9606 GN=MPI PE=1 SV=2	0.543	0.17	0.11	0.72	0.29	0.51	0.3
0	Q86X76	Deaminated glutathione amidase OS=Homo sapiens OX=9606 GN=NIT1 PE=1 SV=2	0.276	0.2	0.42	0.37	0.41	0.55	0.42
0	Q14019	Coactosin-like protein OS=Homo sapiens OX=9606 GN=COTL1 PE=1 SV=3	0.442	0.2	0.55	0.17	0.42	0.62	0.27
0	Q9BZE1	39S ribosomal protein L37, mitochondrial OS=Homo sapiens OX=9606 GN=MRPL37 PE=1 SV=2	0.051	0.46	0.41	0.4	0.4	0.4	0.37
0	Q92696	Geranylgeranyl transferase type-2 subunit alpha OS=Homo sapiens OX=9606 GN=RABGGTA PE=1 SV=2	0.45	0.44	0	0.42	0.56	0.44	0.36
0	P21953	2-oxoisovalerate dehydrogenase subunit beta, mitochondrial OS=Homo sapiens OX=9606 GN=BCKDHB PE=1 SV=2	0.289	0.56	0.39	0.28	0.18	0.4	0.51
0	Q96EY8	Corrinoid adenosyltransferase OS=Homo sapiens OX=9606 GN=MMAB PE=1 SV=1	0.072	0.41	0.4	0.36	0.39	0.44	0.44
0	Q9Y5J9	Mitochondrial import inner membrane translocase subunit Tim8 B OS=Homo sapiens OX=9606 GN=TIMM8B PE=1 SV=1	0.151	0.52	0.3	0.4	0.36	0.39	0.44
0	Q13325	Interferon-induced protein with tetratricopeptide repeats 5 OS=Homo sapiens OX=9606 GN=IFIT5 PE=1 SV=1	0.37	0.13	0.41	0.38	0.59	0.44	0.36
0	Q96CV9	Optineurin OS=Homo sapiens OX=9606 GN=OPTN PE=1 SV=3	0.257	0.36	0.52	0.36	0.38	0.52	0.22
0	Q9BXK5	Bcl-2-like protein 13 OS=Homo sapiens OX=9606 GN=BCL2L13 PE=1 SV=1	0.381	0.09	0.46	0.33	0.48	0.53	0.39
0	O60826	Coiled-coil domain-containing protein 22 OS=Homo sapiens OX=9606 GN=CCDC22 PE=1 SV=1	0.098	0.46	0.4	0.45	0.32	0.38	0.42
0	O43464	Serine protease HTRA2, mitochondrial OS=Homo sapiens OX=9606 GN=HTRA2 PE=1 SV=2	0.472	0.46	0.25	0.53	0.44	0.5	0
0	O60568	Multifunctional procollagen lysine hydroxylase and glycosyltransferase LH3 OS=Homo sapiens OX=9606 GN=PLOD3 PE=1 SV=1	0.114	0.34	0.44	0.4	0.42	0.38	0.46
0	P55957	BH3-interacting domain death agonist OS=Homo sapiens OX=9606 GN=BID PE=1 SV=1	0.161	0.35	0.5	0.47	0.41	0.32	0.37
0	P49593	Protein phosphatase 1F OS=Homo sapiens OX=9606 GN=PPM1F PE=1 SV=3	0.198	0.58	0.29	0.4	0.37	0.37	0.38
0	Q86U42	Polyadenylate-binding protein 2 OS=Homo sapiens OX=9606 GN=PABPN1 PE=1 SV=3	0.107	0.44	0.34	0.47	0.42	0.37	0.4
0	P84090	Enhancer of rudimentary homolog OS=Homo sapiens OX=9606 GN=ERH PE=1 SV=1	0.175	0.42	0.39	0.52	0.39	0.42	0.28
0	P82664	28S ribosomal protein S10, mitochondrial OS=Homo sapiens OX=9606 GN=MRPS10 PE=1 SV=2	0.136	0.37	0.35	0.46	0.4	0.47	0.39
0	Q6YHK3	CD109 antigen OS=Homo sapiens OX=9606 GN=CD109 PE=1 SV=2	0.491	0.27	0.44	0	0.56	0.33	0.56
0	Q9NUJ1	Mycophenolic acid acyl-glucuronide esterase, mitochondrial OS=Homo sapiens OX=9606 GN=ABHD10 PE=1 SV=1	0.44	0.49	0	0.37	0.36	0.48	0.51
0	P62253	Ubiquitin-conjugating enzyme E2 G1 OS=Homo sapiens OX=9606 GN=UBE2G1 PE=1 SV=3	0.233	0.58	0.33	0.33	0.26	0.39	0.46
0	Q9NP81	Serine--tRNA ligase, mitochondrial OS=Homo sapiens OX=9606 GN=SARS2 PE=1 SV=1	0.192	0.4	0.3	0.47	0.51	0.37	0.35
0	Q9UBT2	SUMO-activating enzyme subunit 2 OS=Homo sapiens OX=9606 GN=UBA2 PE=1 SV=2	0.444	0.41	0	0.44	0.42	0.38	0.56
0	Q9Y570	Protein phosphatase methylesterase 1 OS=Homo sapiens OX=9606 GN=PPME1 PE=1 SV=3	0.405	0.05	0.38	0.49	0.4	0.48	0.48
0	Q9BYD3	39S ribosomal protein L4, mitochondrial OS=Homo sapiens OX=9606 GN=MRPL4 PE=1 SV=1	0.244	0.27	0.48	0.51	0.26	0.42	0.43
0	O94832	Unconventional myosin-Id OS=Homo sapiens OX=9606 GN=MYO1D PE=1 SV=2	0.323	0.5	0.49	0.26	0.56	0.27	0.23
0	P82979	SAP domain-containing ribonucleoprotein OS=Homo sapiens OX=9606 GN=SARNP PE=1 SV=3	0.576	0.06	0.22	0.47	0.75	0.32	0.26
0	Q12965	Unconventional myosin-Ie OS=Homo sapiens OX=9606 GN=MYO1E PE=1 SV=2	0.424	0.1	0.4	0.41	0.53	0.24	0.57
0	Q99614	Tetratricopeptide repeat protein 1 OS=Homo sapiens OX=9606 GN=TTC1 PE=1 SV=1	0.409	0.45	0.46	0	0.43	0.42	0.47
0	P08F94	Fibrocystin OS=Homo sapiens OX=9606 GN=PKHD1 PE=1 SV=1	0.182	0.56	0.39	0.29	0.33	0.37	0.45
0	Q93034	Cullin-5 OS=Homo sapiens OX=9606 GN=CUL5 PE=1 SV=4	0.148	0.35	0.47	0.42	0.32	0.48	0.38
0	O00194	Ras-related protein Rab-27B OS=Homo sapiens OX=9606 GN=RAB27B PE=1 SV=4	0.166	0.38	0.4	0.47	0.45	0.27	0.44
0	Q96AQ6	Pre-B-cell leukemia transcription factor-interacting protein 1 OS=Homo sapiens OX=9606 GN=PBXIP1 PE=1 SV=1	0.433	0.36	0.46	0.55	0	0.35	0.47
0	Q13158	FAS-associated death domain protein OS=Homo sapiens OX=9606 GN=FADD PE=1 SV=1	0.53	0	0.66	0.27	0.27	0.47	0.44
0	Reverse_P12109		0.487	0	0.49	0.35	0.47	0.57	0.31
0	O95425	Supervillin OS=Homo sapiens OX=9606 GN=SVIL PE=1 SV=2	0.453	0	0.46	0.54	0.38	0.42	0.42
0	Q9NP92	39S ribosomal protein S30, mitochondrial OS=Homo sapiens OX=9606 GN=MRPS30 PE=1 SV=2	0.456	0	0.4	0.38	0.43	0.51	0.5
0	Q14512	Fibroblast growth factor-binding protein 1 OS=Homo sapiens OX=9606 GN=FGFBP1 PE=1 SV=1	0.515	0	0.26	0.5	0.46	0.6	0.34
1	Q6P9B6	MTOR-associated protein MEAK7 OS=Homo sapiens OX=9606 GN=MEAK7 PE=1 SV=2	0.231	0.77	0.24	0.17	0.38	0.25	0.35
1	O00264	Membrane-associated progesterone receptor component 1 OS=Homo sapiens OX=9606 GN=PGRMC1 PE=1 SV=3	0.415	0.75	0.37	0.45	0.3	0	0
1	Q15404	Ras suppressor protein 1 OS=Homo sapiens OX=9606 GN=RSU1 PE=1 SV=3	0.397	0.86	0	0.17	0.26	0.2	0.35
1	Q9UI12	V-type proton ATPase subunit H OS=Homo sapiens OX=9606 GN=ATP6V1H PE=1 SV=1	0.217	0.66	0.33	0.44	0.35	0.2	0.31
1	P12429	Annexin A3 OS=Homo sapiens OX=9606 GN=ANXA3 PE=1 SV=3	0.392	0.88	0.27	0.03	0	0.28	0.27
1	P55010	Eukaryotic translation initiation factor 5 OS=Homo sapiens OX=9606 GN=EIF5 PE=1 SV=2	0.132	0.79	0.3	0.25	0.24	0.35	0.21
1	O60313	Dynamin-like 120 kDa protein, mitochondrial OS=Homo sapiens OX=9606 GN=OPA1 PE=1 SV=3	0.182	0.7	0.4	0.37	0.17	0.38	0.22
1	P62899	60S ribosomal protein L31 OS=Homo sapiens OX=9606 GN=RPL31 PE=1 SV=1	0.051	0.78	0.33	0.28	0.27	0.26	0.26
1	O75340	Programmed cell death protein 6 OS=Homo sapiens OX=9606 GN=PDCD6 PE=1 SV=1	0.228	0.77	0.28	0.12	0.28	0.32	0.37
1	Q01650	Large neutral amino acids transporter small subunit 1 OS=Homo sapiens OX=9606 GN=SLC7A5 PE=1 SV=2	0.475	0.8	0.47	0.37	0	0	0
1	O43765	Small glutamine-rich tetratricopeptide repeat-containing protein alpha OS=Homo sapiens OX=9606 GN=SGTA PE=1 SV=1	0.202	0.86	0.32	0.25	0.22	0.2	0.13
1	P61803	Dolichyl-diphosphooligosaccharide--protein glycosyltransferase subunit DAD1 OS=Homo sapiens OX=9606 GN=DAD1 PE=1 SV=3	0.406	0.71	0.48	0.44	0	0	0.27
1	P23368	NAD-dependent malic enzyme, mitochondrial OS=Homo sapiens OX=9606 GN=ME2 PE=1 SV=1	0.269	0.77	0.34	0.14	0.12	0.23	0.44
1	P51808	Dynein light chain Tctex-type 3 OS=Homo sapiens OX=9606 GN=DYNLT3 PE=1 SV=1	0.297	0.71	0.37	0.12	0.13	0.42	0.4
1	O60763	General vesicular transport factor p115 OS=Homo sapiens OX=9606 GN=USO1 PE=1 SV=2	0.182	0.64	0.42	0.33	0.26	0.38	0.31
1	Q07065	Cytoskeleton-associated protein 4 OS=Homo sapiens OX=9606 GN=CKAP4 PE=1 SV=2	0.31	0.73	0.28	0.18	0.12	0.28	0.52
1	P53367	Arfaptin-1 OS=Homo sapiens OX=9606 GN=ARFIP1 PE=1 SV=2	0.307	0.62	0.56	0.3	0.33	0.28	0.13
1	Q56VL3	OCIA domain-containing protein 2 OS=Homo sapiens OX=9606 GN=OCIAD2 PE=1 SV=1	0.491	0.89	0.36	0	0	0	0.26
1	Q7Z7H8	39S ribosomal protein L10, mitochondrial OS=Homo sapiens OX=9606 GN=MRPL10 PE=1 SV=3	0.375	0.77	0.37	0.37	0	0	0.36
1	O43583	Density-regulated protein OS=Homo sapiens OX=9606 GN=DENR PE=1 SV=2	0.13	0.82	0.26	0.28	0.27	0.26	0.21
1	O43847	Nardilysin OS=Homo sapiens OX=9606 GN=NRDC PE=1 SV=3	0.466	0.66	0.6	0.29	0	0.35	0
1	O43504	Ragulator complex protein LAMTOR5 OS=Homo sapiens OX=9606 GN=LAMTOR5 PE=1 SV=1	0.28	0.65	0.23	0.4	0.34	0.21	0.46
1	Q13813	Spectrin alpha chain, non-erythrocytic 1 OS=Homo sapiens OX=9606 GN=SPTAN1 PE=1 SV=3	0.174	0.65	0.35	0.41	0.27	0.32	0.33
1	Q04760	Lactoylglutathione lyase OS=Homo sapiens OX=9606 GN=GLO1 PE=1 SV=4	0.263	0.89	0.19	0.26	0.21	0.17	0.15
1	Q8N1G4	Leucine-rich repeat-containing protein 47 OS=Homo sapiens OX=9606 GN=LRRC47 PE=1 SV=1	0.209	0.62	0.48	0.31	0.32	0.3	0.3
1	Q9BZQ8	Protein Niban 1 OS=Homo sapiens OX=9606 GN=NIBAN1 PE=1 SV=1	0.313	0.84	0.36	0.32	0.26	0.07	0.04
1	O00410	Importin-5 OS=Homo sapiens OX=9606 GN=IPO5 PE=1 SV=4	0.177	0.83	0.36	0.3	0.15	0.2	0.17
1	Q9UKY7	Protein CDV3 homolog OS=Homo sapiens OX=9606 GN=CDV3 PE=1 SV=1	0.244	0.74	0.46	0.38	0.09	0.23	0.15
1	Q9UK41	Vacuolar protein sorting-associated protein 28 homolog OS=Homo sapiens OX=9606 GN=VPS28 PE=1 SV=1	0.161	0.67	0.36	0.28	0.34	0.34	0.33
1	Q9BRP8	Partner of Y14 and mago OS=Homo sapiens OX=9606 GN=PYM1 PE=1 SV=1	0.38	0.94	0.14	0.19	0.15	0.1	0.15
1	Q8WVY7	Ubiquitin-like domain-containing CTD phosphatase 1 OS=Homo sapiens OX=9606 GN=UBLCP1 PE=1 SV=2	0.095	0.73	0.42	0.31	0.27	0.27	0.23
1	O95197	Reticulon-3 OS=Homo sapiens OX=9606 GN=RTN3 PE=1 SV=2	0.398	0.59	0.35	0.35	0	0.5	0.4
1	P39656	Dolichyl-diphosphooligosaccharide--protein glycosyltransferase 48 kDa subunit OS=Homo sapiens OX=9606 GN=DDOST PE=1 SV=4	0.173	0.66	0.38	0.43	0.23	0.24	0.35
1	P46108	Adapter molecule crk OS=Homo sapiens OX=9606 GN=CRK PE=1 SV=2	0.122	0.7	0.37	0.39	0.2	0.27	0.32
1	P50552	Vasodilator-stimulated phosphoprotein OS=Homo sapiens OX=9606 GN=VASP PE=1 SV=3	0.066	0.74	0.33	0.33	0.28	0.3	0.25
1	P80303	Nucleobindin-2 OS=Homo sapiens OX=9606 GN=NUCB2 PE=1 SV=3	0.191	0.63	0.44	0.32	0.28	0.36	0.31
1	P23743	Diacylglycerol kinase alpha OS=Homo sapiens OX=9606 GN=DGKA PE=1 SV=3	0.326	0.69	0.27	0.58	0.17	0.14	0.25
1	Q13409	Cytoplasmic dynein 1 intermediate chain 2 OS=Homo sapiens OX=9606 GN=DYNC1I2 PE=1 SV=3	0.178	0.72	0.38	0.45	0.18	0.22	0.23
1	Q99627	COP9 signalosome complex subunit 8 OS=Homo sapiens OX=9606 GN=COPS8 PE=1 SV=1	0.414	0.74	0.31	0.51	0	0	0.31
1	Q6UWP8	Suprabasin OS=Homo sapiens OX=9606 GN=SBSN PE=1 SV=2	0.196	0.67	0.36	0.28	0.29	0.43	0.27
1	P55060	Exportin-2 OS=Homo sapiens OX=9606 GN=CSE1L PE=1 SV=3	0.192	0.86	0.31	0.29	0.18	0.16	0.18
1	Q5K651	Sterile alpha motif domain-containing protein 9 OS=Homo sapiens OX=9606 GN=SAMD9 PE=1 SV=1	0.171	0.72	0.41	0.31	0.34	0.25	0.16
1	Q9Y4E8	Ubiquitin carboxyl-terminal hydrolase 15 OS=Homo sapiens OX=9606 GN=USP15 PE=1 SV=3	0.46	0.74	0.42	0.51	0.11	0	0
1	Q9UH65	Switch-associated protein 70 OS=Homo sapiens OX=9606 GN=SWAP70 PE=1 SV=1	0.195	0.63	0.41	0.38	0.33	0.23	0.36
1	O75643	U5 small nuclear ribonucleoprotein 200 kDa helicase OS=Homo sapiens OX=9606 GN=SNRNP200 PE=1 SV=2	0.219	0.63	0.34	0.47	0.3	0.27	0.31
1	Q9Y295	Developmentally-regulated GTP-binding protein 1 OS=Homo sapiens OX=9606 GN=DRG1 PE=1 SV=1	0.328	0.78	0.15	0.52	0.17	0.16	0.19
1	Q9NYU2	UDP-glucose:glycoprotein glucosyltransferase 1 OS=Homo sapiens OX=9606 GN=UGGT1 PE=1 SV=3	0.238	0.68	0.49	0.29	0.09	0.34	0.3
1	P23786	Carnitine O-palmitoyltransferase 2, mitochondrial OS=Homo sapiens OX=9606 GN=CPT2 PE=1 SV=2	0.264	0.68	0.31	0.25	0.24	0.22	0.52
1	Q8TD16	Protein bicaudal D homolog 2 OS=Homo sapiens OX=9606 GN=BICD2 PE=1 SV=1	0.453	0.96	0.13	0.17	0.18	0.08	0.03
1	Q96EK6	Glucosamine 6-phosphate N-acetyltransferase OS=Homo sapiens OX=9606 GN=GNPNAT1 PE=1 SV=1	0.471	0.63	0.62	0.37	0	0	0.28
1	Q9UNH7	Sorting nexin-6 OS=Homo sapiens OX=9606 GN=SNX6 PE=1 SV=1	0.249	0.66	0.3	0.51	0.31	0.26	0.23
1	Q7L5N1	COP9 signalosome complex subunit 6 OS=Homo sapiens OX=9606 GN=COPS6 PE=1 SV=1	0.178	0.72	0.28	0.45	0.29	0.25	0.24
1	Q9BZZ5	Apoptosis inhibitor 5 OS=Homo sapiens OX=9606 GN=API5 PE=1 SV=3	0.344	0.91	0.24	0.2	0	0.16	0.22
1	O95490	Adhesion G protein-coupled receptor L2 OS=Homo sapiens OX=9606 GN=ADGRL2 PE=1 SV=2	0.483	0.88	0.27	0.39	0	0	0
1	P05556	Integrin beta-1 OS=Homo sapiens OX=9606 GN=ITGB1 PE=1 SV=2	0.23	0.69	0.37	0.28	0.12	0.28	0.46
1	Q6E0U4	Dermokine OS=Homo sapiens OX=9606 GN=DMKN PE=1 SV=3	0.23	0.67	0.49	0.26	0.34	0.31	0.17
1	Q6DKJ4	Nucleoredoxin OS=Homo sapiens OX=9606 GN=NXN PE=1 SV=2	0.334	0.84	0.23	0.21	0.14	0.04	0.42
1	Q99417	c-Myc-binding protein OS=Homo sapiens OX=9606 GN=MYCBP PE=1 SV=3	0.085	0.72	0.33	0.34	0.3	0.27	0.3
1	Q8TBC4	NEDD8-activating enzyme E1 catalytic subunit OS=Homo sapiens OX=9606 GN=UBA3 PE=1 SV=2	0.146	0.67	0.42	0.33	0.32	0.28	0.3
1	P00167	Cytochrome b5 OS=Homo sapiens OX=9606 GN=CYB5A PE=1 SV=2	0.471	0.86	0.34	0.38	0	0	0
1	Q9H3N1	Thioredoxin-related transmembrane protein 1 OS=Homo sapiens OX=9606 GN=TMX1 PE=1 SV=1	0.156	0.65	0.38	0.35	0.28	0.32	0.36
1	Q8TE77	Protein phosphatase Slingshot homolog 3 OS=Homo sapiens OX=9606 GN=SSH3 PE=1 SV=2	0.355	0.69	0.36	0.5	0.15	0	0.35
1	O00429	Dynamin-1-like protein OS=Homo sapiens OX=9606 GN=DNM1L PE=1 SV=2	0.162	0.68	0.39	0.42	0.28	0.21	0.29
1	P08758	Annexin A5 OS=Homo sapiens OX=9606 GN=ANXA5 PE=1 SV=2	0.197	0.84	0.34	0.29	0.13	0.13	0.24
1	P61758	Prefoldin subunit 3 OS=Homo sapiens OX=9606 GN=VBP1 PE=1 SV=4	0.183	0.65	0.46	0.4	0.22	0.3	0.29
1	P21291	Cysteine and glycine-rich protein 1 OS=Homo sapiens OX=9606 GN=CSRP1 PE=1 SV=3	0.106	0.81	0.32	0.24	0.19	0.27	0.26
1	Q8N3Y7	Epidermal retinol dehydrogenase 2 OS=Homo sapiens OX=9606 GN=SDR16C5 PE=1 SV=2	0.329	0.87	0.3	0.22	0.3	0.11	0.04
1	Q00688	Peptidyl-prolyl cis-trans isomerase FKBP3 OS=Homo sapiens OX=9606 GN=FKBP3 PE=1 SV=1	0.159	0.66	0.36	0.33	0.29	0.3	0.39
1	P51178	1-phosphatidylinositol 4,5-bisphosphate phosphodiesterase delta-1 OS=Homo sapiens OX=9606 GN=PLCD1 PE=1 SV=2	0.129	0.79	0.25	0.28	0.21	0.33	0.28
1	Q8NFU3	Thiosulfate:glutathione sulfurtransferase OS=Homo sapiens OX=9606 GN=TSTD1 PE=1 SV=3	0.289	0.79	0.32	0.34	0.33	0	0.22
1	P82930	28S ribosomal protein S34, mitochondrial OS=Homo sapiens OX=9606 GN=MRPS34 PE=1 SV=2	0.359	0.6	0.42	0.4	0	0.41	0.38
1	Q92876	Kallikrein-6 OS=Homo sapiens OX=9606 GN=KLK6 PE=1 SV=1	0.256	0.77	0.4	0.19	0.31	0.32	0.08
1	P11586	C-1-tetrahydrofolate synthase, cytoplasmic OS=Homo sapiens OX=9606 GN=MTHFD1 PE=1 SV=3	0.15	0.67	0.43	0.37	0.3	0.25	0.28
1	Q9Y224	RNA transcription, translation and transport factor protein OS=Homo sapiens OX=9606 GN=RTRAF PE=1 SV=1	0.128	0.72	0.31	0.34	0.33	0.33	0.25
1	O15498	Synaptobrevin homolog YKT6 OS=Homo sapiens OX=9606 GN=YKT6 PE=1 SV=1	0.292	0.72	0.33	0.3	0	0.35	0.41
1	P08243	Asparagine synthetase [glutamine-hydrolyzing] OS=Homo sapiens OX=9606 GN=ASNS PE=1 SV=4	0.23	0.69	0.51	0.34	0.24	0.26	0.13
1	Q9GZT8	NIF3-like protein 1 OS=Homo sapiens OX=9606 GN=NIF3L1 PE=1 SV=2	0.468	0.64	0.63	0.33	0	0	0.29
1	P09525	Annexin A4 OS=Homo sapiens OX=9606 GN=ANXA4 PE=1 SV=4	0.385	0.81	0.51	0.09	0	0.18	0.2
1	Q5SSJ5	Heterochromatin protein 1-binding protein 3 OS=Homo sapiens OX=9606 GN=HP1BP3 PE=1 SV=1	0.315	0.92	0.26	0.16	0.14	0.13	0.14
1	Q96C01	Protein FAM136A OS=Homo sapiens OX=9606 GN=FAM136A PE=1 SV=1	0.461	0.63	0.5	0.49	0	0.33	0
1	Q96BW5	Phosphotriesterase-related protein OS=Homo sapiens OX=9606 GN=PTER PE=1 SV=1	0.149	0.7	0.43	0.36	0.28	0.27	0.2
1	P02750	Leucine-rich alpha-2-glycoprotein OS=Homo sapiens OX=9606 GN=LRG1 PE=1 SV=2	0.431	0.85	0.15	0.02	0.4	0.08	0.3
1	Q00169	Phosphatidylinositol transfer protein alpha isoform OS=Homo sapiens OX=9606 GN=PITPNA PE=1 SV=2	0.206	0.85	0.22	0.2	0.24	0.19	0.3
1	P31040	Succinate dehydrogenase [ubiquinone] flavoprotein subunit, mitochondrial OS=Homo sapiens OX=9606 GN=SDHA PE=1 SV=2	0.284	0.83	0.15	0.25	0.32	0.1	0.32
1	Q6P597	Kinesin light chain 3 OS=Homo sapiens OX=9606 GN=KLC3 PE=1 SV=2	0.442	0.76	0.32	0.21	0	0	0.52
1	O43143	Pre-mRNA-splicing factor ATP-dependent RNA helicase DHX15 OS=Homo sapiens OX=9606 GN=DHX15 PE=1 SV=2	0.435	0.66	0.2	0.32	0.61	0.17	0.15
1	P52306	Rap1 GTPase-GDP dissociation stimulator 1 OS=Homo sapiens OX=9606 GN=RAP1GDS1 PE=1 SV=3	0.322	0.7	0.42	0.16	0.08	0.25	0.49
1	Q9BPW9	Dehydrogenase/reductase SDR family member 9 OS=Homo sapiens OX=9606 GN=DHRS9 PE=1 SV=1	0.184	0.79	0.3	0.33	0.34	0.18	0.16
1	Q9UN76	Sodium- and chloride-dependent neutral and basic amino acid transporter B(0+) OS=Homo sapiens OX=9606 GN=SLC6A14 PE=2 SV=1	0.194	0.72	0.24	0.28	0.31	0.27	0.42
1	P21926	CD9 antigen OS=Homo sapiens OX=9606 GN=CD9 PE=1 SV=4	0.232	0.69	0.29	0.42	0.12	0.3	0.41
1	P50851	Lipopolysaccharide-responsive and beige-like anchor protein OS=Homo sapiens OX=9606 GN=LRBA PE=1 SV=4	0.4	0.82	0.35	0	0	0.32	0.32
1	P09417	Dihydropteridine reductase OS=Homo sapiens OX=9606 GN=QDPR PE=1 SV=2	0.47	0.84	0.26	0.48	0	0	0.06
1	Q9Y4L1	Hypoxia up-regulated protein 1 OS=Homo sapiens OX=9606 GN=HYOU1 PE=1 SV=1	0.232	0.68	0.4	0.23	0.22	0.23	0.47
1	P08195	4F2 cell-surface antigen heavy chain OS=Homo sapiens OX=9606 GN=SLC3A2 PE=1 SV=3	0.205	0.84	0.38	0.19	0.16	0.15	0.27
1	Q9Y5K5	Ubiquitin carboxyl-terminal hydrolase isozyme L5 OS=Homo sapiens OX=9606 GN=UCHL5 PE=1 SV=3	0.156	0.77	0.39	0.36	0.19	0.14	0.25
1	Q9BX68	Histidine triad nucleotide-binding protein 2, mitochondrial OS=Homo sapiens OX=9606 GN=HINT2 PE=1 SV=1	0.182	0.65	0.35	0.32	0.31	0.3	0.4
1	Q9H2H8	Peptidyl-prolyl cis-trans isomerase-like 3 OS=Homo sapiens OX=9606 GN=PPIL3 PE=1 SV=1	0.315	0.72	0.35	0.41	0.34	0.28	0
1	P60228	Eukaryotic translation initiation factor 3 subunit E OS=Homo sapiens OX=9606 GN=EIF3E PE=1 SV=1	0.228	0.66	0.39	0.26	0.18	0.42	0.38
1	Q9UHB9	Signal recognition particle subunit SRP68 OS=Homo sapiens OX=9606 GN=SRP68 PE=1 SV=2	0.176	0.83	0.25	0.25	0.24	0.31	0.17
1	Q14192	Four and a half LIM domains protein 2 OS=Homo sapiens OX=9606 GN=FHL2 PE=1 SV=3	0.176	0.66	0.38	0.28	0.29	0.3	0.41
1	P03973	Antileukoproteinase OS=Homo sapiens OX=9606 GN=SLPI PE=1 SV=2	0.258	0.68	0.56	0.31	0.26	0.2	0.17
1	Q8NBJ7	Inactive C-alpha-formylglycine-generating enzyme 2 OS=Homo sapiens OX=9606 GN=SUMF2 PE=1 SV=2	0.284	0.61	0.54	0.32	0.15	0.38	0.25
1	Q9NR50	Translation initiation factor eIF-2B subunit gamma OS=Homo sapiens OX=9606 GN=EIF2B3 PE=1 SV=1	0.365	0.94	0.13	0.17	0.14	0.16	0.16
1	Q9BT78	COP9 signalosome complex subunit 4 OS=Homo sapiens OX=9606 GN=COPS4 PE=1 SV=1	0.241	0.64	0.38	0.42	0.29	0.15	0.4
1	Q16718	NADH dehydrogenase [ubiquinone] 1 alpha subcomplex subunit 5 OS=Homo sapiens OX=9606 GN=NDUFA5 PE=1 SV=3	0.158	0.82	0.26	0.33	0.28	0.18	0.21
1	Q9BQL6	Fermitin family homolog 1 OS=Homo sapiens OX=9606 GN=FERMT1 PE=1 SV=1	0.472	0.58	0.21	0.59	0	0.45	0.27
1	P04062	Lysosomal acid glucosylceramidase OS=Homo sapiens OX=9606 GN=GBA PE=1 SV=3	0.273	0.69	0.28	0.48	0.34	0.29	0.12
1	Q14978	Nucleolar and coiled-body phosphoprotein 1 OS=Homo sapiens OX=9606 GN=NOLC1 PE=1 SV=2	0.104	0.79	0.3	0.26	0.3	0.28	0.24
1	P49023	Paxillin OS=Homo sapiens OX=9606 GN=PXN PE=1 SV=3	0.341	0.86	0.21	0.16	0	0.34	0.26
1	Q04446	1,4-alpha-glucan-branching enzyme OS=Homo sapiens OX=9606 GN=GBE1 PE=1 SV=3	0.254	0.8	0.1	0.35	0.25	0.29	0.26
1	P49589	Cysteine--tRNA ligase, cytoplasmic OS=Homo sapiens OX=9606 GN=CARS1 PE=1 SV=3	0.27	0.65	0.5	0.21	0.14	0.38	0.35
1	Q9BW04	Specifically androgen-regulated gene protein OS=Homo sapiens OX=9606 GN=SARG PE=1 SV=2	0.089	0.78	0.36	0.25	0.24	0.22	0.32
1	P00403	Cytochrome c oxidase subunit 2 OS=Homo sapiens OX=9606 GN=MT-CO2 PE=1 SV=1	0.121	0.73	0.29	0.3	0.28	0.35	0.29
1	Q14203	Dynactin subunit 1 OS=Homo sapiens OX=9606 GN=DCTN1 PE=1 SV=3	0.204	0.66	0.36	0.37	0.25	0.21	0.43
1	Q15363	Transmembrane emp24 domain-containing protein 2 OS=Homo sapiens OX=9606 GN=TMED2 PE=1 SV=1	0.18	0.74	0.3	0.28	0.19	0.42	0.24
1	Q96I99	Succinate--CoA ligase [GDP-forming] subunit beta, mitochondrial OS=Homo sapiens OX=9606 GN=SUCLG2 PE=1 SV=2	0.351	0.65	0.64	0.21	0.17	0.17	0.23
1	Q9HCE6	Rho guanine nucleotide exchange factor 10-like protein OS=Homo sapiens OX=9606 GN=ARHGEF10L PE=1 SV=4	0.13	0.76	0.29	0.34	0.32	0.27	0.2
1	P56192	Methionine--tRNA ligase, cytoplasmic OS=Homo sapiens OX=9606 GN=MARS1 PE=1 SV=2	0.264	0.63	0.4	0.32	0.22	0.21	0.5
1	O43592	Exportin-T OS=Homo sapiens OX=9606 GN=XPOT PE=1 SV=2	0.364	0.94	0.23	0.12	0.1	0.14	0.16
1	P38571	Lysosomal acid lipase/cholesteryl ester hydrolase OS=Homo sapiens OX=9606 GN=LIPA PE=1 SV=2	0.411	0.82	0.28	0.46	0	0	0.19
1	Q6ZNJ1	Neurobeachin-like protein 2 OS=Homo sapiens OX=9606 GN=NBEAL2 PE=1 SV=2	0.31	0.84	0.47	0.11	0.14	0.17	0.14
1	Q15075	Early endosome antigen 1 OS=Homo sapiens OX=9606 GN=EEA1 PE=1 SV=2	0.244	0.62	0.54	0.3	0.23	0.27	0.32
1	P42765	3-ketoacyl-CoA thiolase, mitochondrial OS=Homo sapiens OX=9606 GN=ACAA2 PE=1 SV=2	0.255	0.68	0.25	0.35	0.18	0.28	0.49
1	Q96QA5	Gasdermin-A OS=Homo sapiens OX=9606 GN=GSDMA PE=1 SV=4	0.27	0.66	0.48	0.27	0.41	0.27	0.15
1	Q8TC12	Retinol dehydrogenase 11 OS=Homo sapiens OX=9606 GN=RDH11 PE=1 SV=2	0.078	0.78	0.29	0.33	0.21	0.24	0.3
1	P50995	Annexin A11 OS=Homo sapiens OX=9606 GN=ANXA11 PE=1 SV=1	0.201	0.78	0.26	0.3	0.2	0.41	0.18
1	P49770	Translation initiation factor eIF-2B subunit beta OS=Homo sapiens OX=9606 GN=EIF2B2 PE=1 SV=3	0.393	0.56	0.67	0.21	0.26	0.3	0.21
1	Q96QR8	Transcriptional activator protein Pur-beta OS=Homo sapiens OX=9606 GN=PURB PE=1 SV=3	0.399	0.82	0.37	0.4	0.21	0	0
1	Q9H3P7	Golgi resident protein GCP60 OS=Homo sapiens OX=9606 GN=ACBD3 PE=1 SV=4	0.326	0.67	0.35	0.34	0	0.46	0.31
1	Q8WVM8	Sec1 family domain-containing protein 1 OS=Homo sapiens OX=9606 GN=SCFD1 PE=1 SV=4	0.117	0.76	0.38	0.24	0.22	0.22	0.35
1	Q07666	KH domain-containing, RNA-binding, signal transduction-associated protein 1 OS=Homo sapiens OX=9606 GN=KHDRBS1 PE=1 SV=1	0.392	0.59	0.67	0.17	0.17	0.3	0.24
1	Q9H3U1	Protein unc-45 homolog A OS=Homo sapiens OX=9606 GN=UNC45A PE=1 SV=1	0.259	0.77	0.42	0.24	0.35	0.06	0.21
1	Q9BVK6	Transmembrane emp24 domain-containing protein 9 OS=Homo sapiens OX=9606 GN=TMED9 PE=1 SV=2	0.419	0.87	0.31	0.21	0.33	0	0
1	P57729	Ras-related protein Rab-38 OS=Homo sapiens OX=9606 GN=RAB38 PE=1 SV=1	0.382	0.58	0.39	0.38	0	0.4	0.45
1	Q9Y263	Phospholipase A-2-activating protein OS=Homo sapiens OX=9606 GN=PLAA PE=1 SV=2	0.095	0.75	0.38	0.25	0.21	0.27	0.34
1	O94874	E3 UFM1-protein ligase 1 OS=Homo sapiens OX=9606 GN=UFL1 PE=1 SV=2	0.169	0.8	0.29	0.39	0.14	0.23	0.22
1	P12081	Histidine--tRNA ligase, cytoplasmic OS=Homo sapiens OX=9606 GN=HARS1 PE=1 SV=2; Additional IDs concatenated into MaxParsimony group: P49590	0.195	0.65	0.35	0.39	0.36	0.33	0.26
1	P16615	Sarcoplasmic/endoplasmic reticulum calcium ATPase 2 OS=Homo sapiens OX=9606 GN=ATP2A2 PE=1 SV=1; Additional IDs concatenated into MaxParsimony group: Q93084, O14983	0.382	0.9	0.11	0.12	0.13	0.14	0.36
1	O00425	Insulin-like growth factor 2 mRNA-binding protein 3 OS=Homo sapiens OX=9606 GN=IGF2BP3 PE=1 SV=2; Additional IDs concatenated into MaxParsimony group: Q9NZI8	0.156	0.81	0.3	0.32	0.3	0.19	0.17
1	Q9Y6M1	Insulin-like growth factor 2 mRNA-binding protein 2 OS=Homo sapiens OX=9606 GN=IGF2BP2 PE=1 SV=2	0.133	0.71	0.43	0.27	0.32	0.29	0.25
1	P20340	Ras-related protein Rab-6A OS=Homo sapiens OX=9606 GN=RAB6A PE=1 SV=3; Additional IDs concatenated into MaxParsimony group: Q9NRW1	0.176	0.67	0.4	0.28	0.23	0.3	0.41
1	Q15029	116 kDa U5 small nuclear ribonucleoprotein component OS=Homo sapiens OX=9606 GN=EFTUD2 PE=1 SV=1	0.194	0.73	0.46	0.35	0.23	0.24	0.13
1	P09429	High mobility group protein B1 OS=Homo sapiens OX=9606 GN=HMGB1 PE=1 SV=3; Additional IDs concatenated into MaxParsimony group: B2RPK0, P23497, P26583	0.138	0.68	0.36	0.31	0.28	0.29	0.38
1	Q03252	Lamin-B2 OS=Homo sapiens OX=9606 GN=LMNB2 PE=1 SV=4	0.462	0.91	0.39	0.12	0.07	0	0.04
1	P20592	Interferon-induced GTP-binding protein Mx2 OS=Homo sapiens OX=9606 GN=MX2 PE=1 SV=1	0.318	0.66	0.13	0.36	0.37	0.42	0.32
1	Q92841	Probable ATP-dependent RNA helicase DDX17 OS=Homo sapiens OX=9606 GN=DDX17 PE=1 SV=2	0.45	0.73	0.4	0.3	0.47	0	0
1	Q8TDQ7	Glucosamine-6-phosphate isomerase 2 OS=Homo sapiens OX=9606 GN=GNPDA2 PE=1 SV=1	0.227	0.69	0.28	0.51	0.24	0.24	0.27
1	P08754	Guanine nucleotide-binding protein G(i) subunit alpha OS=Homo sapiens OX=9606 GN=GNAI3 PE=1 SV=3; Additional IDs concatenated into MaxParsimony group: P09471	0.182	0.85	0.2	0.29	0.22	0.22	0.24
1	Q15907	Ras-related protein Rab-11B OS=Homo sapiens OX=9606 GN=RAB11B PE=1 SV=4; Additional IDs concatenated into MaxParsimony group: P62491	0.147	0.69	0.35	0.39	0.25	0.22	0.37
1	P52789	Hexokinase-2 OS=Homo sapiens OX=9606 GN=HK2 PE=1 SV=2	0.278	0.84	0.15	0.16	0.27	0.35	0.23
1	P19367	Hexokinase-1 OS=Homo sapiens OX=9606 GN=HK1 PE=1 SV=3; Additional IDs concatenated into MaxParsimony group: Q2TB90, P52790	0.404	0.82	0.1	0.33	0.16	0.42	0.02
1	Q06830	Peroxiredoxin-1 OS=Homo sapiens OX=9606 GN=PRDX1 PE=1 SV=1; Additional IDs concatenated into MaxParsimony group: Q13162	0.321	0.74	0.3	0.3	0.27	0	0.45
1	Q13907	Isopentenyl-diphosphate Delta-isomerase 1 OS=Homo sapiens OX=9606 GN=IDI1 PE=1 SV=2; Additional IDs concatenated into MaxParsimony group: Q9BXS1	0.257	0.63	0.55	0.36	0.28	0.24	0.2
1	P12236	ADP/ATP translocase 3 OS=Homo sapiens OX=9606 GN=SLC25A6 PE=1 SV=4	0.197	0.63	0.46	0.39	0.27	0.31	0.26
1	P46459	Vesicle-fusing ATPase OS=Homo sapiens OX=9606 GN=NSF PE=1 SV=3	0.279	0.79	0.21	0.48	0.11	0.2	0.21
1	Q15366	Poly(rC)-binding protein 2 OS=Homo sapiens OX=9606 GN=PCBP2 PE=1 SV=1	0.212	0.76	0.39	0.42	0.22	0.11	0.2
1	P55036	26S proteasome non-ATPase regulatory subunit 4 OS=Homo sapiens OX=9606 GN=PSMD4 PE=1 SV=1; Additional IDs concatenated into MaxParsimony group: A2A3N6	0.434	0.87	0.22	0	0	0.26	0.35
1	O60493	Sorting nexin-3 OS=Homo sapiens OX=9606 GN=SNX3 PE=1 SV=3	0.483	0.76	0.17	0.48	0.41	0	0
1	Q96I24	Far upstream element-binding protein 3 OS=Homo sapiens OX=9606 GN=FUBP3 PE=1 SV=2	0.253	0.68	0.4	0.35	0.14	0.15	0.45
1	O60749	Sorting nexin-2 OS=Homo sapiens OX=9606 GN=SNX2 PE=1 SV=2	0.455	0.92	0.27	0	0.2	0	0.18
1	Q92598	Heat shock protein 105 kDa OS=Homo sapiens OX=9606 GN=HSPH1 PE=1 SV=1	0.273	0.62	0.58	0.29	0.27	0.26	0.23
1	P50452	Serpin B8 OS=Homo sapiens OX=9606 GN=SERPINB8 PE=1 SV=2	0.137	0.7	0.37	0.34	0.17	0.35	0.32
1	Q9UIV8	Serpin B13 OS=Homo sapiens OX=9606 GN=SERPINB13 PE=1 SV=2	0.161	0.72	0.26	0.38	0.23	0.28	0.38
1	Q15436	Protein transport protein Sec23A OS=Homo sapiens OX=9606 GN=SEC23A PE=1 SV=2	0.128	0.76	0.41	0.33	0.27	0.17	0.22
1	O14787	Transportin-2 OS=Homo sapiens OX=9606 GN=TNPO2 PE=1 SV=3	0.23	0.85	0.32	0.26	0.23	0.22	0.08
1	P08238	Heat shock protein HSP 90-beta OS=Homo sapiens OX=9606 GN=HSP90AB1 PE=1 SV=4	0.426	0.73	0.27	0.24	0.17	0.56	0
1	P15531	Nucleoside diphosphate kinase A OS=Homo sapiens OX=9606 GN=NME1 PE=1 SV=1	0.235	0.62	0.52	0.34	0.28	0.31	0.22
1	O60218	Aldo-keto reductase family 1 member B10 OS=Homo sapiens OX=9606 GN=AKR1B10 PE=1 SV=2; Additional IDs concatenated into MaxParsimony group: C9JRZ8	0.204	0.63	0.46	0.4	0.22	0.29	0.32
1	P41091	Eukaryotic translation initiation factor 2 subunit 3 OS=Homo sapiens OX=9606 GN=EIF2S3 PE=1 SV=3; Additional IDs concatenated into MaxParsimony group: Q2VIR3	0.471	0.96	0.14	0.1	0.13	0.18	0
1	Q8IYD1	Eukaryotic peptide chain release factor GTP-binding subunit ERF3B OS=Homo sapiens OX=9606 GN=GSPT2 PE=1 SV=2	0.194	0.74	0.45	0.35	0.27	0.12	0.21
1	Q32MZ4	Leucine-rich repeat flightless-interacting protein 1 OS=Homo sapiens OX=9606 GN=LRRFIP1 PE=1 SV=2; Additional IDs concatenated into MaxParsimony group: Q9Y608	0.279	0.89	0.22	0.15	0.11	0.23	0.26
1	Q8IZP0	Abl interactor 1 OS=Homo sapiens OX=9606 GN=ABI1 PE=1 SV=4	0.185	0.65	0.34	0.34	0.37	0.28	0.36
1	P12532	Creatine kinase U-type, mitochondrial OS=Homo sapiens OX=9606 GN=CKMT1A PE=1 SV=1	0.231	0.66	0.31	0.25	0.37	0.41	0.31
1	Q86SG5	Protein S100-A7A OS=Homo sapiens OX=9606 GN=S100A7A PE=1 SV=3	0.2	0.67	0.33	0.27	0.28	0.33	0.44
1	O00629	Importin subunit alpha-3 OS=Homo sapiens OX=9606 GN=KPNA4 PE=1 SV=1	0.19	0.7	0.27	0.31	0.37	0.24	0.39
1	P08237	ATP-dependent 6-phosphofructokinase, muscle type OS=Homo sapiens OX=9606 GN=PFKM PE=1 SV=2	0.301	0.91	0.18	0.21	0.13	0.15	0.22
1	Q9BYZ2	L-lactate dehydrogenase A-like 6B OS=Homo sapiens OX=9606 GN=LDHAL6B PE=1 SV=3	0.31	0.83	0.3	0.41	0	0.15	0.2
1	P58107	Epiplakin OS=Homo sapiens OX=9606 GN=EPPK1 PE=1 SV=3	0.161	0.7	0.36	0.44	0.2	0.28	0.26
1	O00471	Exocyst complex component 5 OS=Homo sapiens OX=9606 GN=EXOC5 PE=1 SV=1	0.308	0.85	0.26	0.29	0.24	0.25	0
1	O76031	ATP-dependent Clp protease ATP-binding subunit clpX-like, mitochondrial OS=Homo sapiens OX=9606 GN=CLPX PE=1 SV=2	0.474	0.9	0.32	0.07	0.28	0	0
1	P55212	Caspase-6 OS=Homo sapiens OX=9606 GN=CASP6 PE=1 SV=2	0.242	0.71	0.32	0.34	0.22	0.13	0.47
1	Q9NWU1	3-oxoacyl-[acyl-carrier-protein] synthase, mitochondrial OS=Homo sapiens OX=9606 GN=OXSM PE=1 SV=1	0.187	0.71	0.28	0.45	0.17	0.29	0.32
1	Q2TAA2	Isoamyl acetate-hydrolyzing esterase 1 homolog OS=Homo sapiens OX=9606 GN=IAH1 PE=1 SV=1	0.275	0.84	0.28	0.24	0	0.25	0.3
1	Q15637	Splicing factor 1 OS=Homo sapiens OX=9606 GN=SF1 PE=1 SV=4	0.342	0.75	0.49	0	0.27	0.24	0.25
1	Q9P000	COMM domain-containing protein 9 OS=Homo sapiens OX=9606 GN=COMMD9 PE=1 SV=2	0.091	0.76	0.37	0.33	0.27	0.25	0.2
1	Q8NB37	Glutamine amidotransferase-like class 1 domain-containing protein 1 OS=Homo sapiens OX=9606 GN=GATD1 PE=1 SV=1	0.477	0.97	0.1	0.1	0.11	0.09	0.1
1	Q8WW59	SPRY domain-containing protein 4 OS=Homo sapiens OX=9606 GN=SPRYD4 PE=1 SV=2	0.21	0.63	0.35	0.38	0.22	0.34	0.41
1	Q14232	Translation initiation factor eIF-2B subunit alpha OS=Homo sapiens OX=9606 GN=EIF2B1 PE=1 SV=1	0.334	0.89	0.24	0.2	0.22	0	0.26
1	P60985	Keratinocyte differentiation-associated protein OS=Homo sapiens OX=9606 GN=KRTDAP PE=1 SV=1	0.48	0.87	0.29	0.39	0	0	0
1	Q96KP1	Exocyst complex component 2 OS=Homo sapiens OX=9606 GN=EXOC2 PE=1 SV=1	0.383	0.73	0.23	0	0.42	0.32	0.36
1	Q13526	Peptidyl-prolyl cis-trans isomerase NIMA-interacting 1 OS=Homo sapiens OX=9606 GN=PIN1 PE=1 SV=1	0.298	0.61	0.38	0.5	0.21	0.39	0.18
1	Q13617	Cullin-2 OS=Homo sapiens OX=9606 GN=CUL2 PE=1 SV=2	0.168	0.77	0.26	0.34	0.3	0.32	0.17
1	P42574	Caspase-3 OS=Homo sapiens OX=9606 GN=CASP3 PE=1 SV=2	0.108	0.8	0.38	0.27	0.24	0.2	0.22
1	Q8NCA5	Protein FAM98A OS=Homo sapiens OX=9606 GN=FAM98A PE=1 SV=2	0.279	0.89	0.3	0.12	0.22	0.15	0.18
1	Reverse_Q9Y2C9		0.114	0.71	0.31	0.36	0.29	0.31	0.31
1	Q9BW92	Threonine--tRNA ligase, mitochondrial OS=Homo sapiens OX=9606 GN=TARS2 PE=1 SV=1	0.403	0.56	0.54	0.31	0	0.38	0.38
2	Q9P2E9	Ribosome-binding protein 1 OS=Homo sapiens OX=9606 GN=RRBP1 PE=1 SV=5	0.364	0.4	0.64	0.37	0.53	0.05	0.05
2	O75347	Tubulin-specific chaperone A OS=Homo sapiens OX=9606 GN=TBCA PE=1 SV=3	0.258	0.55	0.63	0.39	0.27	0.19	0.22
2	Q9BPY8	Homeodomain-only protein OS=Homo sapiens OX=9606 GN=HOPX PE=1 SV=1	0.244	0.36	0.67	0.53	0.28	0.16	0.2
2	P19784	Casein kinase II subunit alpha' OS=Homo sapiens OX=9606 GN=CSNK2A2 PE=1 SV=1	0.55	0.38	0.47	0.27	0.75	0	0
2	Q8WUW1	Protein BRICK1 OS=Homo sapiens OX=9606 GN=BRK1 PE=1 SV=1	0.337	0.41	0.26	0.76	0.31	0.18	0.25
2	P46779	60S ribosomal protein L28 OS=Homo sapiens OX=9606 GN=RPL28 PE=1 SV=3	0.32	0.27	0.46	0.49	0.58	0.35	0.1
2	P29466	Caspase-1 OS=Homo sapiens OX=9606 GN=CASP1 PE=1 SV=1	0.35	0.29	0.4	0.73	0.43	0	0.18
2	O75533	Splicing factor 3B subunit 1 OS=Homo sapiens OX=9606 GN=SF3B1 PE=1 SV=3	0.31	0.28	0.67	0.59	0.27	0.19	0.13
2	Q6NZI2	Caveolae-associated protein 1 OS=Homo sapiens OX=9606 GN=CAVIN1 PE=1 SV=1	0.509	0.25	0.27	0.85	0.12	0.21	0.28
2	Q9Y5J7	Mitochondrial import inner membrane translocase subunit Tim9 OS=Homo sapiens OX=9606 GN=TIMM9 PE=1 SV=1	0.234	0.41	0.6	0.46	0.39	0.06	0.33
2	Q5VWZ2	Lysophospholipase-like protein 1 OS=Homo sapiens OX=9606 GN=LYPLAL1 PE=1 SV=3	0.304	0.56	0.45	0.44	0.52	0.15	0.02
2	P82650	28S ribosomal protein S22, mitochondrial OS=Homo sapiens OX=9606 GN=MRPS22 PE=1 SV=1	0.512	0.48	0.69	0.46	0	0.29	0
2	Q9Y6G9	Cytoplasmic dynein 1 light intermediate chain 1 OS=Homo sapiens OX=9606 GN=DYNC1LI1 PE=1 SV=3	0.258	0.57	0.41	0.58	0.2	0.19	0.31
2	O43598	2'-deoxynucleoside 5'-phosphate N-hydrolase 1 OS=Homo sapiens OX=9606 GN=DNPH1 PE=1 SV=1	0.346	0.57	0.49	0.42	0.32	0.4	0
2	O95352	Ubiquitin-like modifier-activating enzyme ATG7 OS=Homo sapiens OX=9606 GN=ATG7 PE=1 SV=1	0.689	0.41	0.88	0.2	0	0	0.16
2	Q8WWI1	LIM domain only protein 7 OS=Homo sapiens OX=9606 GN=LMO7 PE=1 SV=3	0.264	0.63	0.39	0.38	0.45	0.24	0.21
2	Q6P2Q9	Pre-mRNA-processing-splicing factor 8 OS=Homo sapiens OX=9606 GN=PRPF8 PE=1 SV=2	0.305	0.52	0.38	0.7	0.2	0.17	0.15
2	P46063	ATP-dependent DNA helicase Q1 OS=Homo sapiens OX=9606 GN=RECQL PE=1 SV=3	0.395	0.64	0.51	0.5	0.29	0	0
2	Q9NUQ9	CYFIP-related Rac1 interactor B OS=Homo sapiens OX=9606 GN=CYRIB PE=1 SV=1	0.264	0.49	0.37	0.65	0.21	0.29	0.28
2	O60841	Eukaryotic translation initiation factor 5B OS=Homo sapiens OX=9606 GN=EIF5B PE=1 SV=4	0.4	0.45	0.59	0.38	0.55	0	0
2	Q7Z2Z2	Elongation factor-like GTPase 1 OS=Homo sapiens OX=9606 GN=EFL1 PE=1 SV=2	0.596	0.48	0.75	0.29	0	0.35	0
2	P00966	Argininosuccinate synthase OS=Homo sapiens OX=9606 GN=ASS1 PE=1 SV=2	0.162	0.51	0.41	0.5	0.45	0.31	0.17
2	Q9P0J7	E3 ubiquitin-protein ligase KCMF1 OS=Homo sapiens OX=9606 GN=KCMF1 PE=1 SV=2	0.284	0.57	0.62	0.34	0.34	0.12	0.23
2	Q9H4A6	Golgi phosphoprotein 3 OS=Homo sapiens OX=9606 GN=GOLPH3 PE=1 SV=1	0.318	0.37	0.49	0.46	0.48	0	0.42
2	P53680	AP-2 complex subunit sigma OS=Homo sapiens OX=9606 GN=AP2S1 PE=1 SV=2	0.547	0.46	0.68	0.57	0	0	0
2	Q9GZN4	Brain-specific serine protease 4 OS=Homo sapiens OX=9606 GN=PRSS22 PE=1 SV=1	0.386	0.59	0.38	0.4	0.36	0	0.47
2	Q00577	Transcriptional activator protein Pur-alpha OS=Homo sapiens OX=9606 GN=PURA PE=1 SV=2	0.346	0.56	0.48	0.35	0.53	0.24	0
2	P23434	Glycine cleavage system H protein, mitochondrial OS=Homo sapiens OX=9606 GN=GCSH PE=1 SV=2	0.62	0.32	0.15	0.5	0.79	0	0
2	O60716	Catenin delta-1 OS=Homo sapiens OX=9606 GN=CTNND1 PE=1 SV=1	0.276	0.64	0.51	0.46	0.22	0.16	0.2
2	Q8NBF2	NHL repeat-containing protein 2 OS=Homo sapiens OX=9606 GN=NHLRC2 PE=1 SV=1	0.703	0.22	0.19	0.95	0.11	0	0
2	Q99685	Monoglyceride lipase OS=Homo sapiens OX=9606 GN=MGLL PE=1 SV=2	0.174	0.32	0.52	0.51	0.47	0.2	0.32
2	Q14CN2	Calcium-activated chloride channel regulator 4 OS=Homo sapiens OX=9606 GN=CLCA4 PE=1 SV=2	0.447	0.29	0.16	0.63	0.63	0.12	0.29
2	P43307	Translocon-associated protein subunit alpha OS=Homo sapiens OX=9606 GN=SSR1 PE=1 SV=3	0.08	0.44	0.51	0.54	0.35	0.22	0.29
2	P32929	Cystathionine gamma-lyase OS=Homo sapiens OX=9606 GN=CTH PE=1 SV=3	0.322	0.59	0.46	0.29	0.52	0.25	0.16
2	O60547	GDP-mannose 4,6 dehydratase OS=Homo sapiens OX=9606 GN=GMDS PE=1 SV=1	0.265	0.39	0.4	0.45	0.63	0.2	0.2
2	Q00059	Transcription factor A, mitochondrial OS=Homo sapiens OX=9606 GN=TFAM PE=1 SV=1	0.612	0.3	0.8	0.53	0	0	0
2	Q9UIQ6	Leucyl-cystinyl aminopeptidase OS=Homo sapiens OX=9606 GN=LNPEP PE=1 SV=3	0.631	0.5	0.83	0.19	0.15	0	0
2	Q9NR19	Acetyl-coenzyme A synthetase, cytoplasmic OS=Homo sapiens OX=9606 GN=ACSS2 PE=1 SV=1	0.406	0.5	0.23	0.75	0.18	0.18	0.28
2	Q9Y285	Phenylalanine--tRNA ligase alpha subunit OS=Homo sapiens OX=9606 GN=FARSA PE=1 SV=3	0.174	0.5	0.59	0.46	0.3	0.18	0.23
2	O14933	Ubiquitin/ISG15-conjugating enzyme E2 L6 OS=Homo sapiens OX=9606 GN=UBE2L6 PE=1 SV=4	0.27	0.55	0.41	0.57	0.19	0.21	0.35
2	Q9UJW0	Dynactin subunit 4 OS=Homo sapiens OX=9606 GN=DCTN4 PE=1 SV=1	0.671	0.36	0.16	0.91	0.09	0	0
2	Q99426	Tubulin-folding cofactor B OS=Homo sapiens OX=9606 GN=TBCB PE=1 SV=2	0.53	0.55	0.37	0.59	0	0	0.46
2	O43657	Tetraspanin-6 OS=Homo sapiens OX=9606 GN=TSPAN6 PE=1 SV=1	0.603	0.36	0	0.72	0.45	0.4	0
2	O76094	Signal recognition particle subunit SRP72 OS=Homo sapiens OX=9606 GN=SRP72 PE=1 SV=3	0.362	0.5	0.53	0.36	0.57	0	0.1
2	O43809	Cleavage and polyadenylation specificity factor subunit 5 OS=Homo sapiens OX=9606 GN=NUDT21 PE=1 SV=1	0.373	0.45	0.51	0.46	0.57	0	0
2	Q9NQW7	Xaa-Pro aminopeptidase 1 OS=Homo sapiens OX=9606 GN=XPNPEP1 PE=1 SV=3	0.14	0.53	0.46	0.55	0.39	0.16	0.16
2	Q9UKM9	RNA-binding protein Raly OS=Homo sapiens OX=9606 GN=RALY PE=1 SV=1	0.358	0.57	0.53	0.54	0.32	0	0
2	Q92665	28S ribosomal protein S31, mitochondrial OS=Homo sapiens OX=9606 GN=MRPS31 PE=1 SV=3	0.404	0.35	0.77	0.33	0.34	0.23	0.06
2	Q9H0P0	Cytosolic 5'-nucleotidase 3A OS=Homo sapiens OX=9606 GN=NT5C3A PE=1 SV=3	0.207	0.46	0.51	0.38	0.53	0.21	0.25
2	O14972	Vacuolar protein sorting-associated protein 26C OS=Homo sapiens OX=9606 GN=VPS26C PE=1 SV=1	0.29	0.43	0.38	0.55	0.48	0	0.37
2	Q9Y337	Kallikrein-5 OS=Homo sapiens OX=9606 GN=KLK5 PE=1 SV=3	0.362	0.57	0.42	0.49	0.29	0.43	0
2	Q9Y3A3	MOB-like protein phocein OS=Homo sapiens OX=9606 GN=MOB4 PE=1 SV=1	0.569	0.58	0.68	0.44	0	0	0
2	Q5T160	Probable arginine--tRNA ligase, mitochondrial OS=Homo sapiens OX=9606 GN=RARS2 PE=1 SV=1	0.324	0.58	0.43	0.46	0.33	0	0.4
2	O00764	Pyridoxal kinase OS=Homo sapiens OX=9606 GN=PDXK PE=1 SV=1	0.153	0.46	0.5	0.42	0.48	0.2	0.3
2	Q9Y5S9	RNA-binding protein 8A OS=Homo sapiens OX=9606 GN=RBM8A PE=1 SV=1	0.208	0.62	0.4	0.5	0.35	0.22	0.18
2	P27695	DNA-(apurinic or apyrimidinic site) lyase OS=Homo sapiens OX=9606 GN=APEX1 PE=1 SV=2	0.189	0.53	0.56	0.41	0.42	0.14	0.22
2	Q8NFW8	N-acylneuraminate cytidylyltransferase OS=Homo sapiens OX=9606 GN=CMAS PE=1 SV=2	0.44	0.62	0.61	0.32	0.38	0	0
2	Q96HY6	DDRGK domain-containing protein 1 OS=Homo sapiens OX=9606 GN=DDRGK1 PE=1 SV=2	0.373	0.55	0.53	0.59	0.26	0	0
2	O15305	Phosphomannomutase 2 OS=Homo sapiens OX=9606 GN=PMM2 PE=1 SV=1	0.379	0.18	0.52	0.62	0.39	0.4	0.05
2	O00567	Nucleolar protein 56 OS=Homo sapiens OX=9606 GN=NOP56 PE=1 SV=4	0.244	0.64	0.44	0.49	0.28	0.22	0.17
2	P61923	Coatomer subunit zeta-1 OS=Homo sapiens OX=9606 GN=COPZ1 PE=1 SV=1	0.203	0.58	0.49	0.5	0.25	0.25	0.21
2	P30419	Glycylpeptide N-tetradecanoyltransferase 1 OS=Homo sapiens OX=9606 GN=NMT1 PE=1 SV=2	0.49	0.31	0.47	0.8	0.06	0.03	0.17
2	Q03154	Aminoacylase-1 OS=Homo sapiens OX=9606 GN=ACY1 PE=1 SV=1	0.282	0.42	0.55	0.43	0.47	0	0.35
2	Q6P1N9	Putative deoxyribonuclease TATDN1 OS=Homo sapiens OX=9606 GN=TATDN1 PE=1 SV=2	0.541	0.54	0.64	0.54	0	0	0
2	Q07812	Apoptosis regulator BAX OS=Homo sapiens OX=9606 GN=BAX PE=1 SV=1	0.417	0.53	0.45	0.6	0	0.26	0.3
2	Q92900	Regulator of nonsense transcripts 1 OS=Homo sapiens OX=9606 GN=UPF1 PE=1 SV=2	0.192	0.56	0.36	0.52	0.42	0.16	0.29
2	P62993	Growth factor receptor-bound protein 2 OS=Homo sapiens OX=9606 GN=GRB2 PE=1 SV=1	0.245	0.62	0.42	0.45	0.32	0.16	0.34
2	P61011	Signal recognition particle 54 kDa protein OS=Homo sapiens OX=9606 GN=SRP54 PE=1 SV=1	0.371	0.32	0.3	0.79	0.26	0.26	0.19
2	Q13451	Peptidyl-prolyl cis-trans isomerase FKBP5 OS=Homo sapiens OX=9606 GN=FKBP5 PE=1 SV=2	0.422	0.62	0.66	0.35	0.18	0.06	0.14
2	P49915	GMP synthase [glutamine-hydrolyzing] OS=Homo sapiens OX=9606 GN=GMPS PE=1 SV=1	0.383	0.62	0.44	0.32	0.45	0.33	0
2	Q13405	39S ribosomal protein L49, mitochondrial OS=Homo sapiens OX=9606 GN=MRPL49 PE=1 SV=1	0.358	0.57	0.48	0.36	0.37	0	0.43
2	Q92530	Proteasome inhibitor PI31 subunit OS=Homo sapiens OX=9606 GN=PSMF1 PE=1 SV=2	0.244	0.49	0.52	0.47	0.43	0	0.29
2	P53582	Methionine aminopeptidase 1 OS=Homo sapiens OX=9606 GN=METAP1 PE=1 SV=2	0.118	0.5	0.5	0.45	0.43	0.2	0.28
2	O76054	SEC14-like protein 2 OS=Homo sapiens OX=9606 GN=SEC14L2 PE=1 SV=1	0.35	0.62	0.3	0.51	0.4	0	0.33
2	Q96CN7	Isochorismatase domain-containing protein 1 OS=Homo sapiens OX=9606 GN=ISOC1 PE=1 SV=3	0.156	0.34	0.56	0.54	0.41	0.15	0.29
2	Q8NE71	ATP-binding cassette sub-family F member 1 OS=Homo sapiens OX=9606 GN=ABCF1 PE=1 SV=2	0.639	0.51	0.8	0.31	0	0	0
2	P09496	Clathrin light chain A OS=Homo sapiens OX=9606 GN=CLTA PE=1 SV=1	0.265	0.51	0.4	0.63	0.37	0	0.21
2	Q9H9J2	39S ribosomal protein L44, mitochondrial OS=Homo sapiens OX=9606 GN=MRPL44 PE=1 SV=1	0.569	0.66	0.6	0.45	0	0	0
2	Q16831	Uridine phosphorylase 1 OS=Homo sapiens OX=9606 GN=UPP1 PE=1 SV=1	0.284	0.64	0.35	0.41	0.48	0.21	0.17
2	O75348	V-type proton ATPase subunit G 1 OS=Homo sapiens OX=9606 GN=ATP6V1G1 PE=1 SV=3	0.457	0.32	0.22	0.84	0.22	0.21	0.22
2	Q96HS1	Serine/threonine-protein phosphatase PGAM5, mitochondrial OS=Homo sapiens OX=9606 GN=PGAM5 PE=1 SV=2	0.207	0.58	0.47	0.41	0.46	0.16	0.2
2	Q9NR46	Endophilin-B2 OS=Homo sapiens OX=9606 GN=SH3GLB2 PE=1 SV=1	0.217	0.6	0.42	0.54	0.28	0.25	0.16
2	P55769	NHP2-like protein 1 OS=Homo sapiens OX=9606 GN=SNU13 PE=1 SV=3	0.182	0.58	0.46	0.42	0.39	0.27	0.23
2	Q9H074	Polyadenylate-binding protein-interacting protein 1 OS=Homo sapiens OX=9606 GN=PAIP1 PE=1 SV=1	0.462	0.07	0.63	0.6	0.47	0.06	0.1
2	Q9UBX7	Kallikrein-11 OS=Homo sapiens OX=9606 GN=KLK11 PE=1 SV=2	0.222	0.39	0.66	0.42	0.35	0.2	0.29
2	Q99598	Translin-associated protein X OS=Homo sapiens OX=9606 GN=TSNAX PE=1 SV=1	0.295	0.48	0.64	0.42	0.19	0.31	0.21
2	P54886	Delta-1-pyrroline-5-carboxylate synthase OS=Homo sapiens OX=9606 GN=ALDH18A1 PE=1 SV=2	0.126	0.53	0.47	0.5	0.34	0.22	0.29
2	O14976	Cyclin-G-associated kinase OS=Homo sapiens OX=9606 GN=GAK PE=1 SV=2	0.339	0.64	0.39	0.49	0.43	0	0.1
2	P49588	Alanine--tRNA ligase, cytoplasmic OS=Homo sapiens OX=9606 GN=AARS1 PE=1 SV=2	0.25	0.64	0.5	0.43	0.29	0.2	0.18
2	O60502	Protein O-GlcNAcase OS=Homo sapiens OX=9606 GN=OGA PE=1 SV=2	0.241	0.61	0.36	0.48	0.35	0.18	0.34
2	O75506	Heat shock factor-binding protein 1 OS=Homo sapiens OX=9606 GN=HSBP1 PE=1 SV=1	0.112	0.39	0.49	0.49	0.48	0.24	0.25
2	Q9Y617	Phosphoserine aminotransferase OS=Homo sapiens OX=9606 GN=PSAT1 PE=1 SV=2	0.191	0.57	0.47	0.41	0.4	0.29	0.2
2	Q9Y2X3	Nucleolar protein 58 OS=Homo sapiens OX=9606 GN=NOP58 PE=1 SV=1	0.26	0.51	0.59	0.41	0.45	0.17	0.05
2	Q9UHA7	Interleukin-36 alpha OS=Homo sapiens OX=9606 GN=IL36A PE=1 SV=1	0.358	0.2	0.45	0.55	0.64	0.17	0.14
2	Q9ULC4	Malignant T-cell-amplified sequence 1 OS=Homo sapiens OX=9606 GN=MCTS1 PE=1 SV=1	0.188	0.4	0.52	0.62	0.25	0.24	0.24
2	Q15427	Splicing factor 3B subunit 4 OS=Homo sapiens OX=9606 GN=SF3B4 PE=1 SV=1	0.15	0.55	0.38	0.55	0.37	0.23	0.26
2	P47989	Xanthine dehydrogenase/oxidase OS=Homo sapiens OX=9606 GN=XDH PE=1 SV=4	0.137	0.44	0.52	0.54	0.44	0.15	0.14
2	O00534	von Willebrand factor A domain-containing protein 5A OS=Homo sapiens OX=9606 GN=VWA5A PE=1 SV=2	0.149	0.56	0.4	0.55	0.36	0.23	0.22
2	Q13501	Sequestosome-1 OS=Homo sapiens OX=9606 GN=SQSTM1 PE=1 SV=1	0.164	0.54	0.43	0.57	0.36	0.22	0.13
2	Q7Z4W1	L-xylulose reductase OS=Homo sapiens OX=9606 GN=DCXR PE=1 SV=2	0.445	0.6	0.31	0.32	0.56	0.36	0
2	Q96IJ6	Mannose-1-phosphate guanyltransferase alpha OS=Homo sapiens OX=9606 GN=GMPPA PE=1 SV=1	0.315	0.36	0.51	0.48	0.42	0	0.44
2	P29144	Tripeptidyl-peptidase 2 OS=Homo sapiens OX=9606 GN=TPP2 PE=1 SV=4	0.334	0.51	0.4	0.64	0.41	0	0.04
2	Q13442	28 kDa heat- and acid-stable phosphoprotein OS=Homo sapiens OX=9606 GN=PDAP1 PE=1 SV=1	0.351	0.44	0.55	0.38	0.43	0.42	0
2	P48739	Phosphatidylinositol transfer protein beta isoform OS=Homo sapiens OX=9606 GN=PITPNB PE=1 SV=2	0.37	0.48	0.19	0.73	0.39	0.15	0.17
2	O95373	Importin-7 OS=Homo sapiens OX=9606 GN=IPO7 PE=1 SV=1	0.195	0.59	0.48	0.43	0.35	0.17	0.29
2	O95273	Cyclin-D1-binding protein 1 OS=Homo sapiens OX=9606 GN=CCNDBP1 PE=1 SV=2	0.439	0.21	0.25	0.81	0.38	0.24	0.16
2	P61081	NEDD8-conjugating enzyme Ubc12 OS=Homo sapiens OX=9606 GN=UBE2M PE=1 SV=1	0.283	0.5	0.44	0.49	0.4	0	0.4
2	O75083	WD repeat-containing protein 1 OS=Homo sapiens OX=9606 GN=WDR1 PE=1 SV=4	0.26	0.37	0.33	0.68	0.32	0.31	0.29
2	P29218	Inositol monophosphatase 1 OS=Homo sapiens OX=9606 GN=IMPA1 PE=1 SV=1	0.129	0.45	0.52	0.48	0.37	0.2	0.34
2	O14617	AP-3 complex subunit delta-1 OS=Homo sapiens OX=9606 GN=AP3D1 PE=1 SV=1	0.416	0.37	0.68	0.33	0.53	0.06	0.02
2	Q14696	LRP chaperone MESD OS=Homo sapiens OX=9606 GN=MESD PE=1 SV=2	0.358	0.64	0.32	0.56	0.3	0	0.31
2	P06454	Prothymosin alpha OS=Homo sapiens OX=9606 GN=PTMA PE=1 SV=2	0.1	0.4	0.49	0.51	0.43	0.25	0.31
2	P27708	CAD protein OS=Homo sapiens OX=9606 GN=CAD PE=1 SV=3	0.638	0.41	0.77	0	0.42	0	0.25
2	P22033	Methylmalonyl-CoA mutase, mitochondrial OS=Homo sapiens OX=9606 GN=MMUT PE=1 SV=4	0.504	0.56	0.64	0.47	0	0.22	0
2	Q8N4T8	Carbonyl reductase family member 4 OS=Homo sapiens OX=9606 GN=CBR4 PE=1 SV=3	0.598	0.44	0.36	0.82	0	0	0
2	Q15293	Reticulocalbin-1 OS=Homo sapiens OX=9606 GN=RCN1 PE=1 SV=1	0.198	0.46	0.6	0.43	0.32	0.19	0.33
2	Q16181	Septin-7 OS=Homo sapiens OX=9606 GN=SEPTIN7 PE=1 SV=2	0.198	0.6	0.41	0.49	0.37	0.14	0.27
2	P55039	Developmentally-regulated GTP-binding protein 2 OS=Homo sapiens OX=9606 GN=DRG2 PE=1 SV=1	0.665	0.41	0.11	0.32	0.84	0	0.1
2	P0DP57	Secreted Ly-6/uPAR domain-containing protein 2 OS=Homo sapiens OX=9606 GN=SLURP2 PE=1 SV=1	0.349	0.51	0.5	0.4	0.37	0.43	0
2	O75380	NADH dehydrogenase [ubiquinone] iron-sulfur protein 6, mitochondrial OS=Homo sapiens OX=9606 GN=NDUFS6 PE=1 SV=1	0.698	0.32	0.15	0.92	0	0	0.17
2	Q7Z3J2	VPS35 endosomal protein sorting factor-like OS=Homo sapiens OX=9606 GN=VPS35L PE=1 SV=2	0.613	0.26	0.77	0.58	0	0	0
2	P61201	COP9 signalosome complex subunit 2 OS=Homo sapiens OX=9606 GN=COPS2 PE=1 SV=1	0.575	0.45	0.42	0.79	0	0	0
2	Q15393	Splicing factor 3B subunit 3 OS=Homo sapiens OX=9606 GN=SF3B3 PE=1 SV=4	0.248	0.45	0.34	0.51	0.55	0.31	0.15
2	Q13835	Plakophilin-1 OS=Homo sapiens OX=9606 GN=PKP1 PE=1 SV=2	0.217	0.55	0.54	0.41	0.29	0.2	0.33
2	Q9UK22	F-box only protein 2 OS=Homo sapiens OX=9606 GN=FBXO2 PE=1 SV=2	0.393	0.44	0.37	0.53	0.32	0	0.54
2	O60256	Phosphoribosyl pyrophosphate synthase-associated protein 2 OS=Homo sapiens OX=9606 GN=PRPSAP2 PE=1 SV=1	0.518	0.41	0.41	0.77	0	0	0.27
2	Q15833	Syntaxin-binding protein 2 OS=Homo sapiens OX=9606 GN=STXBP2 PE=1 SV=2	0.599	0.29	0.36	0.71	0	0	0.54
2	P09601	Heme oxygenase 1 OS=Homo sapiens OX=9606 GN=HMOX1 PE=1 SV=1	0.405	0.67	0.48	0.46	0.32	0	0
2	Q96IU4	Protein ABHD14B OS=Homo sapiens OX=9606 GN=ABHD14B PE=1 SV=1	0.362	0.31	0.41	0.79	0.22	0.13	0.2
2	P51648	Aldehyde dehydrogenase family 3 member A2 OS=Homo sapiens OX=9606 GN=ALDH3A2 PE=1 SV=1	0.3	0.61	0.31	0.57	0.24	0.25	0.3
2	O00148	ATP-dependent RNA helicase DDX39A OS=Homo sapiens OX=9606 GN=DDX39A PE=1 SV=2	0.447	0.37	0.54	0.73	0.18	0	0
2	P22676	Calretinin OS=Homo sapiens OX=9606 GN=CALB2 PE=2 SV=2; Additional IDs concatenated into MaxParsimony group: P05937	0.161	0.56	0.49	0.47	0.33	0.28	0.2
2	O43390	Heterogeneous nuclear ribonucleoprotein R OS=Homo sapiens OX=9606 GN=HNRNPR PE=1 SV=1	0.264	0.6	0.55	0.33	0.38	0.21	0.21
2	O95716	Ras-related protein Rab-3D OS=Homo sapiens OX=9606 GN=RAB3D PE=1 SV=1	0.392	0.61	0.54	0.31	0.33	0.35	0
2	Q9HB90	Ras-related GTP-binding protein C OS=Homo sapiens OX=9606 GN=RRAGC PE=1 SV=1; Additional IDs concatenated into MaxParsimony group: Q9NQL2	0.614	0.54	0	0.69	0.48	0	0
2	O43488	Aflatoxin B1 aldehyde reductase member 2 OS=Homo sapiens OX=9606 GN=AKR7A2 PE=1 SV=3; Additional IDs concatenated into MaxParsimony group: Q8NHP1	0.42	0.45	0.46	0.65	0	0.26	0.32
2	P35241	Radixin OS=Homo sapiens OX=9606 GN=RDX PE=1 SV=1	0.396	0.39	0.69	0.3	0.39	0	0.35
2	Q13177	Serine/threonine-protein kinase PAK 2 OS=Homo sapiens OX=9606 GN=PAK2 PE=1 SV=3; Additional IDs concatenated into MaxParsimony group: O75914, Q13153	0.221	0.46	0.31	0.54	0.51	0.21	0.31
2	P09493	Tropomyosin alpha-1 chain OS=Homo sapiens OX=9606 GN=TPM1 PE=1 SV=2	0.174	0.39	0.61	0.45	0.42	0.16	0.25
2	Q9P0L0	Vesicle-associated membrane protein-associated protein A OS=Homo sapiens OX=9606 GN=VAPA PE=1 SV=3	0.37	0.28	0.48	0.52	0.64	0.05	0.08
2	P11233	Ras-related protein Ral-A OS=Homo sapiens OX=9606 GN=RALA PE=1 SV=1; Additional IDs concatenated into MaxParsimony group: P11234	0.463	0.72	0.32	0.44	0.43	0	0
2	P38919	Eukaryotic initiation factor 4A-III OS=Homo sapiens OX=9606 GN=EIF4A3 PE=1 SV=4	0.18	0.49	0.53	0.43	0.38	0.35	0.18
2	P63241	Eukaryotic translation initiation factor 5A-1 OS=Homo sapiens OX=9606 GN=EIF5A PE=1 SV=2; Additional IDs concatenated into MaxParsimony group: Q6IS14, Q9GZV4	0.244	0.61	0.51	0.38	0.33	0.28	0.19
2	O95361	Tripartite motif-containing protein 16 OS=Homo sapiens OX=9606 GN=TRIM16 PE=1 SV=3; Additional IDs concatenated into MaxParsimony group: Q309B1	0.278	0.46	0.33	0.67	0.25	0.34	0.22
2	Q13492	Phosphatidylinositol-binding clathrin assembly protein OS=Homo sapiens OX=9606 GN=PICALM PE=1 SV=2; Additional IDs concatenated into MaxParsimony group: O60641	0.284	0.59	0.59	0.39	0.32	0.07	0.2
2	P35222	Catenin beta-1 OS=Homo sapiens OX=9606 GN=CTNNB1 PE=1 SV=1	0.243	0.42	0.37	0.67	0.26	0.27	0.31
2	P14923	Junction plakoglobin OS=Homo sapiens OX=9606 GN=JUP PE=1 SV=3	0.384	0.56	0.25	0.53	0.56	0.2	0
2	P35321	Cornifin-A OS=Homo sapiens OX=9606 GN=SPRR1A PE=1 SV=2	0.649	0.4	0.09	0.87	0.05	0.27	0.06
2	P39687	Acidic leucine-rich nuclear phosphoprotein 32 family member A OS=Homo sapiens OX=9606 GN=ANP32A PE=1 SV=1; Additional IDs concatenated into MaxParsimony group: O43423, O95626	0.215	0.51	0.55	0.39	0.43	0.29	0.12
2	P55809	Succinyl-CoA:3-ketoacid coenzyme A transferase 1, mitochondrial OS=Homo sapiens OX=9606 GN=OXCT1 PE=1 SV=1; Additional IDs concatenated into MaxParsimony group: Q9BYC2	0.373	0.44	0.65	0.5	0.19	0.32	0
2	Q15691	Microtubule-associated protein RP/EB family member 1 OS=Homo sapiens OX=9606 GN=MAPRE1 PE=1 SV=3	0.257	0.43	0.46	0.38	0.6	0.17	0.25
2	Q16822	Phosphoenolpyruvate carboxykinase [GTP], mitochondrial OS=Homo sapiens OX=9606 GN=PCK2 PE=1 SV=4; Additional IDs concatenated into MaxParsimony group: P35558	0.229	0.6	0.55	0.42	0.3	0.18	0.2
2	P40227	T-complex protein 1 subunit zeta OS=Homo sapiens OX=9606 GN=CCT6A PE=1 SV=3; Additional IDs concatenated into MaxParsimony group: Q92526	0.156	0.53	0.51	0.48	0.33	0.31	0.19
2	Q04637	Eukaryotic translation initiation factor 4 gamma 1 OS=Homo sapiens OX=9606 GN=EIF4G1 PE=1 SV=4	0.341	0.43	0.54	0.43	0.39	0.44	0
2	Q9Y678	Coatomer subunit gamma-1 OS=Homo sapiens OX=9606 GN=COPG1 PE=1 SV=1	0.438	0.5	0.68	0.26	0.29	0	0.37
2	O95573	Long-chain-fatty-acid--CoA ligase 3 OS=Homo sapiens OX=9606 GN=ACSL3 PE=1 SV=3; Additional IDs concatenated into MaxParsimony group: O60488	0.229	0.62	0.42	0.41	0.41	0.24	0.2
2	P34932	Heat shock 70 kDa protein 4 OS=Homo sapiens OX=9606 GN=HSPA4 PE=1 SV=4	0.347	0.31	0.64	0.62	0.24	0	0.22
2	P13861	cAMP-dependent protein kinase type II-alpha regulatory subunit OS=Homo sapiens OX=9606 GN=PRKAR2A PE=1 SV=2; Additional IDs concatenated into MaxParsimony group: P31323	0.513	0.3	0.23	0.82	0.11	0.34	0.23
2	P13688	Carcinoembryonic antigen-related cell adhesion molecule 1 OS=Homo sapiens OX=9606 GN=CEACAM1 PE=1 SV=2	0.516	0.06	0.58	0.68	0.44	0.02	0.02
2	Q09028	Histone-binding protein RBBP4 OS=Homo sapiens OX=9606 GN=RBBP4 PE=1 SV=3	0.364	0.61	0.5	0.33	0.36	0	0.37
2	P07900	Heat shock protein HSP 90-alpha OS=Homo sapiens OX=9606 GN=HSP90AA1 PE=1 SV=5; Additional IDs concatenated into MaxParsimony group: Q58FF7, Q14568, Q58FF6, Q58FF8, Q58FF3, Q58FG0, Q58FG1	0.316	0.42	0.4	0.59	0.35	0	0.44
2	Q6ZN66	Guanylate-binding protein 6 OS=Homo sapiens OX=9606 GN=GBP6 PE=2 SV=1	0.109	0.48	0.43	0.56	0.36	0.2	0.31
2	O75874	Isocitrate dehydrogenase [NADP] cytoplasmic OS=Homo sapiens OX=9606 GN=IDH1 PE=1 SV=2	0.46	0.67	0.44	0.57	0.17	0	0
2	O75351	Vacuolar protein sorting-associated protein 4B OS=Homo sapiens OX=9606 GN=VPS4B PE=1 SV=2; Additional IDs concatenated into MaxParsimony group: Q9UN37, Q6PIW4	0.32	0.5	0.43	0.49	0.38	0.42	0
2	P55072	Transitional endoplasmic reticulum ATPase OS=Homo sapiens OX=9606 GN=VCP PE=1 SV=4	0.214	0.62	0.41	0.47	0.34	0.26	0.21
2	Q8N1N4	Keratin, type II cytoskeletal 78 OS=Homo sapiens OX=9606 GN=KRT78 PE=1 SV=2	0.383	0.47	0.46	0.42	0.38	0.5	0
2	P11940	Polyadenylate-binding protein 1 OS=Homo sapiens OX=9606 GN=PABPC1 PE=1 SV=2; Additional IDs concatenated into MaxParsimony group: Q9H361, Q4VXU2, Q96DU9, Q5JQF8	0.203	0.61	0.46	0.44	0.33	0.18	0.28
2	P17858	ATP-dependent 6-phosphofructokinase, liver type OS=Homo sapiens OX=9606 GN=PFKL PE=1 SV=6	0.188	0.45	0.46	0.53	0.52	0.12	0.15
2	O95747	Serine/threonine-protein kinase OSR1 OS=Homo sapiens OX=9606 GN=OXSR1 PE=1 SV=1	0.317	0.51	0.69	0.33	0.27	0.21	0.2
2	P53701	Cytochrome c-type heme lyase OS=Homo sapiens OX=9606 GN=HCCS PE=1 SV=1	0.243	0.41	0.65	0.38	0.46	0.19	0.18
2	Q96C90	Protein phosphatase 1 regulatory subunit 14B OS=Homo sapiens OX=9606 GN=PPP1R14B PE=1 SV=3	0.625	0.08	0.26	0.89	0.36	0	0.05
2	O14964	Hepatocyte growth factor-regulated tyrosine kinase substrate OS=Homo sapiens OX=9606 GN=HGS PE=1 SV=1	0.293	0.38	0.47	0.51	0.45	0	0.41
2	Q04837	Single-stranded DNA-binding protein, mitochondrial OS=Homo sapiens OX=9606 GN=SSBP1 PE=1 SV=1	0.338	0.18	0.44	0.68	0.34	0.29	0.35
2	P32321	Deoxycytidylate deaminase OS=Homo sapiens OX=9606 GN=DCTD PE=1 SV=2	0.688	0.16	0.17	0.49	0.84	0	0
2	Q9BU89	Deoxyhypusine hydroxylase OS=Homo sapiens OX=9606 GN=DOHH PE=1 SV=1	0.326	0.16	0.52	0.63	0.4	0.16	0.36
2	Q9BZF1	Oxysterol-binding protein-related protein 8 OS=Homo sapiens OX=9606 GN=OSBPL8 PE=1 SV=3	0.624	0.09	0.88	0.23	0.24	0.22	0.26
2	P32320	Cytidine deaminase OS=Homo sapiens OX=9606 GN=CDA PE=1 SV=2	0.473	0.55	0.66	0.22	0.26	0	0.38
2	O00217	NADH dehydrogenase [ubiquinone] iron-sulfur protein 8, mitochondrial OS=Homo sapiens OX=9606 GN=NDUFS8 PE=1 SV=1	0.597	0.29	0.75	0.59	0	0	0
2	O75629	Protein CREG1 OS=Homo sapiens OX=9606 GN=CREG1 PE=1 SV=1	0.613	0.03	0.47	0.7	0.17	0.51	0.03
2	O95299	NADH dehydrogenase [ubiquinone] 1 alpha subcomplex subunit 10, mitochondrial OS=Homo sapiens OX=9606 GN=NDUFA10 PE=1 SV=1	0.49	0.26	0.42	0.84	0.16	0	0.16
2	P82675	28S ribosomal protein S5, mitochondrial OS=Homo sapiens OX=9606 GN=MRPS5 PE=1 SV=2	0.57	0.51	0.73	0.46	0	0	0
2	Q96RP9	Elongation factor G, mitochondrial OS=Homo sapiens OX=9606 GN=GFM1 PE=1 SV=2	0.606	0.38	0	0.84	0.2	0.21	0.25
2	P63172	Dynein light chain Tctex-type 1 OS=Homo sapiens OX=9606 GN=DYNLT1 PE=1 SV=1	0.64	0.46	0	0.59	0.66	0	0
2	Q53H82	Endoribonuclease LACTB2 OS=Homo sapiens OX=9606 GN=LACTB2 PE=1 SV=2	0.524	0.24	0.86	0.27	0.29	0.13	0.15
2	Q9UII2	ATPase inhibitor, mitochondrial OS=Homo sapiens OX=9606 GN=ATP5IF1 PE=1 SV=1	0.608	0.28	0.34	0.88	0	0	0.19
2	Q15042	Rab3 GTPase-activating protein catalytic subunit OS=Homo sapiens OX=9606 GN=RAB3GAP1 PE=1 SV=3	0.419	0.33	0.31	0.77	0.31	0.32	0
2	Q14534	Squalene monooxygenase OS=Homo sapiens OX=9606 GN=SQLE PE=1 SV=3	0.604	0.5	0.77	0.25	0	0	0.3
2	P61966	AP-1 complex subunit sigma-1A OS=Homo sapiens OX=9606 GN=AP1S1 PE=1 SV=1	0.459	0.66	0.5	0.55	0.07	0.04	0.06
2	Q8NHH9	Atlastin-2 OS=Homo sapiens OX=9606 GN=ATL2 PE=1 SV=2	0.686	0.41	0.05	0.42	0.81	0	0
2	P03956	Interstitial collagenase OS=Homo sapiens OX=9606 GN=MMP1 PE=1 SV=3	0.634	0.38	0.83	0.39	0	0	0
2	Q5VYY1	Ankyrin repeat domain-containing protein 22 OS=Homo sapiens OX=9606 GN=ANKRD22 PE=2 SV=1	0.553	0.49	0.46	0.74	0	0	0
2	Q12874	Splicing factor 3A subunit 3 OS=Homo sapiens OX=9606 GN=SF3A3 PE=1 SV=1	0.624	0.56	0.26	0.79	0	0	0
2	Q86VR2	Reticulophagy regulator 3 OS=Homo sapiens OX=9606 GN=RETREG3 PE=1 SV=1	0.376	0.59	0.57	0.32	0.32	0	0.36
2	Q9Y3D9	28S ribosomal protein S23, mitochondrial OS=Homo sapiens OX=9606 GN=MRPS23 PE=1 SV=2	0.515	0.12	0.63	0.69	0.32	0	0
2	Q9BSH4	Translational activator of cytochrome c oxidase 1 OS=Homo sapiens OX=9606 GN=TACO1 PE=1 SV=1	0.386	0.4	0.6	0.44	0.54	0	0
2	O14974	Protein phosphatase 1 regulatory subunit 12A OS=Homo sapiens OX=9606 GN=PPP1R12A PE=1 SV=1	0.456	0.4	0.76	0.36	0.38	0	0
2	P18754	Regulator of chromosome condensation OS=Homo sapiens OX=9606 GN=RCC1 PE=1 SV=1	0.268	0.42	0.45	0.5	0.53	0	0.3
2	Q12802	A-kinase anchor protein 13 OS=Homo sapiens OX=9606 GN=AKAP13 PE=1 SV=2	0.536	0.51	0.53	0.68	0	0	0
2	P15309	Prostatic acid phosphatase OS=Homo sapiens OX=9606 GN=ACP3 PE=1 SV=3	0.374	0.59	0.44	0.47	0.49	0	0
2	Q9Y2D4	Exocyst complex component 6B OS=Homo sapiens OX=9606 GN=EXOC6B PE=1 SV=3	0.349	0.58	0.34	0.46	0.42	0	0.41
2	Q92538	Golgi-specific brefeldin A-resistance guanine nucleotide exchange factor 1 OS=Homo sapiens OX=9606 GN=GBF1 PE=1 SV=2	0.618	0.53	0.77	0.34	0	0	0
2	Q12768	WASH complex subunit 5 OS=Homo sapiens OX=9606 GN=WASHC5 PE=1 SV=1	0.354	0.52	0.47	0.5	0.52	0	0
2	Q13418	Integrin-linked protein kinase OS=Homo sapiens OX=9606 GN=ILK PE=1 SV=2	0.667	0.56	0.57	0	0.61	0	0
2	P17612	cAMP-dependent protein kinase catalytic subunit alpha OS=Homo sapiens OX=9606 GN=PRKACA PE=1 SV=2	0.684	0.19	0.21	0.95	0.1	0.08	0
2	P25774	Cathepsin S OS=Homo sapiens OX=9606 GN=CTSS PE=1 SV=3	0.673	0	0.75	0.65	0.07	0	0.1
2	Q9BSH5	Haloacid dehalogenase-like hydrolase domain-containing protein 3 OS=Homo sapiens OX=9606 GN=HDHD3 PE=1 SV=1	0.526	0	0.69	0.59	0.34	0.04	0.26
2	O43633	Charged multivesicular body protein 2a OS=Homo sapiens OX=9606 GN=CHMP2A PE=1 SV=1	0.574	0	0.41	0.71	0.35	0	0.46
3	O43837	Isocitrate dehydrogenase [NAD] subunit beta, mitochondrial OS=Homo sapiens OX=9606 GN=IDH3B PE=1 SV=2	0.125	0.41	0.46	0.27	0.25	0.35	0.6
3	P15586	N-acetylglucosamine-6-sulfatase OS=Homo sapiens OX=9606 GN=GNS PE=1 SV=3	0.341	0.34	0.57	0.14	0.13	0.14	0.71
3	P62861	40S ribosomal protein S30 OS=Homo sapiens OX=9606 GN=FAU PE=1 SV=1	0.315	0.35	0.24	0.17	0.29	0.56	0.63
3	P31937	3-hydroxyisobutyrate dehydrogenase, mitochondrial OS=Homo sapiens OX=9606 GN=HIBADH PE=1 SV=2	0.447	0.41	0.59	0	0	0.25	0.65
3	Q9UKU7	Isobutyryl-CoA dehydrogenase, mitochondrial OS=Homo sapiens OX=9606 GN=ACAD8 PE=1 SV=1	0.401	0.48	0.41	0.35	0.44	0	0.54
3	P51553	Isocitrate dehydrogenase [NAD] subunit gamma, mitochondrial OS=Homo sapiens OX=9606 GN=IDH3G PE=1 SV=1	0.191	0.58	0.33	0.31	0.17	0.26	0.6
3	Q92616	eIF-2-alpha kinase activator GCN1 OS=Homo sapiens OX=9606 GN=GCN1 PE=1 SV=6	0.191	0.42	0.22	0.2	0.22	0.35	0.75
3	Q9NS69	Mitochondrial import receptor subunit TOM22 homolog OS=Homo sapiens OX=9606 GN=TOMM22 PE=1 SV=3	0.378	0.32	0.3	0.44	0	0.5	0.6
3	Q03519	Antigen peptide transporter 2 OS=Homo sapiens OX=9606 GN=TAP2 PE=1 SV=1	0.145	0.44	0.36	0.19	0.24	0.42	0.63
3	P26196	Probable ATP-dependent RNA helicase DDX6 OS=Homo sapiens OX=9606 GN=DDX6 PE=1 SV=2	0.496	0.48	0	0.36	0	0.52	0.61
3	Q9P2R3	Rabankyrin-5 OS=Homo sapiens OX=9606 GN=ANKFY1 PE=1 SV=2	0.535	0.35	0.53	0	0	0	0.77
3	P01034	Cystatin-C OS=Homo sapiens OX=9606 GN=CST3 PE=1 SV=1	0.071	0.43	0.37	0.32	0.29	0.32	0.62
3	O14896	Interferon regulatory factor 6 OS=Homo sapiens OX=9606 GN=IRF6 PE=1 SV=1	0.328	0.24	0.25	0.13	0.22	0.32	0.85
3	Q15392	Delta(24)-sterol reductase OS=Homo sapiens OX=9606 GN=DHCR24 PE=1 SV=2	0.256	0.33	0.53	0.19	0.16	0.4	0.62
3	Q9NX40	OCIA domain-containing protein 1 OS=Homo sapiens OX=9606 GN=OCIAD1 PE=1 SV=1	0.502	0.68	0.35	0	0.29	0	0.57
[truncated: 2,083 more rows]
